# Supplementary material for: The alarmones (p)ppGpp are part of the heat shock response of Bacillus subtilis
Source: PLoS Genet. 2020 Mar 16;16(3):e1008275. doi: 10.1371/journal.pgen.1008275 (PMC7098656; doi:10.1371/journal.pgen.1008275)
Supplement: S1 Dataset — In this dataset, all identified transcriptional start sites and their classification is shown. (XLSX) [file pgen.1008275.s016.xlsx]

## Sheet: legend
	Dataset S1: List of transcription start sites
	ID	unique identifier (1-1823)
	prediction type	start sites were predicted by TSSpredator using the "more sensitive" setting and manually curated. Additionally, 276 TSS were manually added.
	coordinates on BHS220 chromosome	Coordinates of the transcription start sites on the BHS220 chomosome (NC_000964.3 with insertion amyE::rrnJp1-lacZ cat)
	coordinates on B. subtilis wild type chromosome	Coordinates of the transcription start sites on the B. subtilis wild type 168 chromosome (NC_000964.3)
	strand	strand of the upshift, either plus strand (+) or minus strand (-)
	geneTSS	TSS was classified as geneTSS if located in a 300 nt window upstream of an annotated feature on the same strand
	geneTSS feature	Accsession number of the nearest feature downstream of the geneTSS on the same strand
	geneTSS distance to feature (nt)	Distance in nucleotides to the nearet downstream feature
	internal TSS	TSS was classified as internal TSS if located within an annotated feature on the same strand
	internal TSS feature	Accession number of the feature the TSS is located in
	antisense TSS	TSS was classified as antisense TSS if a) located within a feature but on the opposite strand or b) located within a 100 nt window downstream of a feature on the opposite strand
	antisense TSS feature	Accession number of the feature corrersponding to the antisense TSS
	ID (Nicolas et al.)	ID of the transcription upshift reported by Nicolas et al. (2012) with the shortest distance to the identified TSS within an 100 nt window
	Sigma Factor	the predicted sigma factor corresponding to the transcription upshift reported by Nicolas et al. (2012)

## Sheet: data
Coordinates					classification							corresponding upshift form Nicolas et al. (2012)
ID	prediction type	coordinates on BHS220 chromosome	coordinates on B. subtilis wild type chromosome	strand	geneTSS	geneTSS feature	geneTSS distance to feature (nt)	internal TSS	internal TSS feature	antisense TSS	antisense TSS feature	ID (Nicolas et al.)	Sigma Factor
1	TSSpredator	157	157	+	yes	BSU00010	253	no	NA	no	NA	U1	SigA
2	TSSpredator	1898	1898	-	no	NA	NA	no	NA	no	NA	NA	NA
3	TSSpredator	3180	3180	+	yes	BSU00030	26	no	NA	no	NA	U4	SigA
4	TSSpredator	4651	4651	+	yes	BSU00060	216	yes	BSU00050	no	NA	NA	NA
5	TSSpredator	6918	6918	+	yes	BSU00070	76	no	NA	no	NA	NA	NA
6	TSSpredator	9540	9540	+	yes	BSU_rRNA_1	270	no	NA	no	NA	U8	SigA
7	TSSpredator	9637	9637	+	yes	BSU_rRNA_1	173	no	NA	no	NA	U9	SigA
8	TSSpredator	15884	15884	+	yes	BSU00090	31	no	NA	no	NA	U10	SigA
9	TSSpredator	17465	17465	+	yes	BSU00100	69	no	NA	no	NA	U13	SigA
10	TSSpredator	17476	17476	+	yes	BSU00100	58	no	NA	no	NA	U13	SigA
11	TSSpredator	17824	17824	-	no	NA	NA	no	NA	yes	BSU00100	U14	SigB
12	TSSpredator	18979	18979	+	yes	BSU00110	83	no	NA	no	NA	U15	SigA
13	TSSpredator	18981	18981	+	yes	BSU00110	81	no	NA	no	NA	U15	SigA
14	TSSpredator	19022	19022	+	yes	BSU00110	40	no	NA	no	NA	U15	SigA
15	TSSpredator	20599	20599	+	yes	BSU_misc_RNA_1	12	no	NA	no	NA	NA	NA
16	TSSpredator	22284	22284	+	yes	BSU_tRNA_7	8	no	NA	no	NA	U17	SigA
17	TSSpredator	22292	22292	+	no	NA	NA	no	NA	no	NA	U17	SigA
18	TSSpredator	25668	25668	+	yes	BSU00180	184	no	NA	yes	BSU00170	U21	SigA
19	TSSpredator	25794	25794	-	yes	BSU00170	28	no	NA	no	NA	U22	SigB
20	TSSpredator	26398	26398	+	yes	BSU_misc_RNA_2	135	no	NA	no	NA	U23	SigA
21	TSSpredator	26416	26416	+	yes	BSU_misc_RNA_2	117	no	NA	no	NA	U23	SigA
22	TSSpredator	26788	26788	+	yes	BSU00190	26	no	NA	no	NA	U24	SigA
23	TSSpredator	28385	28385	+	yes	BSU00200	144	yes	BSU00190	no	NA	U25	SigA
24	TSSpredator	30085	30085	+	yes	BSU_rRNA_4	194	no	NA	no	NA	U27	SigA
25	TSSpredator	30150	30150	+	yes	BSU_rRNA_4	129	no	NA	no	NA	NA	NA
26	TSSpredator	30168	30168	+	yes	BSU_rRNA_4	111	no	NA	no	NA	NA	NA
27	TSSpredator	37692	37692	+	yes	BSU00270	28	no	NA	no	NA	NA	NA
28	TSSpredator	39828	39828	+	yes	BSU00290	43	no	NA	no	NA	U31	SigA
29	TSSpredator	40673	40673	+	no	NA	NA	yes	BSU00310	no	NA	NA	NA
30	TSSpredator	45207	45207	-	yes	BSU00370	69	no	NA	no	NA	U32	SigA
31	manual	48686	48686	+	no	NA	NA	yes	BSU00400	no	NA	U38	SigA
32	TSSpredator	50013	50013	-	no	NA	NA	no	NA	yes	BSU00400	U40	SigWXY
33	TSSpredator	52706	52706	+	yes	BSU00440	57	no	NA	no	NA	U43	SigA
34	TSSpredator	52748	52748	+	yes	BSU00440	15	no	NA	no	NA	U43	SigA
35	TSSpredator	53483	53483	+	yes	BSU00460	33	no	NA	no	NA	U46	SigA
36	TSSpredator	54404	54404	+	yes	BSU00470	37	no	NA	no	NA	NA	NA
37	TSSpredator	54412	54412	+	yes	BSU00470	29	no	NA	no	NA	NA	NA
38	TSSpredator	55855	55855	+	yes	BSU00490	11	no	NA	no	NA	U48	SigH
39	TSSpredator	56324	56324	+	yes	BSU00500	28	no	NA	no	NA	U49	SigA
40	TSSpredator	58748	58748	+	yes	BSU00520	35	no	NA	no	NA	U50	SigB
41	TSSpredator	59451	59451	+	yes	BSU00530	53	no	NA	no	NA	NA	NA
42	TSSpredator	59690	59690	+	no	NA	NA	yes	BSU00530	no	NA	NA	NA
43	TSSpredator	60370	60370	+	yes	BSU00550	60	no	NA	no	NA	NA	NA
44	TSSpredator	64752	64752	+	yes	BSU00570	65	no	NA	no	NA	U53	SigA
45	TSSpredator	68458	68458	+	yes	BSU00610	57	yes	BSU00600	no	NA	NA	NA
46	TSSpredator	69055	69055	+	yes	BSU00620	113	yes	BSU00610	no	NA	U58	SigWXY
47	TSSpredator	69585	69585	+	yes	BSU00630	41	no	NA	no	NA	NA	NA
48	TSSpredator	70155	70155	+	yes	BSU_tRNA_10	26	no	NA	no	NA	U60	SigA
49	TSSpredator	74893	74893	+	yes	BSU00670	36	no	NA	no	NA	U66	SigA
50	TSSpredator	75761	75761	+	no	NA	NA	yes	BSU00670	no	NA	U67	SigA
51	TSSpredator	76313	76313	+	yes	BSU00680	31	yes	BSU00670	no	NA	NA	NA
52	TSSpredator	76672	76672	+	no	NA	NA	yes	BSU00680	no	NA	NA	NA
53	TSSpredator	76954	76954	+	yes	BSU00690	30	no	NA	no	NA	NA	NA
54	TSSpredator	81731	81731	+	yes	BSU00730	40	no	NA	no	NA	U72	SigA
55	TSSpredator	84070	84070	+	yes	BSU00750	220	yes	BSU00740	no	NA	U76	SigA
56	TSSpredator	86530	86530	+	yes	BSU00780	57	yes	BSU00770	no	NA	NA	NA
57	TSSpredator	87270	87270	+	yes	BSU00800	131	yes	BSU00790	no	NA	NA	NA
58	TSSpredator	87272	87272	+	yes	BSU00800	129	yes	BSU00790	no	NA	NA	NA
59	TSSpredator	90352	90352	+	yes	BSU_rRNA_6	184	no	NA	no	NA	U78	SigA
60	TSSpredator	90418	90418	+	yes	BSU_rRNA_6	118	no	NA	no	NA	NA	NA
61	TSSpredator	101409	101409	+	yes	BSU00830	40	no	NA	no	NA	U81	SigA
62	TSSpredator	101434	101434	+	yes	BSU00830	15	no	NA	no	NA	U81	SigA
63	TSSpredator	106586	106586	+	no	NA	NA	yes	BSU00870	no	NA	U83	SigWXY
64	TSSpredator	109207	109207	+	no	NA	NA	yes	BSU00890	no	NA	NA	NA
65	TSSpredator	110998	110998	+	yes	BSU00920	49	no	NA	no	NA	U84	SigA
66	TSSpredator	116575	116575	+	yes	BSU00980	25	no	NA	no	NA	U86	SigA
67	TSSpredator	117310	117310	+	yes	BSU00990	39	no	NA	no	NA	NA	NA
68	TSSpredator	117742	117742	+	yes	BSU01010	148	no	NA	no	NA	NA	NA
69	TSSpredator	118470	118470	+	yes	BSU01020	121	no	NA	no	NA	U88	SigA
70	TSSpredator	118505	118505	+	yes	BSU01020	86	no	NA	no	NA	NA	NA
71	TSSpredator	119848	119848	+	yes	BSU_misc_RNA_3	7	no	NA	no	NA	NA	NA
72	TSSpredator	121705	121705	+	yes	BSU01070	214	no	NA	no	NA	U90	SigA
73	TSSpredator	121842	121842	+	yes	BSU01070	77	no	NA	no	NA	NA	NA
74	TSSpredator	129299	129299	+	yes	BSU01090	41	no	NA	no	NA	U94	SigA
75	TSSpredator	129301	129301	+	yes	BSU01090	39	no	NA	no	NA	U94	SigA
76	TSSpredator	132800	132800	+	yes	BSU01130	82	no	NA	no	NA	NA	NA
77	TSSpredator	135169	135169	+	yes	BSU01150	195	no	NA	no	NA	U98	SigA
78	TSSpredator	135238	135238	+	yes	BSU01150	126	no	NA	no	NA	NA	NA
79	TSSpredator	146472	146472	+	yes	BSU01380	55	yes	BSU01370	no	NA	NA	NA
80	TSSpredator	147761	147761	+	yes	BSU01400	76	yes	BSU01390	no	NA	NA	NA
81	TSSpredator	148844	148844	+	yes	BSU01430	87	no	NA	no	NA	NA	NA
82	TSSpredator	153221	153221	+	no	NA	NA	yes	BSU01480	no	NA	NA	NA
83	TSSpredator	153737	153737	+	yes	BSU01490	105	no	NA	no	NA	U102	SigA
84	TSSpredator	155124	155124	+	yes	BSU01510	32	no	NA	no	NA	U104	SigA
85	TSSpredator	155135	155135	+	yes	BSU01510	21	no	NA	no	NA	U104	SigA
86	TSSpredator	157391	157391	+	yes	BSU01540	30	no	NA	no	NA	U107	SigA
87	TSSpredator	160688	160688	+	yes	BSU_rRNA_23	205	no	NA	no	NA	U110	SigA
88	TSSpredator	160783	160783	+	yes	BSU_rRNA_23	110	no	NA	no	NA	NA	NA
89	TSSpredator	178597	178597	+	yes	BSU01590	68	no	NA	no	NA	U112	SigA
90	TSSpredator	183358	183358	-	yes	BSU01630	35	no	NA	no	NA	U114	SigA
91	TSSpredator	185047	185047	-	yes	BSU01640	44	no	NA	no	NA	U115	SigA
92	TSSpredator	194183	194183	+	yes	BSU_tRNA_75	22	no	NA	no	NA	U118	SigA
93	TSSpredator	194821	194821	+	yes	BSU01730	28	no	NA	no	NA	U119	SigWXY
94	manual	196140	196140	+	yes	BSU01750	73	no	NA	no	NA	U121	SigA
95	TSSpredator	199858	199858	+	yes	BSU_misc_RNA_5	159	no	NA	no	NA	U122	SigK
96	TSSpredator	204991	204991	+	no	NA	NA	no	NA	no	NA	U127	SigA
97	TSSpredator	211429	211429	+	no	NA	NA	no	NA	no	NA	U129	SigA
98	manual	226439	226439	+	yes	BSU02060	127	no	NA	no	NA	U140	SigA
99	TSSpredator	231114	231114	-	yes	BSU02110	35	no	NA	no	NA	U145	SigB
100	TSSpredator	231309	231309	+	yes	BSU02120	39	no	NA	no	NA	U146	SigA
101	TSSpredator	231321	231321	+	yes	BSU02120	27	no	NA	no	NA	U146	SigA
102	TSSpredator	235481	235481	-	yes	BSU02140	153	no	NA	no	NA	U150	SigA
103	TSSpredator	235935	235935	+	yes	BSU02160	30	no	NA	no	NA	U151	SigA
104	TSSpredator	239851	239851	-	yes	BSU02190	296	yes	BSU02200	no	NA	NA	NA
105	TSSpredator	243871	243871	+	yes	BSU02230	21	no	NA	no	NA	U155	SigA
106	TSSpredator	246928	246928	+	no	NA	NA	yes	BSU02260	no	NA	U160	SigD
107	TSSpredator	252468	252468	+	yes	BSU02330	46	no	NA	no	NA	U163	SigA
108	TSSpredator	257750	257750	+	yes	BSU02370	41	no	NA	no	NA	U169	SigA
109	TSSpredator	258888	258888	+	yes	BSU02390	128	no	NA	no	NA	U172	SigA
110	TSSpredator	261625	261625	-	yes	BSU02400	90	no	NA	no	NA	U173	SigA
111	TSSpredator	262645	262645	-	yes	BSU02410	42	no	NA	no	NA	U174	SigA
112	TSSpredator	273221	273221	+	yes	BSU02500	16	no	NA	no	NA	U178	SigA
113	TSSpredator	276798	276798	+	yes	BSU_misc_RNA_6	17	no	NA	no	NA	U180	SigA
114	TSSpredator	277286	277286	-	no	NA	NA	no	NA	yes	BSU02530	NA	NA
115	TSSpredator	278321	278321	+	yes	BSU02550	56	no	NA	no	NA	U182	SigA
116	TSSpredator	282184	282184	-	yes	BSU02590	29	no	NA	no	NA	U183	SigB
117	TSSpredator	293472	293472	+	yes	BSU02720	27	no	NA	no	NA	U197	SigA
118	TSSpredator	296311	296311	-	yes	BSU02740	26	no	NA	no	NA	U198	SigA
119	TSSpredator	302395	302395	+	yes	BSU02800	40	no	NA	no	NA	U203	SigA
120	TSSpredator	304400	304400	+	yes	BSU02820	30	no	NA	no	NA	U204	SigA
121	TSSpredator	305629	305629	+	yes	BSU02830	29	no	NA	no	NA	U206	SigB
122	TSSpredator	308615	308615	+	no	NA	NA	yes	BSU02850	no	NA	NA	NA
123	manual	308923	308923	+	no	NA	NA	yes	BSU02850	no	NA	U209	SigA
124	TSSpredator	311909	311909	-	yes	BSU02880	34	no	NA	no	NA	U211	SigA
125	TSSpredator	312069	312069	+	yes	BSU02890	90	no	NA	no	NA	U212	SigWXY
126	TSSpredator	312081	312081	+	yes	BSU02890	78	no	NA	no	NA	U212	SigWXY
127	manual	317694	317694	+	yes	BSU02950	31	no	NA	no	NA	U213	SigA
128	TSSpredator	320708	320708	-	no	NA	NA	yes	BSU02970	no	NA	U214	SigA
129	TSSpredator	320989	320989	+	yes	BSU02980	24	no	NA	no	NA	U215	SigA
130	manual	322064	322064	-	no	NA	NA	no	NA	yes	BSU02980	NA	NA
131	TSSpredator	326598	326598	+	yes	BSU03030	290	yes	BSU03020	no	NA	NA	NA
132	TSSpredator	326855	326855	+	yes	BSU03030	33	no	NA	no	NA	U219	SigA
133	TSSpredator	331342	NA	-	yes	rrnJ-lacZ	NA	NA	NA	NA	NA	NA	NA
134	TSSpredator	333927	329715	+	yes	BSU03050	59	no	NA	no	NA	U222	SigA
135	TSSpredator	338242	334030	+	yes	BSU03080	62	no	NA	no	NA	U224	SigA
136	TSSpredator	338257	334045	+	yes	BSU03080	47	no	NA	no	NA	U224	SigA
137	TSSpredator	338274	334062	-	yes	BSU03070	83	no	NA	no	NA	U225	SigA
138	TSSpredator	342416	338204	+	yes	BSU03130	84	no	NA	no	NA	U230	SigA
139	TSSpredator	342467	338255	+	yes	BSU03130	33	no	NA	no	NA	U230	SigA
140	TSSpredator	344204	339992	+	yes	BSU03150	33	no	NA	no	NA	U234	SigA
141	TSSpredator	350701	346489	+	no	NA	NA	yes	BSU03210	no	NA	U240	SigA
142	TSSpredator	350811	346599	+	no	NA	NA	yes	BSU03210	no	NA	U241	SigA
143	TSSpredator	351292	347080	+	yes	BSU03220	70	no	NA	no	NA	NA	NA
144	TSSpredator	351335	347123	+	yes	BSU03220	27	no	NA	no	NA	NA	NA
145	TSSpredator	357016	352804	+	yes	BSU03270	54	no	NA	no	NA	U247	SigA
146	TSSpredator	359857	355645	-	yes	BSU03280	294	yes	BSU03290	no	NA	U250	SigA
147	TSSpredator	373095	368883	-	yes	BSU03380	25	no	NA	no	NA	U256	SigA
148	TSSpredator	373408	369196	+	yes	BSU03390	40	no	NA	no	NA	U258	SigEF
149	TSSpredator	376832	372620	-	yes	BSU03430	23	no	NA	no	NA	U262	SigA
150	TSSpredator	380036	375824	-	yes	BSU03460	26	no	NA	no	NA	U266	SigA
151	TSSpredator	380890	376678	+	yes	BSU03480	290	no	NA	no	NA	U268	SigA
152	manual	407401	403189	+	yes	BSU03530	28	no	NA	no	NA	U269	SigA
153	TSSpredator	412376	408164	-	yes	BSU03570	29	no	NA	no	NA	U273	SigA
154	TSSpredator	413130	408918	-	yes	BSU03580	31	no	NA	no	NA	U274	SigA
155	TSSpredator	415725	411513	-	yes	BSU03610	51	no	NA	no	NA	U275	SigA
156	TSSpredator	416403	412191	-	no	NA	NA	yes	BSU03620	no	NA	U276	SigB
157	manual	419544	415332	+	yes	BSU03660	18	no	NA	no	NA	U279	SigA
158	TSSpredator	421957	417745	-	yes	BSU03670	32	no	NA	no	NA	U281	SigA
159	TSSpredator	423945	419733	+	no	NA	NA	yes	BSU03680	yes	BSU03690	NA	NA
160	TSSpredator	433011	428799	+	yes	BSU03770	32	no	NA	no	NA	U287	SigA
161	TSSpredator	434090	429878	+	yes	BSU03780	85	yes	BSU03770	no	NA	U289	SigH
162	TSSpredator	436239	432027	-	yes	BSU03790	40	no	NA	no	NA	U291	SigA
163	TSSpredator	436489	432277	+	yes	BSU03800	95	no	NA	no	NA	U293	SigA
164	TSSpredator	442632	438420	-	yes	BSU03850	68	no	NA	no	NA	U294	SigA
165	TSSpredator	443827	439615	-	yes	BSU03870	46	no	NA	no	NA	U296	SigA
166	TSSpredator	443921	439709	+	no	NA	NA	no	NA	no	NA	U297	SigA
167	TSSpredator	447135	442923	+	yes	BSU03910	27	no	NA	no	NA	U302	SigA
168	TSSpredator	453269	449057	-	yes	BSU03960	24	no	NA	no	NA	U305	SigA
169	TSSpredator	453384	449172	+	yes	BSU03970	26	no	NA	no	NA	U306	SigA
170	TSSpredator	453864	449652	+	yes	BSU03981	72	no	NA	no	NA	U307	SigA
171	TSSpredator	457018	452806	+	yes	BSU04000	24	no	NA	no	NA	U308	SigA
172	TSSpredator	458210	453998	+	yes	BSU04010	31	no	NA	no	NA	U310	SigA
173	TSSpredator	459540	455328	+	yes	BSU04030	18	no	NA	no	NA	U312	SigA
174	TSSpredator	460247	456035	+	yes	BSU04040	33	no	NA	no	NA	U314	SigA
175	manual	461148	456936	+	yes	BSU04050	87	no	NA	no	NA	U315	SigA
176	TSSpredator	462503	458291	+	no	NA	NA	yes	BSU04060	no	NA	NA	NA
177	TSSpredator	470982	466770	+	no	NA	NA	yes	BSU04150	no	NA	NA	NA
178	TSSpredator	473580	469368	+	yes	BSU04170	58	no	NA	no	NA	U323	SigA
179	TSSpredator	475892	471680	+	yes	BSU04190	29	no	NA	no	NA	U325	SigB
180	TSSpredator	477988	473776	+	yes	BSU04220	27	no	NA	no	NA	U327	SigB
181	TSSpredator	478480	474268	+	no	NA	NA	no	NA	no	NA	U328	SigA
182	TSSpredator	478596	474384	+	no	NA	NA	no	NA	no	NA	NA	NA
183	TSSpredator	478918	474706	+	yes	BSU04230	25	no	NA	no	NA	U330	SigWXY
184	TSSpredator	480108	475896	-	yes	BSU04240	22	no	NA	no	NA	U332	SigA
185	TSSpredator	480114	475902	-	yes	BSU04240	28	no	NA	no	NA	U332	SigA
186	TSSpredator	480245	476033	+	yes	BSU04250	26	no	NA	no	NA	U333	SigA
187	manual	480739	476527	+	yes	BSU04260	31	no	NA	no	NA	U334	SigA
188	TSSpredator	490303	486091	+	yes	BSU_misc_RNA_7	1	no	NA	no	NA	U336	SigA
189	TSSpredator	493024	488812	+	yes	BSU04340	18	no	NA	no	NA	U337	SigB
190	TSSpredator	496700	492488	-	yes	BSU04360	64	no	NA	no	NA	U341	SigA
191	TSSpredator	497148	492936	-	yes	BSU04370	25	no	NA	no	NA	NA	NA
192	TSSpredator	497676	493464	-	yes	BSU04380	23	no	NA	no	NA	U343	SigB
193	TSSpredator	497742	493530	+	yes	BSU04390	29	no	NA	no	NA	U344	SigA
194	TSSpredator	498692	494480	+	yes	BSU04400	26	no	NA	no	NA	U345	SigB
195	TSSpredator	500798	496586	-	yes	BSU04430	25	no	NA	no	NA	U348	SigB
196	manual	501207	496995	+	no	NA	NA	no	NA	yes	BSU04440	U349	SigA
197	manual	501925	497713	-	yes	BSU04440	15	no	NA	no	NA	U350	SigA
198	TSSpredator	504336	500124	+	yes	BSU04470	42	no	NA	no	NA	U351	SigA
199	TSSpredator	505742	501530	+	yes	BSU04480	49	no	NA	no	NA	NA	NA
200	TSSpredator	508882	504670	+	yes	BSU04510	19	no	NA	no	NA	U353	SigA
201	TSSpredator	509330	505118	+	yes	BSU04520	34	no	NA	no	NA	U354	SigA
202	TSSpredator	509972	505760	+	no	NA	NA	yes	BSU04520	no	NA	NA	NA
203	TSSpredator	510878	506666	-	yes	BSU04530	165	no	NA	no	NA	U355	SigA
204	TSSpredator	511350	507138	+	no	NA	NA	yes	BSU04540	no	NA	U357	SigWXY
205	TSSpredator	512303	508091	-	yes	BSU04550	18	no	NA	no	NA	U359	SigA
206	TSSpredator	512374	508162	+	yes	BSU04560	86	no	NA	no	NA	NA	NA
207	TSSpredator	512412	508200	+	yes	BSU04560	48	no	NA	no	NA	NA	NA
208	TSSpredator	515090	510878	+	yes	BSU04580	228	no	NA	no	NA	U361	SigA
209	TSSpredator	515253	511041	+	yes	BSU04580	65	no	NA	no	NA	U362	SigA
210	TSSpredator	517000	512788	+	yes	BSU04590	26	no	NA	no	NA	U363	SigWXY
211	TSSpredator	519853	515641	-	yes	BSU04610	26	no	NA	no	NA	U365	SigA
212	TSSpredator	521554	517342	+	yes	BSU04640	30	no	NA	no	NA	U367	SigA
213	TSSpredator	522820	518608	+	yes	BSU04650	49	no	NA	no	NA	U369	SigA
214	TSSpredator	523577	519365	+	yes	BSU04670	43	no	NA	no	NA	U370	SigA
215	TSSpredator	523757	519545	-	no	NA	NA	no	NA	yes	BSU04670	U371	SigD
216	TSSpredator	524363	520151	-	no	NA	NA	no	NA	yes	BSU04670	U372	SigB
217	TSSpredator	524402	520190	+	yes	BSU04680	47	yes	BSU04670	no	NA	NA	NA
218	TSSpredator	526268	522056	+	yes	BSU04710	32	no	NA	no	NA	U374	SigB
219	TSSpredator	528543	524331	+	yes	BSU04750	161	no	NA	no	NA	U375	SigA
220	TSSpredator	529001	524789	+	no	NA	NA	yes	BSU04760	no	NA	U376	SigA
221	manual	529926	525714	+	yes	BSU04780	29	no	NA	no	NA	U377	SigA
222	TSSpredator	532836	528624	+	yes	BSU_tRNA_45	80	no	NA	no	NA	U380	SigA
223	TSSpredator	535962	531750	+	yes	BSU04830	37	no	NA	no	NA	U382	SigA
224	TSSpredator	536485	532273	+	yes	BSU04840	19	no	NA	no	NA	NA	NA
225	TSSpredator	536813	532601	+	no	NA	NA	no	NA	no	NA	U383	SigA
226	TSSpredator	536851	532639	-	no	NA	NA	no	NA	yes	BSU04840	U384	SigA
227	manual	543887	539675	-	no	NA	NA	no	NA	yes	BSU04940	NA	NA
228	TSSpredator	545984	541772	+	no	NA	NA	yes	BSU04960	no	NA	NA	NA
229	TSSpredator	551223	547011	-	yes	BSU05000	45	no	NA	no	NA	U388	SigA
230	manual	551255	547043	-	yes	BSU05000	77	no	NA	no	NA	U388	SigA
231	TSSpredator	552409	548197	+	yes	BSU05020	241	yes	BSU05010	no	NA	U389	SigD
232	manual	557858	553646	-	no	NA	NA	no	NA	no	NA	NA	NA
233	TSSpredator	562038	557826	+	yes	BSU05109	47	no	NA	no	NA	U394	SigA
234	TSSpredator	563364	559152	+	yes	BSU05120	112	no	NA	no	NA	U395	SigA
235	TSSpredator	563820	559608	-	no	NA	NA	no	NA	no	NA	NA	NA
236	TSSpredator	566684	562472	+	yes	BSU05160	30	no	NA	no	NA	NA	NA
237	TSSpredator	566702	562490	+	yes	BSU05160	12	no	NA	no	NA	NA	NA
238	TSSpredator	572438	568226	+	yes	BSU05210	119	no	NA	no	NA	U401	SigA
239	manual	573319	569107	+	no	NA	NA	no	NA	no	NA	U402	SigA
240	manual	574212	570000	-	yes	BSU05220	51	no	NA	no	NA	U403	SigA
241	manual	578668	574456	-	yes	BSU05270	21	no	NA	no	NA	U407	SigA
242	manual	578871	574659	+	yes	BSU05280	31	no	NA	no	NA	U408	SigA
243	TSSpredator	580366	576154	-	yes	BSU05290	56	no	NA	no	NA	U409	SigA
244	TSSpredator	582518	578306	+	yes	BSU05320	31	no	NA	no	NA	U411	SigA
245	TSSpredator	590016	585804	-	yes	BSU05380	26	no	NA	no	NA	U414	SigA
246	manual	590059	585847	+	yes	BSU05390	21	no	NA	no	NA	U415	SigA
247	TSSpredator	591308	587096	-	yes	BSU05400	25	no	NA	no	NA	U416	SigA
248	TSSpredator	596158	591946	+	no	NA	NA	no	NA	no	NA	U421	SigA
249	TSSpredator	599241	595029	-	yes	BSU05460	31	no	NA	no	NA	U423	SigA
250	manual	600292	596080	-	yes	BSU05470	78	no	NA	no	NA	U424	SigA
251	TSSpredator	602888	598676	+	yes	BSU05510	53	no	NA	no	NA	U428	SigA
252	manual	607182	602970	+	yes	BSU05580	42	no	NA	no	NA	U434	SigA
253	TSSpredator	610805	606593	-	yes	BSU05610	214	no	NA	no	NA	U436	SigA
254	TSSpredator	610817	606605	-	yes	BSU05610	226	no	NA	no	NA	U436	SigA
255	manual	613096	608884	+	yes	BSU05640	49	no	NA	no	NA	U439	SigA
256	TSSpredator	617537	613325	-	no	NA	NA	yes	BSU05670	no	NA	U440	SigA
257	TSSpredator	617775	613563	+	yes	BSU05680	78	no	NA	no	NA	U441	SigA
258	TSSpredator	619963	615751	-	yes	BSU05690	129	no	NA	no	NA	U442	SigA
259	manual	620043	615831	+	yes	BSU05700	40	no	NA	no	NA	U443	SigA
260	TSSpredator	622257	618045	+	yes	BSU05720	50	no	NA	no	NA	U445	SigA
261	TSSpredator	625771	621559	+	yes	BSU05750	288	no	NA	no	NA	NA	NA
262	TSSpredator	625940	621728	+	yes	BSU05750	119	no	NA	no	NA	U448	SigA
263	manual	628691	624479	+	yes	BSU05790	13	no	NA	no	NA	U452	SigA
264	TSSpredator	630669	626457	-	yes	BSU_misc_RNA_8	11	no	NA	no	NA	U453	SigA
265	TSSpredator	630803	626591	+	yes	BSU05810	31	no	NA	no	NA	U454	SigA
266	TSSpredator	639144	634932	+	yes	BSU_tRNA_79	178	no	NA	no	NA	U457	SigA
267	TSSpredator	650690	646478	-	yes	BSU05950	22	no	NA	no	NA	U463	SigA
268	TSSpredator	650779	646567	+	yes	BSU05960	15	no	NA	no	NA	NA	NA
269	TSSpredator	651681	647469	+	yes	BSU05980	291	yes	BSU05970	no	NA	NA	NA
270	TSSpredator	651834	647622	+	yes	BSU05980	138	yes	BSU05970	no	NA	NA	NA
271	manual	653915	649703	-	yes	BSU06010	39	no	NA	no	NA	U467	SigA
272	TSSpredator	654050	649838	+	yes	BSU06020	65	no	NA	no	NA	U468	SigA
273	manual	656421	652209	-	yes	BSU06033	125	yes	BSU06034	no	NA	NA	NA
274	TSSpredator	663528	659316	-	yes	BSU06083	95	no	NA	no	NA	U471	SigA
275	TSSpredator	663783	659571	+	yes	BSU06090	52	no	NA	no	NA	U473	SigA
276	manual	671614	667402	+	yes	BSU06150	64	no	NA	no	NA	U475	SigA
277	TSSpredator	674267	670055	+	yes	BSU06170	32	no	NA	no	NA	U476	SigA
278	manual	675421	671209	+	yes	BSU06180	36	no	NA	no	NA	U477	SigWXY
279	TSSpredator	683431	679219	-	yes	BSU06240	268	no	NA	no	NA	U482	SigA
280	TSSpredator	683577	679365	+	yes	BSU06250	25	no	NA	no	NA	U483	SigA
281	TSSpredator	685294	681082	-	yes	BSU06269	17	no	NA	no	NA	NA	NA
282	TSSpredator	685712	681500	-	yes	BSU06270	36	no	NA	no	NA	U484	SigA
283	TSSpredator	690808	686596	-	yes	BSU06310	32	no	NA	no	NA	U489	SigA
284	TSSpredator	691145	686933	+	yes	BSU06320	29	no	NA	no	NA	U490	SigA
285	TSSpredator	692357	688145	+	yes	BSU06330	39	no	NA	no	NA	U491	SigA
286	TSSpredator	696821	692609	+	yes	BSU06360	131	no	NA	no	NA	U492	SigA
287	TSSpredator	698637	694425	+	yes	BSU06370	237	no	NA	no	NA	U493	SigA
288	TSSpredator	702584	698372	+	yes	BSU06420	240	yes	BSU_misc_RNA_10	no	NA	U498	SigA
289	TSSpredator	717851	713639	+	yes	BSU06560	25	no	NA	no	NA	U503	SigA
290	TSSpredator	719628	715416	+	yes	BSU06570	17	no	NA	no	NA	U505	SigA
291	TSSpredator	722803	718591	+	yes	BSU06600	31	no	NA	no	NA	U507	SigA
292	TSSpredator	722805	718593	+	yes	BSU06600	29	no	NA	no	NA	U507	SigA
293	TSSpredator	730979	726767	-	yes	BSU06650	34	no	NA	no	NA	U511	SigEF
294	TSSpredator	731931	727719	-	no	NA	NA	yes	BSU06660	no	NA	NA	NA
295	TSSpredator	732643	728431	-	yes	BSU06660	113	no	NA	no	NA	U513	SigB
296	TSSpredator	732656	728444	-	yes	BSU06660	126	no	NA	no	NA	U513	SigB
297	TSSpredator	732830	728618	+	yes	BSU06670	114	no	NA	no	NA	U514	SigA
298	TSSpredator	732907	728695	+	yes	BSU06670	37	no	NA	no	NA	NA	NA
299	TSSpredator	737126	732914	+	yes	BSU06710	2	no	NA	no	NA	U516	SigA
300	TSSpredator	740598	736386	+	yes	BSU06720	50	no	NA	no	NA	U518	SigA
301	TSSpredator	740601	736389	+	yes	BSU06720	47	no	NA	no	NA	U518	SigA
302	manual	753804	749592	-	yes	BSU06812	29	no	NA	no	NA	U521	SigA
303	TSSpredator	756576	752364	+	yes	BSU06840	48	no	NA	no	NA	U523	SigA
304	TSSpredator	758013	753801	+	yes	BSU06860	16	no	NA	no	NA	U527	SigA
305	TSSpredator	761287	757075	+	yes	BSU06920	36	no	NA	no	NA	U530	SigA
306	TSSpredator	789677	785465	-	no	NA	NA	yes	BSU07150	no	NA	U538	SigA
307	TSSpredator	789679	785467	-	no	NA	NA	yes	BSU07150	no	NA	U538	SigA
308	TSSpredator	790142	785930	-	yes	BSU07160	25	no	NA	no	NA	U539	SigA
309	TSSpredator	792172	787960	+	yes	BSU07200	32	no	NA	no	NA	U543	SigA
310	manual	796777	792565	-	yes	BSU07240	33	no	NA	no	NA	U545	SigA
311	manual	800237	796025	+	yes	BSU07260	289	no	NA	no	NA	U548	SigA
312	TSSpredator	800342	796130	+	yes	BSU07260	184	no	NA	no	NA	NA	NA
313	TSSpredator	808791	804579	-	yes	BSU07320	33	no	NA	no	NA	U552	SigA
314	manual	809601	805389	-	yes	BSU07330	25	no	NA	no	NA	U553	SigA
315	TSSpredator	811106	806894	-	yes	BSU07340	53	no	NA	no	NA	U554	SigA
316	TSSpredator	811257	807045	+	yes	BSU07350	46	no	NA	no	NA	U555	SigD
317	TSSpredator	813740	809528	+	yes	BSU07370	29	no	NA	no	NA	U557	SigA
318	TSSpredator	815739	811527	+	yes	BSU07380	42	no	NA	no	NA	U558	SigA
319	TSSpredator	816328	812116	+	yes	BSU07390	24	no	NA	no	NA	U560	SigA
320	TSSpredator	820203	815991	-	yes	BSU07420	51	no	NA	no	NA	U562	SigA
321	TSSpredator	820299	816087	+	yes	BSU07430	26	no	NA	no	NA	U563	SigA
322	manual	821496	817284	+	yes	BSU07440	27	no	NA	no	NA	NA	NA
323	TSSpredator	823064	818852	-	yes	BSU07450	23	no	NA	no	NA	U564	SigA
324	TSSpredator	824878	820666	+	yes	BSU07480	201	no	NA	no	NA	U567	SigA
325	TSSpredator	826583	822371	+	no	NA	NA	no	NA	no	NA	NA	NA
326	manual	828516	824304	-	no	NA	NA	yes	BSU07500	no	NA	U569	SigA
327	TSSpredator	830989	826777	-	yes	BSU07520	43	no	NA	no	NA	U573	SigA
328	TSSpredator	831639	827427	+	yes	BSU07550	28	no	NA	no	NA	U575	SigB
329	TSSpredator	832153	827941	+	yes	BSU07560	52	no	NA	no	NA	U576	SigA
330	TSSpredator	833468	829256	+	yes	BSU07570	126	no	NA	no	NA	NA	NA
331	TSSpredator	835138	830926	+	yes	BSU07580	19	no	NA	no	NA	U578	SigA
332	TSSpredator	840838	836626	+	yes	BSU07630	27	no	NA	no	NA	U581	SigA
333	TSSpredator	843888	839676	-	yes	BSU07680	23	no	NA	no	NA	NA	NA
334	TSSpredator	844727	840515	-	yes	BSU07690	31	no	NA	no	NA	U585	SigA
335	TSSpredator	844846	840634	+	yes	BSU07700	22	no	NA	no	NA	U586	SigA
336	TSSpredator	848262	844050	-	yes	BSU07710	54	no	NA	no	NA	U589	SigA
337	TSSpredator	848961	844749	+	yes	BSU07750	21	no	NA	no	NA	U592	SigB
338	TSSpredator	854533	850321	+	yes	BSU07800	46	no	NA	no	NA	U595	SigA
339	TSSpredator	858595	854383	+	yes	BSU07830	29	no	NA	no	NA	U599	SigA
340	manual	863747	859535	-	yes	BSU07840	33	no	NA	no	NA	U600	SigA
341	TSSpredator	863927	859715	+	yes	BSU07850	30	no	NA	no	NA	U601	SigB
342	TSSpredator	866045	861833	-	yes	BSU07870	32	no	NA	no	NA	U602	SigA
343	TSSpredator	866165	861953	+	yes	BSU07880	51	no	NA	no	NA	U603	SigA
344	TSSpredator	866203	861991	+	yes	BSU07880	13	no	NA	no	NA	U603	SigA
345	TSSpredator	873463	869251	+	yes	BSU07970	22	no	NA	no	NA	U610	SigA
346	manual	875483	871271	-	yes	BSU07990	23	no	NA	no	NA	U612	SigA
347	TSSpredator	876530	872318	-	yes	BSU08000	12	no	NA	no	NA	U613	SigA
348	manual	876609	872397	+	yes	BSU08010	28	no	NA	no	NA	U614	SigA
349	TSSpredator	877548	873336	+	yes	BSU08020	66	no	NA	no	NA	NA	NA
350	TSSpredator	877559	873347	+	yes	BSU08020	55	no	NA	no	NA	NA	NA
351	TSSpredator	887936	883724	+	yes	BSU08100	34	no	NA	no	NA	U620	SigA
352	TSSpredator	894208	889996	+	yes	BSU08180	26	no	NA	no	NA	U624	SigA
353	TSSpredator	898078	893866	+	yes	BSU08210	38	no	NA	no	NA	U627	SigA
354	TSSpredator	914029	909817	-	yes	BSU08340	71	no	NA	no	NA	U632	SigA
355	TSSpredator	916821	912609	-	yes	BSU08370	28	yes	BSU08380	no	NA	U636	SigA
356	TSSpredator	918109	913897	+	yes	BSU08390	27	no	NA	no	NA	U638	SigA
357	manual	920845	916633	-	yes	BSU08410	27	no	NA	no	NA	U640	SigA
358	TSSpredator	920942	916730	+	yes	BSU08425	48	no	NA	no	NA	U641	SigA
359	TSSpredator	924586	920374	-	yes	BSU08440	31	no	NA	no	NA	U643	SigA
360	TSSpredator	924608	920396	+	yes	BSU08450	78	no	NA	no	NA	U642	SigA
361	TSSpredator	924686	920474	+	no	NA	NA	no	NA	no	NA	NA	NA
362	TSSpredator	926801	922589	+	yes	BSU08470	29	no	NA	no	NA	U644	SigA
363	TSSpredator	927760	923548	+	yes	BSU08480	39	no	NA	no	NA	U645	SigA
364	TSSpredator	929781	925569	-	yes	BSU08510	25	no	NA	no	NA	U649	SigB
365	TSSpredator	932543	928331	+	yes	BSU08560	58	no	NA	no	NA	U651	SigA
366	TSSpredator	932985	928773	+	yes	BSU08570	30	no	NA	no	NA	U653	SigB
367	TSSpredator	933603	929391	+	yes	BSU08580	15	no	NA	no	NA	U654	SigWXY
368	TSSpredator	934966	930754	+	yes	BSU08600	64	no	NA	no	NA	U657	SigB
369	TSSpredator	939777	935565	-	yes	BSU08620	125	no	NA	no	NA	U661	SigA
370	TSSpredator	939794	935582	+	yes	BSU08630	74	no	NA	no	NA	U660	SigA
371	TSSpredator	939800	935588	-	yes	BSU08620	148	no	NA	no	NA	U661	SigA
372	TSSpredator	940851	936639	+	no	NA	NA	yes	BSU08630	no	NA	U662	SigA
373	TSSpredator	942874	938662	+	yes	BSU08680	69	no	NA	no	NA	U667	SigA
374	TSSpredator	942877	938665	+	yes	BSU08680	66	no	NA	no	NA	U667	SigA
375	TSSpredator	946532	942320	-	yes	BSU08700	91	no	NA	no	NA	U668	SigA
376	TSSpredator	947980	943768	-	yes	BSU08710	30	no	NA	no	NA	U669	SigA
377	manual	948075	943863	+	yes	BSU08720	28	no	NA	no	NA	U670	SigA
378	TSSpredator	948652	944440	+	yes	BSU08730	47	no	NA	no	NA	U671	SigA
379	TSSpredator	949538	945326	-	yes	BSU08740	14	no	NA	no	NA	U673	SigA
380	TSSpredator	949690	945478	+	yes	BSU08750	42	no	NA	no	NA	U674	SigA
381	TSSpredator	950686	946474	+	yes	BSU_rRNA_22	222	no	NA	no	NA	NA	NA
382	TSSpredator	950733	946521	+	yes	BSU_rRNA_22	175	no	NA	no	NA	NA	NA
383	TSSpredator	958390	954178	-	yes	BSU08760	29	no	NA	no	NA	U679	SigWXY
384	manual	959833	955621	-	no	NA	NA	no	NA	yes	BSU08780	U683	SigA
385	TSSpredator	959861	955649	+	yes	BSU_misc_RNA_11	6	no	NA	no	NA	U684	SigA
386	TSSpredator	959874	955662	+	yes	BSU08790	233	yes	BSU_misc_RNA_11	no	NA	U684	SigA
387	TSSpredator	963429	959217	+	yes	BSU08810	73	no	NA	no	NA	U686	SigA
388	TSSpredator	965220	961008	-	yes	BSU08820	22	no	NA	no	NA	U688	SigA
389	manual	965485	961273	+	yes	BSU08830	121	no	NA	no	NA	NA	NA
390	TSSpredator	971114	966902	-	yes	BSU08899	31	no	NA	no	NA	U693	SigA
391	TSSpredator	971194	966982	-	yes	BSU08899	111	no	NA	no	NA	NA	NA
392	TSSpredator	971243	967031	+	yes	BSU_tRNA_82	34	no	NA	no	NA	U694	SigA
393	manual	972078	967866	+	yes	BSU08910	69	no	NA	no	NA	NA	NA
394	TSSpredator	972090	967878	-	yes	BSU08900	26	no	NA	no	NA	U695	SigA
395	manual	974330	970118	+	yes	BSU08930	17	no	NA	no	NA	U697	SigA
396	TSSpredator	974936	970724	+	no	NA	NA	yes	BSU08940	no	NA	U698	SigA
397	TSSpredator	977216	973004	-	no	NA	NA	no	NA	no	NA	U699	SigA
398	TSSpredator	980747	976535	+	yes	BSU08990	34	no	NA	no	NA	U704	SigA
399	TSSpredator	988796	984584	-	yes	BSU09100	119	no	NA	no	NA	U710	SigA
400	TSSpredator	989010	984798	+	yes	BSU09110	103	no	NA	no	NA	U711	SigA
401	manual	991170	986958	+	yes	BSU09130	28	no	NA	no	NA	U713	SigA
402	TSSpredator	993103	988891	-	yes	BSU09140	19	no	NA	no	NA	U714	SigB
403	TSSpredator	1000839	996627	+	yes	BSU09220	16	no	NA	no	NA	U721	SigA
404	TSSpredator	1001897	997685	+	yes	BSU09240	39	no	NA	no	NA	U726	SigA
405	manual	1004498	1000286	+	yes	BSU09260	78	no	NA	no	NA	U727	SigA
406	TSSpredator	1006566	1002354	+	yes	BSU09280	147	no	NA	no	NA	U728	SigA
407	TSSpredator	1006687	1002475	+	yes	BSU09280	26	no	NA	no	NA	NA	NA
408	TSSpredator	1008393	1004181	+	no	NA	NA	yes	BSU09290	no	NA	U729	SigB
409	TSSpredator	1009072	1004860	+	yes	BSU09300	115	no	NA	no	NA	NA	NA
410	TSSpredator	1009170	1004958	+	yes	BSU09300	17	no	NA	no	NA	NA	NA
411	TSSpredator	1010960	1006748	+	yes	BSU09310	26	no	NA	no	NA	U733	SigA
412	TSSpredator	1012854	1008642	+	yes	BSU09320	26	no	NA	no	NA	U734	SigA
413	TSSpredator	1018090	1013878	-	yes	BSU09380	27	no	NA	no	NA	U739	SigA
414	TSSpredator	1019722	1015510	-	no	NA	NA	yes	BSU09390	no	NA	U740	SigB
415	TSSpredator	1023149	1018937	+	yes	BSU09420	61	no	NA	no	NA	U744	SigA
416	TSSpredator	1026415	1022203	+	yes	BSU09450	28	no	NA	no	NA	U748	SigB
417	TSSpredator	1031961	1027749	+	yes	BSU09490	25	no	NA	no	NA	U752	SigA
418	TSSpredator	1033863	1029651	-	yes	BSU09510	64	yes	BSU09520	no	NA	NA	NA
419	TSSpredator	1034297	1030085	-	yes	BSU09520	17	no	NA	no	NA	NA	NA
420	manual	1034374	1030162	-	yes	BSU09520	94	no	NA	no	NA	U754	SigA
421	TSSpredator	1034455	1030243	+	yes	BSU09530	22	no	NA	no	NA	U755	SigB
422	TSSpredator	1035571	1031359	+	yes	BSU09540	36	no	NA	no	NA	U756	SigA
423	TSSpredator	1038115	1033903	-	yes	BSU09560	14	no	NA	no	NA	U757	SigA
424	TSSpredator	1038222	1034010	+	yes	BSU09570	36	no	NA	no	NA	U759	SigA
425	TSSpredator	1039621	1035409	+	yes	BSU09590	145	no	NA	no	NA	U760	SigA
426	TSSpredator	1039725	1035513	+	yes	BSU09590	41	no	NA	no	NA	NA	NA
427	manual	1042660	1038448	-	yes	BSU09620	29	no	NA	no	NA	U761	SigA
428	TSSpredator	1042847	1038635	+	yes	BSU09630	18	no	NA	no	NA	U763	SigA
429	TSSpredator	1043084	1038872	+	yes	BSU09640	37	no	NA	no	NA	U764	SigA
430	TSSpredator	1043097	1038885	+	yes	BSU09640	24	no	NA	no	NA	U764	SigA
431	TSSpredator	1045936	1041724	-	yes	BSU09660	15	no	NA	no	NA	NA	NA
432	TSSpredator	1046011	1041799	-	yes	BSU09660	90	no	NA	no	NA	U767	SigA
433	TSSpredator	1046157	1041945	+	yes	BSU09670	49	no	NA	no	NA	U768	SigA
434	TSSpredator	1049110	1044898	-	yes	BSU09690	25	no	NA	no	NA	U770	SigB
435	TSSpredator	1049198	1044986	+	yes	BSU09700	51	no	NA	no	NA	U771	SigA
436	manual	1056790	1052578	-	no	NA	NA	yes	BSU09780	no	NA	U778	SigWXY
437	TSSpredator	1057676	1053464	+	yes	BSU09790	56	no	NA	no	NA	U780	SigA
438	TSSpredator	1058921	1054709	+	yes	BSU09800	37	no	NA	no	NA	NA	NA
439	TSSpredator	1060452	1056240	-	yes	BSU09810	24	no	NA	no	NA	U781	SigA
440	TSSpredator	1060602	1056390	+	no	NA	NA	no	NA	no	NA	U782	SigA
441	TSSpredator	1061861	1057649	+	yes	BSU09840	31	no	NA	no	NA	U784	SigA
442	TSSpredator	1065552	1061340	-	yes	BSU09870	14	no	NA	no	NA	U785	SigA
443	TSSpredator	1066713	1062501	-	yes	BSU09889	37	no	NA	no	NA	U787	SigH
444	TSSpredator	1066786	1062574	+	yes	BSU09890	17	no	NA	no	NA	U788	SigA
445	TSSpredator	1069035	1064823	+	yes	BSU09910	23	no	NA	no	NA	U789	SigA
446	TSSpredator	1073225	1069013	+	yes	BSU09930	29	no	NA	no	NA	U791	SigA
447	TSSpredator	1075494	1071282	-	yes	BSU09950	40	no	NA	no	NA	U793	SigA
448	TSSpredator	1075525	1071313	-	yes	BSU09950	71	no	NA	no	NA	U793	SigA
449	TSSpredator	1076179	1071967	-	no	NA	NA	no	NA	no	NA	U796	SigA
450	TSSpredator	1076807	1072595	-	yes	BSU09965	35	no	NA	no	NA	U798	SigA
451	TSSpredator	1076957	1072745	+	yes	BSU09980	23	no	NA	no	NA	U799	SigA
452	TSSpredator	1077959	1073747	-	yes	BSU09990	30	no	NA	no	NA	U801	SigA
453	TSSpredator	1078548	1074336	-	yes	BSU10000	85	no	NA	no	NA	U802	SigA
454	TSSpredator	1078752	1074540	-	yes	BSU10000	289	no	NA	yes	BSU10009	NA	NA
455	TSSpredator	1079458	1075246	-	yes	BSU10010	82	no	NA	no	NA	U804	SigA
456	TSSpredator	1080621	1076409	-	yes	BSU10020	41	no	NA	no	NA	U805	SigA
457	TSSpredator	1081199	1076987	-	yes	BSU10030	35	no	NA	no	NA	U806	SigA
458	TSSpredator	1081625	1077413	+	yes	BSU10040	27	no	NA	no	NA	U808	SigA
459	TSSpredator	1087955	1083743	-	yes	BSU10100	14	no	NA	no	NA	U812	SigA
460	TSSpredator	1090281	1086069	+	yes	BSU10120	48	no	NA	no	NA	U816	SigA
461	TSSpredator	1091435	1087223	+	yes	BSU10130	27	no	NA	no	NA	NA	NA
462	TSSpredator	1093919	1089707	+	yes	BSU10150	48	no	NA	no	NA	U817	SigA
463	TSSpredator	1094305	1090093	+	no	NA	NA	yes	BSU10150	no	NA	U818	SigB
464	TSSpredator	1097975	1093763	-	yes	BSU10170	16	no	NA	no	NA	U819	SigA
465	TSSpredator	1099251	1095039	+	yes	BSU10200	24	no	NA	no	NA	U822	SigA
466	TSSpredator	1102128	1097916	-	yes	BSU10220	67	no	NA	no	NA	U823	SigA
467	TSSpredator	1102493	1098281	-	yes	BSU10230	21	no	NA	no	NA	U824	SigA
468	TSSpredator	1102591	1098379	+	yes	BSU10240	33	no	NA	no	NA	U825	SigA
469	TSSpredator	1104418	1100206	+	yes	BSU10260	13	no	NA	no	NA	NA	NA
470	TSSpredator	1107288	1103076	+	yes	BSU10290	28	no	NA	no	NA	U828	SigA
471	TSSpredator	1110197	1105985	+	yes	BSU10310	18	no	NA	no	NA	U831	SigA
472	TSSpredator	1110719	1106507	+	yes	BSU10320	17	no	NA	no	NA	U832	SigA
473	TSSpredator	1111900	1107688	+	yes	BSU10330	45	no	NA	no	NA	U833	SigA
474	TSSpredator	1113555	1109343	-	yes	BSU10340	26	no	NA	no	NA	U834	SigA
475	manual	1116150	1111938	-	yes	BSU10360	20	yes	BSU10370	no	NA	U835	SigA
476	TSSpredator	1122874	1118662	-	yes	BSU10430	29	no	NA	no	NA	U844	SigB
477	TSSpredator	1123016	1118804	+	yes	BSU10440	46	no	NA	no	NA	U845	SigA
478	TSSpredator	1125738	1121526	+	yes	BSU10480	24	no	NA	no	NA	U849	SigA
479	TSSpredator	1128618	1124406	+	yes	BSU10510	32	no	NA	no	NA	U851	SigA
480	TSSpredator	1136340	1132128	-	yes	BSU10570	56	no	NA	no	NA	U856	SigA
481	manual	1137634	1133422	+	yes	BSU10590	76	no	NA	no	NA	U857	SigA
482	TSSpredator	1140506	1136294	+	yes	BSU10620	26	no	NA	no	NA	U860	SigA
483	TSSpredator	1154691	1150479	+	no	NA	NA	no	NA	no	NA	U862	SigA
484	TSSpredator	1156421	1152209	+	yes	BSU10750	35	no	NA	no	NA	U866	SigH
485	TSSpredator	1157449	1153237	+	yes	BSU10760	28	no	NA	no	NA	U867	SigA
486	TSSpredator	1157974	1153762	+	yes	BSU10770	27	no	NA	no	NA	U868	SigA
487	TSSpredator	1164130	1159918	+	yes	BSU10810	4	no	NA	no	NA	U872	SigA
488	manual	1168391	1164179	-	no	NA	NA	no	NA	yes	BSU10840	NA	NA
489	TSSpredator	1168462	1164250	+	yes	BSU10850	120	no	NA	no	NA	U875	SigA
490	TSSpredator	1173172	1168960	-	yes	BSU10890	123	no	NA	no	NA	U879	SigA
491	TSSpredator	1185071	1180859	-	yes	BSU_misc_RNA_12	57	no	NA	no	NA	U885	SigA
492	TSSpredator	1185665	1181453	+	yes	BSU11030	46	no	NA	no	NA	U886	SigA
493	manual	1188869	1184657	+	no	NA	NA	no	NA	no	NA	U890	SigA
494	TSSpredator	1192347	1188135	+	no	NA	NA	no	NA	yes	BSU11110	U891	SigA
495	TSSpredator	1192806	1188594	-	yes	BSU11110	43	no	NA	no	NA	U892	SigA
496	TSSpredator	1192877	1188665	+	yes	BSU11120	24	no	NA	no	NA	U893	SigB
497	TSSpredator	1195554	1191342	-	yes	BSU11140	40	no	NA	no	NA	U896	SigA
498	TSSpredator	1196445	1192233	+	yes	BSU11160	21	no	NA	no	NA	U898	SigA
499	manual	1208138	1203926	+	no	NA	NA	yes	BSU11250	no	NA	NA	NA
500	TSSpredator	1209158	1204946	-	yes	BSU11270	30	no	NA	no	NA	U902	SigA
501	TSSpredator	1210794	1206582	+	yes	BSU11300	47	no	NA	no	NA	U907	SigA
502	TSSpredator	1211495	1207283	+	no	NA	NA	yes	BSU11300	no	NA	U908	SigA
503	TSSpredator	1211510	1207298	+	yes	BSU11310	299	yes	BSU11300	no	NA	U908	SigA
504	TSSpredator	1212369	1208157	+	yes	BSU11330	65	no	NA	no	NA	U910	SigA
505	TSSpredator	1223600	1219388	-	yes	BSU_misc_RNA_13	10	no	NA	no	NA	U919	SigA
506	TSSpredator	1223611	1219399	-	yes	BSU_misc_RNA_13	21	no	NA	no	NA	U919	SigA
507	TSSpredator	1223914	1219702	+	yes	BSU11430	147	no	NA	no	NA	U920	SigA
508	TSSpredator	1231075	1226863	+	yes	BSU11490	75	no	NA	no	NA	U923	SigWXY
509	TSSpredator	1231118	1226906	+	yes	BSU11490	32	no	NA	no	NA	U923	SigWXY
510	TSSpredator	1231831	1227619	+	yes	BSU11500	78	no	NA	no	NA	U925	SigA
511	TSSpredator	1231846	1227634	+	yes	BSU11500	63	no	NA	no	NA	U925	SigA
512	TSSpredator	1231850	1227638	+	yes	BSU11500	59	no	NA	no	NA	U925	SigA
513	TSSpredator	1233152	1228940	+	yes	BSU11520	128	no	NA	no	NA	U928	SigA
514	TSSpredator	1233215	1229003	+	yes	BSU11520	65	no	NA	no	NA	NA	NA
515	TSSpredator	1233226	1229014	+	yes	BSU11520	54	no	NA	no	NA	NA	NA
516	TSSpredator	1235409	1231197	+	no	NA	NA	yes	BSU11540	no	NA	U933	SigA
517	TSSpredator	1237641	1233429	+	no	NA	NA	no	NA	no	NA	U935	SigA
518	TSSpredator	1239203	1234991	-	yes	BSU11560	83	no	NA	no	NA	NA	NA
519	TSSpredator	1239293	1235081	-	yes	BSU11560	173	no	NA	no	NA	U937	SigA
520	TSSpredator	1240273	1236061	-	no	NA	NA	yes	BSU11580	no	NA	U938	SigD
521	TSSpredator	1240794	1236582	+	yes	BSU11590	27	no	NA	no	NA	U940	SigA
522	TSSpredator	1244493	1240281	+	yes	BSU11640	75	no	NA	no	NA	U941	SigA
523	TSSpredator	1246450	1242238	+	yes	BSU_misc_RNA_14	24	no	NA	no	NA	U943	SigA
524	TSSpredator	1246481	1242269	+	yes	BSU11650	180	yes	BSU_misc_RNA_14	no	NA	U943	SigA
525	TSSpredator	1251948	1247736	+	yes	BSU11720	52	no	NA	no	NA	U944	SigA
526	TSSpredator	1260242	1256030	-	yes	BSU11820	164	no	NA	no	NA	U961	SigA
527	TSSpredator	1260304	1256092	+	yes	BSU11839	17	no	NA	no	NA	U962	SigB
528	TSSpredator	1262494	1258282	+	yes	BSU_misc_RNA_15	22	no	NA	no	NA	U964	SigA
529	TSSpredator	1266857	1262645	-	yes	BSU11900	29	no	NA	no	NA	U966	SigA
530	TSSpredator	1266959	1262747	+	yes	BSU_tRNA_83	42	no	NA	no	NA	U967	SigA
531	manual	1269216	1265004	-	yes	BSU11910	73	no	NA	no	NA	U970	SigA
532	TSSpredator	1269221	1265009	+	yes	BSU11920	48	no	NA	no	NA	U969	SigA
533	manual	1270571	1266359	+	yes	BSU11940	255	no	NA	no	NA	U971	SigA
534	TSSpredator	1274772	1270560	+	yes	BSU12000	71	no	NA	no	NA	U976	SigA
535	TSSpredator	1276901	1272689	+	yes	BSU12010	36	no	NA	no	NA	U978	SigA
536	TSSpredator	1279903	1275691	+	yes	BSU12030	118	no	NA	no	NA	U980	SigA
537	TSSpredator	1279962	1275750	+	yes	BSU12030	59	no	NA	no	NA	U980	SigA
538	TSSpredator	1281849	1277637	+	yes	BSU12060	49	no	NA	no	NA	U983	SigA
539	TSSpredator	1282626	1278414	-	yes	BSU12069	15	no	NA	no	NA	U984	SigWXY
540	manual	1283248	1279036	+	no	NA	NA	no	NA	no	NA	U986	SigA
541	TSSpredator	1287563	1283351	-	yes	BSU12120	15	no	NA	no	NA	U993	SigD
542	TSSpredator	1289012	1284800	-	yes	BSU12140	31	no	NA	no	NA	U994	SigA
543	TSSpredator	1289767	1285555	+	yes	BSU12160	36	no	NA	no	NA	U996	SigB
544	TSSpredator	1289769	1285557	+	yes	BSU12160	34	no	NA	no	NA	U996	SigB
545	manual	1293484	1289272	+	yes	BSU12180	26	no	NA	no	NA	U997	SigA
546	manual	1295188	1290976	-	yes	BSU12200	23	no	NA	no	NA	U998	SigA
547	manual	1295400	1291188	+	yes	BSU12210	156	no	NA	no	NA	U999	SigA
548	TSSpredator	1298203	1293991	-	yes	BSU12229	27	no	NA	no	NA	U1001	SigA
549	manual	1298300	1294088	+	yes	BSU12230	50	no	NA	no	NA	U1002	SigA
550	TSSpredator	1302566	1298354	+	yes	BSU12280	258	no	NA	no	NA	U1006	SigA
551	TSSpredator	1304608	1300396	+	yes	BSU12300	54	no	NA	no	NA	U1009	SigA
552	TSSpredator	1318550	1314338	-	yes	BSU12410	34	no	NA	no	NA	U1017	SigA
553	manual	1318636	1314424	+	yes	BSU12420	29	no	NA	no	NA	U1018	SigWXY
554	TSSpredator	1320050	1315838	+	yes	BSU12430	31	no	NA	no	NA	U1019	SigA
555	TSSpredator	1320052	1315840	+	yes	BSU12430	29	no	NA	no	NA	U1019	SigA
556	TSSpredator	1321642	1317430	-	yes	BSU12450	16	no	NA	no	NA	U1021	SigA
557	TSSpredator	1323139	1318927	-	yes	BSU12470	22	no	NA	no	NA	U1024	SigA
558	manual	1323199	1318987	+	yes	BSU12480	24	no	NA	no	NA	U1025	SigA
559	TSSpredator	1325915	1321703	-	yes	BSU12510	33	no	NA	no	NA	U1027	SigA
560	TSSpredator	1329223	1325011	+	yes	BSU12570	85	no	NA	no	NA	NA	NA
561	TSSpredator	1339585	1335373	-	no	NA	NA	no	NA	yes	BSU12680	U1031	SigD
562	TSSpredator	1350903	1346691	+	yes	BSU12790	40	no	NA	no	NA	NA	NA
563	TSSpredator	1353165	1348953	-	no	NA	NA	yes	BSU12830	no	NA	NA	NA
564	TSSpredator	1355347	1351135	-	yes	BSU12850	36	no	NA	no	NA	U1036	SigA
565	TSSpredator	1355495	1351283	-	yes	BSU12850	184	no	NA	no	NA	U1037	SigA
566	TSSpredator	1362045	1357833	-	no	NA	NA	no	NA	no	NA	U1042	SigWXY
567	manual	1363551	1359339	-	yes	BSU12900	54	no	NA	no	NA	U1044	SigA
568	manual	1363556	1359344	-	yes	BSU12900	59	no	NA	no	NA	U1044	SigA
569	manual	1363571	1359359	+	yes	BSU12910	95	no	NA	no	NA	U1043	SigA
570	TSSpredator	1363645	1359433	+	yes	BSU12910	21	no	NA	no	NA	U1045	SigA
571	TSSpredator	1364578	1360366	+	yes	BSU12920	35	no	NA	no	NA	U1047	SigA
572	TSSpredator	1375163	1370951	-	yes	BSU13010	26	no	NA	no	NA	U1049	SigA
573	TSSpredator	1376115	1371903	-	yes	BSU13020	28	no	NA	no	NA	U1050	SigB
574	TSSpredator	1376199	1371987	+	yes	BSU13030	48	no	NA	no	NA	U1051	SigA
575	manual	1379456	1375244	+	yes	BSU13070	16	no	NA	no	NA	U1055	SigH
576	TSSpredator	1380539	1376327	+	yes	BSU_misc_RNA_16	1	no	NA	no	NA	U1056	SigA
577	TSSpredator	1381420	1377208	+	yes	BSU13110	35	no	NA	no	NA	U1057	SigA
578	TSSpredator	1381422	1377210	+	yes	BSU13110	33	no	NA	no	NA	U1057	SigA
579	TSSpredator	1382437	1378225	+	yes	BSU_misc_RNA_17	8	no	NA	no	NA	U1058	SigA
580	manual	1386117	1381905	-	yes	BSU13150	28	no	NA	no	NA	U1061	SigA
581	TSSpredator	1386206	1381994	+	yes	BSU13160	26	no	NA	no	NA	U1062	SigB
582	TSSpredator	1390140	1385928	-	yes	BSU_misc_RNA_18	37	no	NA	no	NA	U1065	SigA
583	TSSpredator	1391400	1387188	+	yes	BSU13200	18	no	NA	no	NA	U1067	SigA
584	TSSpredator	1396056	1391844	-	yes	BSU13240	202	yes	BSU_misc_RNA_19	no	NA	U1069	SigA
585	TSSpredator	1396083	1391871	-	yes	BSU_misc_RNA_19	20	no	NA	no	NA	U1069	SigA
586	TSSpredator	1399817	1395605	+	no	NA	NA	no	NA	yes	BSU13299	U1072	SigA
587	TSSpredator	1402636	1398424	+	yes	BSU13340	72	no	NA	no	NA	U1078	SigH
588	TSSpredator	1413987	1409775	-	yes	BSU13420	197	no	NA	no	NA	U1084	SigD
589	TSSpredator	1414098	1409886	+	yes	BSU13430	26	no	NA	no	NA	U1085	SigA
590	TSSpredator	1414821	1410609	+	yes	BSU13440	45	no	NA	no	NA	U1087	SigA
591	TSSpredator	1414847	1410635	+	yes	BSU13440	19	no	NA	no	NA	U1087	SigA
592	TSSpredator	1419113	1414901	-	yes	BSU13480	75	no	NA	no	NA	U1091	SigA
593	TSSpredator	1419171	1414959	+	yes	BSU13490	38	no	NA	no	NA	U1092	SigA
594	TSSpredator	1423396	1419184	+	yes	BSU13530	29	no	NA	no	NA	U1097	SigH
595	TSSpredator	1425533	1421321	+	yes	BSU13540	105	yes	BSU13530	no	NA	U1098	SigA
596	TSSpredator	1428933	1424721	-	yes	BSU_misc_RNA_20	38	no	NA	no	NA	U1099	SigA
597	TSSpredator	1429488	1425276	+	no	NA	NA	no	NA	yes	BSU13570	U1101	SigA
598	TSSpredator	1429819	1425607	+	yes	BSU13580	34	no	NA	no	NA	U1103	SigA
599	TSSpredator	1431069	1426857	+	yes	BSU_misc_RNA_21	19	no	NA	no	NA	U1104	SigA
600	TSSpredator	1431088	1426876	+	yes	BSU13590	158	no	NA	no	NA	U1104	SigA
601	TSSpredator	1434766	1430554	-	yes	BSU13630	73	no	NA	no	NA	U1106	SigA
602	TSSpredator	1434847	1430635	+	yes	BSU13640	49	no	NA	no	NA	U1107	SigA
603	manual	1437228	1433016	-	yes	BSU13660	10	no	NA	no	NA	U1109	SigA
604	TSSpredator	1437382	1433170	+	yes	BSU13670	29	no	NA	no	NA	U1110	SigA
605	TSSpredator	1439491	1435279	-	yes	BSU13690	34	no	NA	no	NA	U1111	SigD
606	TSSpredator	1442021	1437809	-	yes	BSU13700	82	no	NA	no	NA	NA	NA
607	TSSpredator	1442139	1437927	-	yes	BSU13700	200	no	NA	no	NA	U1112	SigA
608	TSSpredator	1443454	1439242	+	yes	BSU_misc_RNA_22	32	no	NA	no	NA	U1114	SigA
609	TSSpredator	1446950	1442738	-	yes	BSU13760	35	no	NA	no	NA	U1115	SigA
610	TSSpredator	1451018	1446806	+	no	NA	NA	no	NA	no	NA	U1121	SigL
611	TSSpredator	1451320	1447108	-	no	NA	NA	no	NA	no	NA	U1122	SigA
612	TSSpredator	1451442	1447230	+	yes	BSU13800	21	no	NA	no	NA	U1123	SigA
613	TSSpredator	1452095	1447883	-	yes	BSU13810	36	no	NA	no	NA	U1124	SigA
614	TSSpredator	1452195	1447983	+	yes	BSU13819	30	no	NA	no	NA	U1125	SigA
615	TSSpredator	1455476	1451264	+	yes	BSU13850	107	no	NA	no	NA	U1129	SigA
616	TSSpredator	1457766	1453554	-	no	NA	NA	no	NA	no	NA	U1132	SigA
617	TSSpredator	1457866	1453654	+	yes	BSU13860	37	no	NA	no	NA	U1133	SigA
618	TSSpredator	1460299	1456087	+	yes	BSU13880	5	no	NA	no	NA	U1135	SigA
619	TSSpredator	1461064	1456852	+	no	NA	NA	yes	BSU13880	no	NA	U1136	SigA
620	TSSpredator	1463555	1459343	+	yes	BSU13900	41	no	NA	no	NA	U1138	SigA
621	TSSpredator	1467719	1463507	-	yes	BSU13940	14	no	NA	no	NA	U1140	SigA
622	TSSpredator	1467826	1463614	+	yes	BSU13950	14	no	NA	no	NA	U1141	SigD
623	TSSpredator	1469887	1465675	+	yes	BSU13960	58	no	NA	no	NA	U1143	SigA
624	TSSpredator	1471916	1467704	+	yes	BSU13980	101	no	NA	no	NA	U1145	SigA
625	TSSpredator	1477281	1473069	-	yes	BSU14000	31	no	NA	no	NA	U1148	SigA
626	TSSpredator	1477404	1473192	-	yes	BSU14000	154	no	NA	no	NA	U1150	SigA
627	manual	1477639	1473427	-	yes	BSU14009	26	no	NA	no	NA	U1151	SigA
628	TSSpredator	1477785	1473573	+	yes	BSU14010	32	no	NA	no	NA	U1152	SigD
629	TSSpredator	1479268	1475056	-	yes	BSU14020	32	no	NA	no	NA	U1154	SigA
630	manual	1480681	1476469	-	yes	BSU14030	27	no	NA	no	NA	U1155	SigA
631	TSSpredator	1482164	1477952	-	yes	BSU14050	23	no	NA	no	NA	U1157	SigA
632	TSSpredator	1483203	1478991	+	yes	BSU14071	146	no	NA	no	NA	NA	NA
633	manual	1485741	1481529	+	yes	BSU14080	18	no	NA	no	NA	U1160	SigA
634	TSSpredator	1487769	1483557	+	no	NA	NA	no	NA	no	NA	U1162	SigA
635	TSSpredator	1488263	1484051	+	yes	BSU14100	66	no	NA	no	NA	U1165	SigA
636	TSSpredator	1489622	1485410	+	yes	BSU14130	43	no	NA	no	NA	NA	NA
637	TSSpredator	1489639	1485427	+	yes	BSU14130	26	no	NA	no	NA	NA	NA
638	TSSpredator	1490222	1486010	+	yes	BSU14140	35	no	NA	no	NA	U1167	SigA
639	manual	1491209	1486997	+	yes	BSU14150	41	no	NA	no	NA	U1168	SigA
640	TSSpredator	1493157	1488945	+	yes	BSU14180	28	no	NA	no	NA	U1170	SigA
641	TSSpredator	1496267	1492055	-	yes	BSU14210	31	no	NA	no	NA	U1174	SigA
642	TSSpredator	1497964	1493752	+	yes	BSU14240	35	no	NA	no	NA	U1176	SigA
643	TSSpredator	1499697	1495485	+	yes	BSU14260	20	no	NA	no	NA	U1179	SigA
644	TSSpredator	1507770	1503558	+	yes	BSU14340	24	no	NA	no	NA	U1183	SigWXY
645	TSSpredator	1515479	1511267	+	yes	BSU14410	41	no	NA	no	NA	U1188	SigA
646	TSSpredator	1516453	1512241	-	yes	BSU14420	49	no	NA	no	NA	U1189	SigA
647	TSSpredator	1516558	1512346	+	yes	BSU14430	27	no	NA	no	NA	U1190	SigA
648	TSSpredator	1520721	1516509	-	yes	BSU14460	36	no	NA	no	NA	U1192	SigEF
649	TSSpredator	1521833	1517621	-	yes	BSU14470	40	no	NA	no	NA	U1193	SigI
650	TSSpredator	1522015	1517803	+	yes	BSU14480	62	no	NA	no	NA	U1194	SigWXY
651	TSSpredator	1525523	1521311	-	no	NA	NA	no	NA	no	NA	U1198	SigA
652	TSSpredator	1525537	1521325	+	yes	BSU14520	26	no	NA	no	NA	U1197	SigA
653	TSSpredator	1529250	1525038	-	yes	BSU14540	38	no	NA	no	NA	U1199	SigA
654	TSSpredator	1529449	1525237	-	yes	BSU14540	237	no	NA	no	NA	U1200	SigGF
655	TSSpredator	1529561	1525349	+	yes	BSU14550	37	no	NA	no	NA	U1201	SigA
656	TSSpredator	1530985	1526773	-	yes	BSU14560	24	no	NA	no	NA	U1202	SigA
657	TSSpredator	1531422	1527210	+	yes	BSU14570	21	no	NA	no	NA	U1205	SigA
658	TSSpredator	1532327	1528115	+	yes	BSU14580	211	no	NA	no	NA	U1207	SigA
659	TSSpredator	1534932	1530720	+	no	NA	NA	yes	BSU14600	no	NA	U1211	SigA
660	TSSpredator	1537946	1533734	-	yes	BSU14620	33	no	NA	no	NA	U1212	SigA
661	manual	1540046	1535834	-	yes	BSU14630	83	no	NA	no	NA	U1215	SigA
662	TSSpredator	1540102	1535890	+	yes	BSU14640	46	no	NA	no	NA	U1216	SigA
663	TSSpredator	1541108	1536896	-	yes	BSU14650	23	no	NA	no	NA	U1217	SigA
664	TSSpredator	1541620	1537408	+	yes	BSU14670	33	no	NA	no	NA	U1221	SigA
665	TSSpredator	1550244	1546032	-	yes	BSU14760	24	no	NA	no	NA	U1226	SigA
666	TSSpredator	1550304	1546092	+	yes	BSU14770	29	no	NA	no	NA	U1227	SigA
667	TSSpredator	1552825	1548613	-	yes	BSU14790	15	no	NA	no	NA	U1228	SigA
668	TSSpredator	1555509	1551297	-	yes	BSU14820	15	no	NA	no	NA	U1232	SigA
669	TSSpredator	1556586	1552374	+	yes	BSU14840	38	no	NA	no	NA	U1234	SigA
670	TSSpredator	1557015	1552803	+	yes	BSU14850	96	no	NA	no	NA	U1235	SigI
671	TSSpredator	1558369	1554157	+	yes	BSU14860	28	no	NA	no	NA	U1236	SigA
672	TSSpredator	1563208	1558996	-	yes	BSU14870	42	no	NA	no	NA	U1238	SigA
673	manual	1563432	1559220	+	yes	BSU14880	89	no	NA	no	NA	U1240	SigA
674	TSSpredator	1569949	1565737	-	yes	BSU14940	28	no	NA	no	NA	U1244	SigA
675	TSSpredator	1570129	1565917	+	no	NA	NA	yes	BSU14950	no	NA	U1245	SigA
676	TSSpredator	1570554	1566342	+	yes	BSU14960	37	no	NA	no	NA	U1246	SigA
677	TSSpredator	1572619	1568407	+	yes	BSU14990	13	no	NA	no	NA	U1249	SigA
678	TSSpredator	1573655	1569443	+	yes	BSU15010	76	no	NA	no	NA	U1251	SigA
679	TSSpredator	1576073	1571861	+	yes	BSU15040	120	no	NA	no	NA	U1252	SigA
680	TSSpredator	1579319	1575107	+	yes	BSU15070	157	no	NA	yes	BSU15069	U1256	SigA
681	TSSpredator	1579453	1575241	+	yes	BSU15070	23	no	NA	no	NA	U1258	SigA
682	TSSpredator	1581486	1577274	-	yes	BSU15100	25	no	NA	no	NA	U1261	SigA
683	TSSpredator	1581596	1577384	+	yes	BSU15110	25	no	NA	no	NA	U1262	SigA
684	TSSpredator	1582548	1578336	+	yes	BSU15120	40	no	NA	no	NA	NA	NA
685	TSSpredator	1584277	1580065	+	yes	BSU15130	56	no	NA	no	NA	U1263	SigA
686	TSSpredator	1586872	1582660	-	no	NA	NA	no	NA	yes	BSU15160	U1264	SigB
687	TSSpredator	1590198	1585986	+	no	NA	NA	yes	BSU15170	no	NA	NA	NA
688	TSSpredator	1590459	1586247	+	yes	BSU15180	83	no	NA	no	NA	U1267	SigA
689	TSSpredator	1594467	1590255	+	yes	BSU15210	62	yes	BSU15200	no	NA	NA	NA
690	TSSpredator	1596267	1592055	+	no	NA	NA	yes	BSU15220	no	NA	U1269	SigWXY
691	TSSpredator	1597828	1593616	+	yes	BSU15240	88	no	NA	no	NA	NA	NA
692	TSSpredator	1599722	1595510	+	no	NA	NA	yes	BSU15260	no	NA	NA	NA
693	TSSpredator	1600136	1595924	+	yes	BSU15270	11	no	NA	no	NA	NA	NA
694	TSSpredator	1611520	1607308	+	yes	BSU_misc_RNA_24	59	yes	BSU15340	no	NA	U1279	SigA
695	TSSpredator	1611586	1607374	+	yes	BSU15350	182	yes	BSU_misc_RNA_24	no	NA	NA	NA
696	TSSpredator	1613496	1609284	+	yes	BSU15370	43	no	NA	no	NA	U1283	SigA
697	TSSpredator	1616695	1612483	+	yes	BSU15420	38	no	NA	no	NA	NA	NA
698	TSSpredator	1617278	1613066	+	yes	BSU_misc_RNA_25	12	no	NA	no	NA	U1285	SigA
699	TSSpredator	1620923	1616711	+	yes	BSU15450	33	no	NA	no	NA	U1287	SigA
700	TSSpredator	1622365	1618153	+	yes	BSU_misc_RNA_26	8	no	NA	no	NA	U1288	SigA
701	TSSpredator	1634317	1630105	+	yes	BSU_misc_RNA_29	10	no	NA	no	NA	U1289	SigA
702	TSSpredator	1638988	1634776	+	yes	BSU15620	61	yes	BSU15610	no	NA	U1291	SigA
703	TSSpredator	1642085	1637873	-	yes	BSU15640	24	no	NA	no	NA	U1292	SigA
704	TSSpredator	1644873	1640661	+	yes	BSU15660	59	no	NA	no	NA	U1295	SigA
705	TSSpredator	1644898	1640686	+	yes	BSU15660	34	no	NA	no	NA	U1295	SigA
706	TSSpredator	1645806	1641594	+	yes	BSU15670	78	yes	BSU15660	no	NA	NA	NA
707	manual	1648695	1644483	-	no	NA	NA	no	NA	yes	BSU15710	U1297	SigB
708	manual	1650585	1646373	+	yes	BSU15720	139	yes	BSU15710	no	NA	U1298	SigA
709	TSSpredator	1660075	1655863	-	yes	BSU15820	76	no	NA	no	NA	U1303	SigA
710	TSSpredator	1660188	1655976	+	yes	BSU15830	88	no	NA	no	NA	U1304	SigA
711	TSSpredator	1660247	1656035	+	yes	BSU15830	29	no	NA	no	NA	U1305	SigA
712	TSSpredator	1662415	1658203	+	yes	BSU15850	39	no	NA	no	NA	U1306	SigA
713	TSSpredator	1666143	1661931	+	yes	BSU15880	36	no	NA	no	NA	U1307	SigA
714	TSSpredator	1669521	1665309	+	yes	BSU15920	28	no	NA	no	NA	U1308	SigA
715	TSSpredator	1669527	1665315	+	yes	BSU15920	22	no	NA	no	NA	U1308	SigA
716	TSSpredator	1669533	1665321	+	yes	BSU15920	16	no	NA	no	NA	U1308	SigA
717	TSSpredator	1670748	1666536	+	yes	BSU15940	24	no	NA	no	NA	U1310	SigA
718	TSSpredator	1675888	1671676	-	yes	BSU15960	25	no	NA	no	NA	U1311	SigD
719	TSSpredator	1676004	1671792	+	yes	BSU15970	36	no	NA	no	NA	U1312	SigA
720	TSSpredator	1677788	1673576	+	yes	BSU15990	44	no	NA	no	NA	NA	NA
721	TSSpredator	1677803	1673591	+	yes	BSU15990	29	no	NA	no	NA	NA	NA
722	TSSpredator	1678330	1674118	+	yes	BSU16010	141	yes	BSU16000	no	NA	NA	NA
723	TSSpredator	1680157	1675945	+	yes	BSU_misc_RNA_30	36	no	NA	no	NA	U1313	SigA
724	TSSpredator	1680693	1676481	+	yes	BSU16050	51	no	NA	no	NA	U1314	SigA
725	TSSpredator	1681648	1677436	+	yes	BSU16060	15	no	NA	no	NA	U1315	SigD
726	TSSpredator	1684600	1680388	+	yes	BSU16090	43	no	NA	no	NA	U1317	SigA
727	manual	1691375	1687163	+	yes	BSU16140	24	no	NA	no	NA	U1321	SigA
728	manual	1691477	1687265	+	no	NA	NA	yes	BSU16140	no	NA	U1322	SigA
729	TSSpredator	1695426	1691214	+	yes	BSU16180	64	no	NA	no	NA	U1324	SigA
730	TSSpredator	1722034	1717822	+	yes	BSU16490	111	no	NA	no	NA	U1328	SigA
731	TSSpredator	1725321	1721109	+	yes	BSU16530	105	no	NA	no	NA	U1329	SigA
732	TSSpredator	1727041	1722829	+	yes	BSU16550	42	no	NA	no	NA	U1330	SigA
733	TSSpredator	1731278	1727066	+	yes	BSU16580	67	no	NA	no	NA	NA	NA
734	TSSpredator	1735812	1731600	+	yes	BSU16590	176	no	NA	no	NA	U1332	SigA
735	TSSpredator	1740302	1736090	+	yes	BSU16640	66	yes	BSU16630	no	NA	U1334	SigB
736	TSSpredator	1741850	1737638	+	yes	BSU16670	196	yes	BSU16660	no	NA	U1335	SigA
737	TSSpredator	1743034	1738822	+	yes	BSU16680	119	no	NA	no	NA	U1336	SigA
738	TSSpredator	1743066	1738854	+	yes	BSU16680	87	no	NA	no	NA	U1336	SigA
739	TSSpredator	1743132	1738920	+	yes	BSU16680	21	no	NA	no	NA	NA	NA
740	TSSpredator	1750148	1745936	+	yes	BSU16750	55	no	NA	no	NA	U1342	SigA
741	TSSpredator	1751183	1746971	+	yes	BSU16760	152	yes	BSU16750	no	NA	NA	NA
742	TSSpredator	1752568	1748356	+	yes	BSU16770	12	no	NA	no	NA	NA	NA
743	TSSpredator	1753589	1749377	+	yes	BSU16780	41	no	NA	no	NA	U1343	SigA
744	manual	1756404	1752192	+	yes	BSU16800	80	no	NA	no	NA	U1346	SigA
745	TSSpredator	1758952	1754740	+	yes	BSU16810	45	no	NA	no	NA	U1347	SigA
746	TSSpredator	1761174	1756962	+	yes	BSU16845	75	no	NA	no	NA	U1349	SigA
747	TSSpredator	1765027	1760815	+	yes	BSU16890	36	no	NA	no	NA	U1353	SigA
748	TSSpredator	1768828	1764616	+	yes	BSU16940	29	no	NA	no	NA	U1355	SigA
749	manual	1770033	1765821	+	yes	BSU16950	38	no	NA	no	NA	U1356	SigWXY
750	TSSpredator	1771358	1767146	+	yes	BSU16960	164	no	NA	no	NA	U1357	SigA
751	TSSpredator	1774025	1769813	+	yes	BSU16980	122	no	NA	no	NA	U1359	SigEF
752	TSSpredator	1774643	1770431	+	yes	BSU16990	30	no	NA	no	NA	U1361	SigA
753	TSSpredator	1777024	1772812	+	yes	BSU17010	31	no	NA	no	NA	U1362	SigA
754	TSSpredator	1779917	1775705	+	yes	BSU17040	40	no	NA	no	NA	U1364	SigA
755	TSSpredator	1785367	1781155	-	yes	BSU17060	82	no	NA	no	NA	U1366	SigA
756	manual	1786032	1781820	-	yes	BSU17070	35	no	NA	no	NA	NA	NA
757	TSSpredator	1786118	1781906	+	no	NA	NA	no	NA	no	NA	U1367	SigA
758	manual	1786859	1782647	+	yes	BSU17090	66	no	NA	no	NA	U1369	SigA
759	TSSpredator	1864086	1859874	-	yes	BSU17230	91	no	NA	no	NA	NA	NA
760	manual	1864124	1859912	+	no	NA	NA	no	NA	no	NA	NA	NA
761	TSSpredator	1864605	1860393	-	yes	BSU17240	23	no	NA	no	NA	NA	NA
762	TSSpredator	1865511	1861299	-	yes	BSU17250	26	no	NA	no	NA	U1375	SigA
763	TSSpredator	1867119	1862907	+	yes	BSU17266	30	no	NA	no	NA	U1378	SigA
764	TSSpredator	1868415	1864203	+	yes	BSU17280	22	no	NA	no	NA	U1380	SigA
765	manual	1870575	1866363	+	yes	BSU17330	26	no	NA	no	NA	U1384	SigA
766	TSSpredator	1871561	1867349	+	yes	BSU17340	24	no	NA	no	NA	U1385	SigH
767	TSSpredator	1872328	1868116	+	yes	BSU17360	28	no	NA	no	NA	U1387	SigA
768	TSSpredator	1872616	1868404	+	yes	BSU17370	213	no	NA	no	NA	NA	NA
769	TSSpredator	1872781	1868569	+	yes	BSU17370	48	no	NA	no	NA	U1388	SigA
770	TSSpredator	1872784	1868572	+	yes	BSU17370	45	no	NA	no	NA	U1388	SigA
771	TSSpredator	1879483	1875271	+	yes	BSU17430	33	no	NA	no	NA	U1393	SigA
772	TSSpredator	1882146	1877934	+	yes	BSU17450	25	no	NA	no	NA	U1394	SigA
773	TSSpredator	1882583	1878371	+	yes	BSU17460	54	no	NA	no	NA	U1395	SigL
774	manual	1885622	1881410	+	yes	BSU17500	126	no	NA	no	NA	U1397	SigA
775	manual	1900266	1896054	-	yes	BSU17620	41	no	NA	no	NA	U1407	SigA
776	manual	1903767	1899555	+	yes	BSU17650	34	no	NA	no	NA	U1410	SigA
777	TSSpredator	1906397	1902185	+	yes	BSU17680	34	no	NA	no	NA	U1414	SigA
778	TSSpredator	1908470	1904258	-	no	NA	NA	yes	BSU17690	no	NA	U1417	SigA
779	manual	1909803	1905591	-	yes	BSU17710	33	no	NA	no	NA	U1421	SigA
780	TSSpredator	1910950	1906738	-	yes	BSU17730	32	no	NA	no	NA	U1423	SigA
781	manual	1910974	1906762	+	yes	BSU17740	251	no	NA	no	NA	NA	NA
782	TSSpredator	1915714	1911502	+	yes	BSU17780	26	no	NA	no	NA	U1426	SigA
783	manual	1920848	1916636	+	yes	BSU17840	27	no	NA	no	NA	U1433	SigWXY
784	TSSpredator	1921712	1917500	+	no	NA	NA	no	NA	no	NA	NA	NA
785	TSSpredator	1921717	1917505	+	no	NA	NA	no	NA	no	NA	NA	NA
786	TSSpredator	1922495	1918283	-	yes	BSU17850	27	no	NA	no	NA	U1435	SigA
787	TSSpredator	1922584	1918372	+	yes	BSU17860	34	no	NA	no	NA	U1436	SigA
788	TSSpredator	1923647	1919435	+	yes	BSU17880	24	no	NA	no	NA	U1438	SigA
789	TSSpredator	1924046	1919834	+	yes	BSU17890	27	no	NA	no	NA	U1439	SigA
790	TSSpredator	1926737	1922525	+	yes	BSU17910	24	no	NA	no	NA	U1442	SigA
791	TSSpredator	1927266	1923054	-	yes	BSU17920	40	no	NA	no	NA	U1444	SigA
792	TSSpredator	1928209	1923997	+	yes	BSU17940	33	no	NA	no	NA	U1447	SigA
793	TSSpredator	1928659	1924447	+	yes	BSU17950	24	no	NA	no	NA	U1448	SigA
794	TSSpredator	1929653	1925441	-	yes	BSU17960	20	no	NA	no	NA	U1449	SigA
795	TSSpredator	1930824	1926612	+	yes	BSU18000	68	no	NA	no	NA	U1457	SigA
796	TSSpredator	1934269	1930057	+	yes	BSU18019	17	no	NA	no	NA	U1459	SigGF
797	TSSpredator	1934967	1930755	+	yes	BSU18040	79	no	NA	no	NA	U1461	SigA
798	TSSpredator	1936079	1931867	-	yes	BSU18060	35	no	NA	no	NA	U1462	SigA
799	TSSpredator	1936741	1932529	-	yes	BSU18070	28	no	NA	no	NA	U1463	SigA
800	TSSpredator	1936864	1932652	+	yes	BSU18080	19	no	NA	no	NA	U1464	SigA
801	TSSpredator	1942664	1938452	-	no	NA	NA	yes	BSU18110	no	NA	U1466	SigA
802	manual	1942733	1938521	-	yes	BSU18110	45	no	NA	no	NA	U1467	SigA
803	manual	1943072	1938860	+	yes	BSU18120	65	no	NA	no	NA	U1469	SigA
804	manual	1944784	1940572	+	yes	BSU18130	53	no	NA	no	NA	U1470	SigA
805	manual	1950178	1945966	-	no	NA	NA	no	NA	no	NA	U1472	SigA
806	TSSpredator	1951441	1947229	+	no	NA	NA	yes	BSU18180	no	NA	U1474	SigA
807	TSSpredator	1951851	1947639	+	yes	BSU18190	29	no	NA	no	NA	NA	NA
808	manual	1971291	1967079	+	no	NA	NA	no	NA	yes	BSU18310	U1480	SigA
809	manual	2002268	1998056	-	yes	BSU18340	99	no	NA	no	NA	U1483	SigA
810	TSSpredator	2006815	2002603	+	yes	BSU18380	34	no	NA	no	NA	U1488	SigA
811	TSSpredator	2008732	2004520	-	yes	BSU18400	28	no	NA	no	NA	U1490	SigA
812	TSSpredator	2018900	2014688	-	yes	BSU18450	56	no	NA	no	NA	U1495	SigA
813	TSSpredator	2018950	2014738	+	yes	BSU18460	41	no	NA	no	NA	U1496	SigA
814	TSSpredator	2021958	2017746	-	yes	BSU18480	8	no	NA	no	NA	U1497	SigA
815	manual	2022639	2018427	-	yes	BSU18490	173	no	NA	no	NA	U1500	SigA
816	TSSpredator	2023514	2019302	-	yes	BSU18500	32	no	NA	no	NA	U1501	SigA
817	TSSpredator	2029495	2025283	-	yes	BSU_misc_RNA_31	32	no	NA	no	NA	U1504	SigA
818	TSSpredator	2029580	2025368	+	yes	BSU18570	32	no	NA	no	NA	U1505	SigA
819	TSSpredator	2031698	2027486	+	yes	BSU18580	23	no	NA	no	NA	U1506	SigWXY
820	manual	2032878	2028666	-	yes	BSU18590	87	no	NA	no	NA	U1507	SigWXY
821	manual	2040138	2035926	-	no	NA	NA	no	NA	no	NA	NA	NA
822	TSSpredator	2041665	2037453	-	yes	BSU18669	85	no	NA	no	NA	U1513	SigA
823	manual	2043620	2039408	-	yes	BSU18680	18	no	NA	no	NA	NA	NA
824	TSSpredator	2052695	2048483	+	yes	BSU18800	50	no	NA	no	NA	U1520	SigA
825	TSSpredator	2058204	2053992	+	no	NA	NA	no	NA	no	NA	U1523	SigA
826	TSSpredator	2059549	2055337	-	yes	BSU18840	97	no	NA	no	NA	U1525	SigA
827	TSSpredator	2060360	2056148	-	yes	BSU18849	41	no	NA	no	NA	U1526	SigA
828	manual	2060462	2056250	+	yes	BSU18850	28	no	NA	no	NA	U1527	SigA
829	manual	2067238	2063026	+	yes	BSU18920	236	yes	BSU18910	no	NA	U1533	SigH
830	TSSpredator	2073380	2069168	-	yes	BSU18970	139	no	NA	no	NA	U1536	SigA
831	TSSpredator	2074339	2070127	-	no	NA	NA	no	NA	no	NA	U1539	SigA
832	manual	2075326	2071114	-	yes	BSU18980	28	no	NA	no	NA	U1541	SigWXY
833	TSSpredator	2075544	2071332	-	yes	BSU18980	246	yes	BSU18990	no	NA	NA	NA
834	manual	2077794	2073582	-	yes	BSU19000	26	no	NA	no	NA	U1542	SigA
835	manual	2078817	2074605	-	no	NA	NA	no	NA	yes	BSU19020	U1544	SigA
836	TSSpredator	2083307	2079095	+	no	NA	NA	no	NA	no	NA	U1546	SigA
837	TSSpredator	2086700	2082488	-	yes	BSU19080	34	no	NA	no	NA	U1548	SigA
838	TSSpredator	2089344	2085132	-	yes	BSU19120	23	no	NA	no	NA	U1554	SigA
839	manual	2089480	2085268	+	yes	BSU19130	35	no	NA	no	NA	U1555	SigA
840	TSSpredator	2090847	2086635	-	yes	BSU19140	29	no	NA	no	NA	U1556	SigA
841	TSSpredator	2091762	2087550	-	yes	BSU19150	25	no	NA	no	NA	U1557	SigB
842	manual	2091873	2087661	+	yes	BSU19160	35	no	NA	no	NA	U1558	SigA
843	manual	2092446	2088234	+	yes	BSU19170	23	no	NA	no	NA	U1559	SigA
844	manual	2093582	2089370	+	yes	BSU19180	26	no	NA	no	NA	U1560	SigA
845	TSSpredator	2098014	2093802	-	yes	BSU19210	40	no	NA	no	NA	U1565	SigA
846	TSSpredator	2100323	2096111	-	no	NA	NA	yes	BSU_misc_RNA_32	no	NA	U1566	SigA
847	manual	2101225	2097013	-	yes	BSU19230	37	no	NA	no	NA	U1567	SigA
848	TSSpredator	2101845	2097633	-	yes	BSU19240	16	no	NA	no	NA	U1568	SigB
849	TSSpredator	2104073	2099861	-	yes	BSU19290	71	no	NA	no	NA	U1572	SigA
850	TSSpredator	2104587	2100375	-	yes	BSU19300	25	no	NA	no	NA	U1574	SigA
851	TSSpredator	2104673	2100461	+	yes	BSU19310	119	no	NA	no	NA	U1575	SigA
852	TSSpredator	2110513	2106301	-	yes	BSU19340	30	no	NA	no	NA	U1580	SigA
853	TSSpredator	2110640	2106428	+	yes	BSU19350	62	no	NA	no	NA	U1581	SigA
854	TSSpredator	2115919	2111707	-	yes	BSU19370	99	no	NA	no	NA	U1582	SigA
855	TSSpredator	2118895	2114683	-	yes	BSU19390	5	no	NA	no	NA	U1583	SigA
856	TSSpredator	2120949	2116737	-	yes	BSU19410	68	no	NA	no	NA	U1584	SigD
857	manual	2122514	2118302	-	yes	BSU19420	34	no	NA	no	NA	U1586	SigA
858	TSSpredator	2123577	2119365	+	yes	BSU19440	28	no	NA	no	NA	U1591	SigA
859	TSSpredator	2127191	2122979	-	yes	BSU19479	29	no	NA	no	NA	U1594	SigA
860	TSSpredator	2130665	2126453	+	yes	BSU19530	96	no	NA	no	NA	U1599	SigA
861	TSSpredator	2131956	2127744	+	yes	BSU19550	69	no	NA	no	NA	U1600	SigA
862	TSSpredator	2134237	2130025	-	yes	BSU19570	32	no	NA	no	NA	U1602	SigA
863	TSSpredator	2134363	2130151	+	yes	BSU19579	26	no	NA	no	NA	U1603	SigA
864	manual	2137536	2133324	-	yes	BSU19590	22	no	NA	no	NA	U1606	SigA
865	TSSpredator	2140419	2136207	-	yes	BSU19630	36	no	NA	no	NA	U1609	SigA
866	manual	2140459	2136247	-	yes	BSU19630	76	no	NA	no	NA	U1609	SigA
867	TSSpredator	2141835	2137623	-	yes	BSU19650	99	yes	BSU19660	no	NA	U1612	SigA
868	manual	2143333	2139121	-	yes	BSU19680	29	no	NA	no	NA	U1616	SigA
869	TSSpredator	2144373	2140161	+	no	NA	NA	no	NA	yes	BSU19690	U1617	SigA
870	TSSpredator	2151684	2147472	-	no	NA	NA	yes	BSU19760	no	NA	U1621	SigD
871	TSSpredator	2157123	2152911	+	yes	BSU19840	16	no	NA	no	NA	U1630	SigA
872	manual	2162628	2158416	+	yes	BSU20000	23	no	NA	no	NA	U1633	SigA
873	manual	2163401	2159189	-	yes	BSU20010	16	no	NA	no	NA	U1634	SigA
874	manual	2166254	2162042	+	no	NA	NA	no	NA	yes	BSU20060	U1636	SigA
875	TSSpredator	2174006	2169794	+	yes	BSU20190	13	no	NA	no	NA	U1638	SigK
876	TSSpredator	2174958	2170746	-	yes	BSU20220	15	no	NA	no	NA	NA	NA
877	TSSpredator	2191538	2187326	-	yes	BSU20420	27	no	NA	no	NA	U1642	SigA
878	TSSpredator	2192359	2188147	-	yes	BSU20440	32	no	NA	no	NA	U1644	SigA
879	TSSpredator	2194889	2190677	+	no	NA	NA	no	NA	yes	BSU20460	U1646	SigA
880	manual	2196566	2192354	+	yes	BSU20500	16	no	NA	no	NA	NA	NA
881	manual	2199360	2195148	+	yes	BSU20560	25	no	NA	no	NA	U1648	SigA
882	TSSpredator	2207950	2203738	+	yes	BSU20780	41	no	NA	no	NA	U1650	SigA
883	TSSpredator	2213025	2208813	-	yes	BSU20840	285	no	NA	no	NA	NA	NA
884	TSSpredator	2213212	2209000	-	yes	BSU20850	20	yes	BSU20860	no	NA	NA	NA
885	TSSpredator	2214403	2210191	-	yes	BSU20860	37	no	NA	no	NA	U1658	SigA
886	TSSpredator	2216714	2212502	-	yes	BSU20920	6	no	NA	no	NA	U1659	SigD
887	manual	2216753	2212541	+	yes	BSU20928	26	no	NA	no	NA	U1660	SigA
888	TSSpredator	2221893	2217681	-	yes	BSU20970	42	no	NA	no	NA	U1663	SigA
889	TSSpredator	2223696	2219484	-	yes	BSU20990	15	no	NA	no	NA	U1664	SigA
890	TSSpredator	2223956	2219744	+	no	NA	NA	no	NA	yes	BSU20999	U1665	SigA
891	TSSpredator	2224193	2219981	-	yes	BSU21000	21	no	NA	no	NA	U1667	SigA
892	manual	2225613	2221401	-	yes	BSU21020	14	no	NA	no	NA	U1668	SigA
893	TSSpredator	2226532	2222320	+	yes	BSU21030	20	no	NA	no	NA	U1671	SigA
894	TSSpredator	2229835	2225623	+	no	NA	NA	no	NA	no	NA	NA	NA
895	TSSpredator	2230282	2226070	+	no	NA	NA	no	NA	no	NA	U1672	SigA
896	TSSpredator	2231371	2227159	+	yes	BSU21060	138	no	NA	no	NA	NA	NA
897	manual	2233409	2229197	-	yes	BSU21080	31	no	NA	no	NA	U1673	SigA
898	manual	2252604	2248392	+	yes	BSU21340	25	no	NA	no	NA	U1678	SigA
899	TSSpredator	2273940	2269728	-	yes	BSU21480	37	no	NA	no	NA	U1685	SigA
900	TSSpredator	2277604	2273392	-	yes	BSU21540	29	no	NA	no	NA	U1691	SigD
901	TSSpredator	2277746	2273534	+	no	NA	NA	no	NA	no	NA	U1693	SigA
902	TSSpredator	2278096	2273884	-	no	NA	NA	no	NA	no	NA	NA	NA
903	manual	2281658	2277446	-	yes	BSU21580	25	no	NA	no	NA	U1695	SigA
904	manual	2283923	2279711	-	yes	BSU21600	36	no	NA	no	NA	U1696	SigA
905	manual	2285724	2281512	+	yes	BSU21630	155	no	NA	no	NA	U1698	SigA
906	manual	2287189	2282977	-	no	NA	NA	no	NA	no	NA	NA	NA
907	TSSpredator	2287947	2283735	-	yes	BSU21640	84	no	NA	no	NA	U1699	SigA
908	TSSpredator	2287963	2283751	-	yes	BSU21640	100	no	NA	no	NA	U1699	SigA
909	TSSpredator	2288933	2284721	+	yes	BSU21660	50	no	NA	no	NA	U1701	SigA
910	TSSpredator	2292304	2288092	-	yes	BSU21690	30	no	NA	no	NA	U1704	SigA
911	TSSpredator	2292314	2288102	+	yes	BSU21700	92	no	NA	no	NA	U1703	SigA
912	TSSpredator	2295862	2291650	-	yes	BSU21740	25	no	NA	no	NA	U1705	SigA
913	TSSpredator	2296554	2292342	-	yes	BSU21750	58	no	NA	no	NA	NA	NA
914	TSSpredator	2296926	2292714	-	yes	BSU21760	31	no	NA	no	NA	U1706	SigA
915	TSSpredator	2298283	2294071	-	yes	BSU21770	34	no	NA	no	NA	U1707	SigA
916	TSSpredator	2298473	2294261	+	yes	BSU21780	25	no	NA	no	NA	U1708	SigA
917	TSSpredator	2302137	2297925	-	yes	BSU21820	25	no	NA	no	NA	NA	NA
918	manual	2303394	2299182	-	yes	BSU21840	36	no	NA	no	NA	U1710	SigA
919	TSSpredator	2303506	2299294	+	no	NA	NA	no	NA	no	NA	NA	NA
920	TSSpredator	2304897	2300685	-	yes	BSU21860	30	no	NA	no	NA	U1711	SigA
921	manual	2306830	2302618	-	yes	BSU21870	180	no	NA	no	NA	U1712	SigA
922	TSSpredator	2308095	2303883	-	yes	BSU21880	23	no	NA	no	NA	U1713	SigA
923	TSSpredator	2309271	2305059	-	yes	BSU21900	24	no	NA	no	NA	NA	NA
924	TSSpredator	2312032	2307820	+	yes	BSU21930	85	no	NA	no	NA	U1719	SigA
925	TSSpredator	2312050	2307838	+	yes	BSU21930	67	no	NA	no	NA	U1719	SigA
926	TSSpredator	2312066	2307854	+	yes	BSU21930	51	no	NA	no	NA	U1719	SigA
927	TSSpredator	2312615	2308403	-	yes	BSU21940	64	no	NA	no	NA	U1720	SigD
928	TSSpredator	2313911	2309699	+	yes	BSU21980	31	no	NA	no	NA	U1722	SigA
929	manual	2316121	2311909	-	yes	BSU22010	24	no	NA	no	NA	U1726	SigA
930	TSSpredator	2320384	2316172	-	yes	BSU22030	62	no	NA	no	NA	U1729	SigA
931	TSSpredator	2320619	2316407	-	yes	BSU22030	297	no	NA	no	NA	U1730	SigA
932	TSSpredator	2324421	2320209	-	yes	BSU22070	185	yes	BSU_misc_RNA_34	no	NA	NA	NA
933	TSSpredator	2326100	2321888	-	yes	BSU22080	28	no	NA	no	NA	U1733	SigA
934	TSSpredator	2329894	2325682	-	yes	BSU22120	50	no	NA	no	NA	U1734	SigA
935	TSSpredator	2330003	2325791	+	yes	BSU22130	63	no	NA	no	NA	U1735	SigA
936	TSSpredator	2333657	2329445	-	yes	BSU22150	32	no	NA	no	NA	U1736	SigA
937	TSSpredator	2335932	2331720	-	yes	BSU_misc_RNA_35	5	no	NA	no	NA	U1739	SigA
938	TSSpredator	2336314	2332102	-	yes	BSU22180	27	no	NA	no	NA	U1740	SigA
939	TSSpredator	2337427	2333215	-	yes	BSU22200	204	no	NA	no	NA	U1742	SigA
940	TSSpredator	2337447	2333235	-	yes	BSU22200	224	no	NA	no	NA	U1742	SigA
941	TSSpredator	2341697	2337485	-	yes	BSU22230	46	no	NA	no	NA	U1745	SigA
942	TSSpredator	2342767	2338555	+	yes	BSU22260	27	no	NA	no	NA	U1748	SigA
943	TSSpredator	2343405	2339193	-	yes	BSU22270	13	no	NA	no	NA	U1749	SigA
944	TSSpredator	2344175	2339963	+	no	NA	NA	no	NA	yes	BSU22300	U1752	SigWXY
945	TSSpredator	2350567	2346355	-	yes	BSU22350	224	yes	BSU22360	no	NA	NA	NA
946	TSSpredator	2351793	2347581	-	yes	BSU22360	65	no	NA	no	NA	U1755	SigA
947	manual	2353511	2349299	-	no	NA	NA	yes	BSU22380	no	NA	U1756	SigA
948	TSSpredator	2355010	2350798	-	no	NA	NA	yes	BSU22400	no	NA	U1760	SigWXY
949	TSSpredator	2356706	2352494	-	yes	BSU22400	28	no	NA	no	NA	NA	NA
950	TSSpredator	2359089	2354877	-	yes	BSU22430	205	no	NA	no	NA	U1761	SigA
951	TSSpredator	2364724	2360512	-	yes	BSU22500	22	no	NA	no	NA	U1762	SigA
952	TSSpredator	2364809	2360597	+	yes	BSU22510	33	no	NA	no	NA	U1763	SigA
953	TSSpredator	2367283	2363071	-	yes	BSU22530	107	no	NA	no	NA	NA	NA
954	TSSpredator	2369372	2365160	-	yes	BSU22560	68	no	NA	no	NA	U1765	SigA
955	TSSpredator	2370522	2366310	-	yes	BSU22580	35	no	NA	no	NA	U1766	SigH
956	TSSpredator	2371897	2367685	-	yes	BSU22590	67	no	NA	no	NA	U1767	SigA
957	TSSpredator	2374617	2370405	-	yes	BSU22610	39	no	NA	no	NA	NA	NA
958	TSSpredator	2376212	2372000	-	no	NA	NA	yes	BSU22630	no	NA	U1770	SigA
959	TSSpredator	2381831	2377619	-	yes	BSU22680	203	no	NA	no	NA	U1773	SigA
960	TSSpredator	2384521	2380309	-	yes	BSU22710	37	no	NA	no	NA	U1775	SigA
961	TSSpredator	2386060	2381848	-	yes	BSU22730	45	no	NA	no	NA	U1777	SigA
962	TSSpredator	2388658	2384446	-	yes	BSU22760	76	no	NA	no	NA	U1778	SigA
963	TSSpredator	2389597	2385385	-	yes	BSU22780	30	no	NA	no	NA	U1779	SigA
964	TSSpredator	2390054	2385842	-	yes	BSU22790	21	no	NA	no	NA	NA	NA
965	TSSpredator	2390244	2386032	-	yes	BSU22790	211	no	NA	no	NA	U1780	SigA
966	TSSpredator	2390246	2386034	-	yes	BSU22790	213	no	NA	no	NA	U1780	SigA
967	TSSpredator	2393062	2388850	-	yes	BSU22820	37	no	NA	no	NA	U1782	SigA
968	TSSpredator	2394152	2389940	-	no	NA	NA	yes	BSU22830	no	NA	NA	NA
969	TSSpredator	2395841	2391629	-	yes	BSU22840	113	no	NA	no	NA	U1784	SigA
970	TSSpredator	2400157	2395945	-	yes	BSU22880	133	no	NA	no	NA	U1788	SigA
971	TSSpredator	2400167	2395955	-	yes	BSU22880	143	no	NA	no	NA	U1788	SigA
972	TSSpredator	2400957	2396745	-	yes	BSU22890	26	no	NA	no	NA	NA	NA
973	TSSpredator	2401916	2397704	-	yes	BSU22910	32	no	NA	no	NA	U1790	SigA
974	TSSpredator	2405103	2400891	-	yes	BSU22940	27	no	NA	no	NA	U1793	SigA
975	TSSpredator	2406234	2402022	-	yes	BSU22950	64	no	NA	no	NA	NA	NA
976	TSSpredator	2407608	2403396	-	yes	BSU22960	46	no	NA	no	NA	U1796	SigA
977	TSSpredator	2408379	2404167	-	yes	BSU22970	77	no	NA	no	NA	U1797	SigA
978	manual	2409268	2405056	-	yes	BSU22980	28	no	NA	no	NA	U1798	SigWXY
979	TSSpredator	2411081	2406869	-	yes	BSU23010	7	no	NA	no	NA	NA	NA
980	TSSpredator	2413718	2409506	-	yes	BSU23030	43	no	NA	no	NA	U1801	SigA
981	TSSpredator	2413864	2409652	+	yes	BSU23040	77	no	NA	no	NA	U1803	SigA
982	TSSpredator	2415101	2410889	-	yes	BSU23060	30	no	NA	no	NA	U1804	SigA
983	TSSpredator	2415263	2411051	+	yes	BSU23070	35	no	NA	no	NA	U1805	SigA
984	TSSpredator	2417713	2413501	-	yes	BSU23080	28	no	NA	no	NA	U1806	SigA
985	TSSpredator	2422140	2417928	-	yes	BSU23120	25	no	NA	no	NA	NA	NA
986	TSSpredator	2425587	2421375	-	yes	BSU23150	32	no	NA	no	NA	NA	NA
987	TSSpredator	2426396	2422184	-	yes	BSU23160	12	no	NA	no	NA	U1810	SigA
988	manual	2430845	2426633	-	yes	BSU23220	47	no	NA	no	NA	U1815	SigA
989	manual	2431059	2426847	+	yes	BSU23230	20	no	NA	no	NA	U1816	SigA
990	TSSpredator	2432058	2427846	-	yes	BSU23240	67	no	NA	no	NA	U1817	SigA
991	TSSpredator	2435849	2431637	-	yes	BSU_misc_RNA_36	20	no	NA	no	NA	U1819	SigA
992	TSSpredator	2436328	2432116	-	yes	BSU23300	35	no	NA	no	NA	U1820	SigB
993	TSSpredator	2437111	2432899	-	yes	BSU23310	29	no	NA	no	NA	U1824	SigA
994	TSSpredator	2437493	2433281	-	no	NA	NA	no	NA	yes	BSU23320	NA	NA
995	TSSpredator	2437767	2433555	-	yes	BSU23328	33	no	NA	no	NA	U1825	SigA
996	TSSpredator	2437770	2433558	-	yes	BSU23328	36	no	NA	no	NA	U1825	SigA
997	TSSpredator	2438418	2434206	-	yes	BSU23330	41	yes	BSU23340	no	NA	NA	NA
998	TSSpredator	2440075	2435863	-	yes	BSU23360	72	no	NA	no	NA	U1828	SigA
999	TSSpredator	2442523	2438311	-	yes	BSU23380	45	no	NA	no	NA	U1830	SigA
1000	TSSpredator	2442542	2438330	-	yes	BSU23380	64	no	NA	no	NA	U1830	SigA
1001	TSSpredator	2443307	2439095	+	no	NA	NA	no	NA	yes	BSU23390	NA	NA
1002	TSSpredator	2449237	2445025	-	yes	BSU23470	27	no	NA	no	NA	U1834	SigH
1003	TSSpredator	2452695	2448483	-	yes	BSU23500	53	no	NA	no	NA	U1836	SigA
1004	TSSpredator	2454527	2450315	-	yes	BSU23520	25	no	NA	no	NA	U1840	SigA
1005	TSSpredator	2454529	2450317	-	yes	BSU23520	27	no	NA	no	NA	U1840	SigA
1006	TSSpredator	2458470	2454258	-	yes	BSU23560	52	no	NA	no	NA	U1842	SigA
1007	TSSpredator	2461087	2456875	-	yes	BSU23580	67	no	NA	no	NA	U1843	SigA
1008	TSSpredator	2461178	2456966	+	yes	BSU23590	24	no	NA	no	NA	U1844	SigA
1009	TSSpredator	2463311	2459099	-	yes	BSU23610	33	no	NA	no	NA	U1847	SigA
1010	TSSpredator	2463513	2459301	+	yes	BSU23620	25	no	NA	no	NA	U1848	SigA
1011	TSSpredator	2464832	2460620	+	yes	BSU23640	44	no	NA	no	NA	U1850	SigA
1012	TSSpredator	2466153	2461941	-	yes	BSU23650	81	yes	BSU23660	no	NA	U1851	SigA
1013	TSSpredator	2466436	2462224	-	yes	BSU23660	28	yes	BSU23670	no	NA	U1852	SigA
1014	TSSpredator	2468309	2464097	-	yes	BSU23690	56	no	NA	no	NA	U1853	SigA
1015	TSSpredator	2470153	2465941	+	yes	BSU23720	25	no	NA	no	NA	U1856	SigA
1016	TSSpredator	2473755	2469543	-	yes	BSU23760	35	no	NA	no	NA	NA	NA
1017	TSSpredator	2476984	2472772	-	yes	BSU23790	26	no	NA	no	NA	U1858	SigA
1018	TSSpredator	2477093	2472881	+	yes	BSU23800	270	no	NA	no	NA	U1859	SigA
1019	TSSpredator	2477252	2473040	+	yes	BSU23800	111	no	NA	no	NA	NA	NA
1020	TSSpredator	2479940	2475728	-	yes	BSU23810	57	no	NA	no	NA	U1861	SigA
1021	TSSpredator	2480028	2475816	+	yes	BSU23820	27	no	NA	no	NA	U1862	SigA
1022	TSSpredator	2481155	2476943	+	yes	BSU23830	26	no	NA	no	NA	U1863	SigWXY
1023	TSSpredator	2483168	2478956	-	yes	BSU23840	27	no	NA	no	NA	U1865	SigA
1024	TSSpredator	2483316	2479104	+	yes	BSU23850	52	no	NA	no	NA	U1866	SigA
1025	TSSpredator	2486438	2482226	-	yes	BSU23860	67	no	NA	no	NA	U1867	SigA
1026	TSSpredator	2487784	2483572	+	yes	BSU23880	14	no	NA	no	NA	U1868	SigA
1027	TSSpredator	2492133	2487921	-	no	NA	NA	yes	BSU23920	no	NA	U1871	SigA
1028	TSSpredator	2493030	2488818	+	no	NA	NA	no	NA	no	NA	U1872	SigA
1029	manual	2497061	2492849	-	yes	BSU23980	53	no	NA	no	NA	U1874	SigA
1030	TSSpredator	2497739	2493527	-	yes	BSU23990	26	no	NA	no	NA	U1875	SigA
1031	TSSpredator	2508904	2504692	-	yes	BSU24090	28	no	NA	no	NA	U1878	SigL
1032	manual	2511141	2506929	-	yes	BSU24100	62	no	NA	no	NA	U1879	SigA
1033	TSSpredator	2511202	2506990	+	yes	BSU24110	30	no	NA	no	NA	U1880	SigA
1034	manual	2519139	2514927	-	yes	BSU24180	27	no	NA	no	NA	U1885	SigA
1035	TSSpredator	2520626	2516414	+	yes	BSU24210	26	no	NA	no	NA	U1888	SigA
1036	TSSpredator	2521953	2517741	-	no	NA	NA	no	NA	no	NA	U1889	SigWXY
1037	TSSpredator	2523242	2519030	-	yes	BSU24220	204	no	NA	no	NA	U1892	SigA
1038	TSSpredator	2527015	2522803	-	yes	BSU24250	30	no	NA	no	NA	NA	NA
1039	TSSpredator	2529952	2525740	-	yes	BSU24270	126	no	NA	no	NA	U1895	SigA
1040	TSSpredator	2533919	2529707	-	yes	BSU24320	45	no	NA	no	NA	U1896	SigA
1041	TSSpredator	2535450	2531238	-	no	NA	NA	yes	BSU24340	no	NA	U1897	SigB
1042	manual	2536470	2532258	-	yes	BSU24350	61	no	NA	no	NA	U1898	SigA
1043	TSSpredator	2544464	2540252	-	yes	BSU24470	51	no	NA	no	NA	U1901	SigA
1044	TSSpredator	2544494	2540282	-	yes	BSU24470	81	no	NA	no	NA	U1901	SigA
1045	TSSpredator	2544496	2540284	-	yes	BSU24470	83	no	NA	no	NA	U1901	SigA
1046	TSSpredator	2545142	2540930	+	yes	BSU24490	121	no	NA	no	NA	U1903	SigB
1047	manual	2545217	2541005	+	yes	BSU24490	46	no	NA	no	NA	U1904	SigA
1048	TSSpredator	2548117	2543905	-	yes	BSU24520	37	no	NA	no	NA	U1907	SigA
1049	TSSpredator	2549042	2544830	-	yes	BSU24530	26	no	NA	no	NA	U1908	SigA
1050	TSSpredator	2549134	2544922	+	yes	BSU24540	73	no	NA	no	NA	U1909	SigA
1051	TSSpredator	2549144	2544932	+	yes	BSU24540	63	no	NA	no	NA	U1909	SigA
1052	TSSpredator	2553877	2549665	-	yes	BSU_misc_RNA_38	59	no	NA	no	NA	U1911	SigA
1053	TSSpredator	2556536	2552324	+	yes	BSU24600	122	no	NA	no	NA	U1913	SigA
1054	TSSpredator	2556850	2552638	+	yes	BSU24610	15	no	NA	no	NA	U1914	SigA
1055	TSSpredator	2565682	2561470	-	yes	BSU24740	28	no	NA	no	NA	U1920	SigB
1056	TSSpredator	2565772	2561560	+	yes	BSU24750	25	no	NA	no	NA	U1921	SigB
1057	TSSpredator	2568651	2564439	-	yes	BSU24770	33	no	NA	no	NA	U1922	SigB
1058	TSSpredator	2568824	2564612	+	yes	BSU24780	26	no	NA	no	NA	U1924	SigA
1059	TSSpredator	2569794	2565582	-	yes	BSU24790	24	no	NA	no	NA	U1925	SigA
1060	TSSpredator	2569886	2565674	+	yes	BSU24800	41	no	NA	no	NA	U1926	SigA
1061	TSSpredator	2571522	2567310	-	yes	BSU24820	12	no	NA	no	NA	NA	NA
1062	TSSpredator	2573853	2569641	+	no	NA	NA	no	NA	yes	BSU24840	U1929	SigB
1063	TSSpredator	2574765	2570553	-	yes	BSU24840	64	no	NA	no	NA	U1930	SigA
1064	TSSpredator	2576198	2571986	-	yes	BSU24860	189	yes	BSU24870	no	NA	NA	NA
1065	TSSpredator	2578808	2574596	-	yes	BSU24900	39	no	NA	no	NA	U1933	SigA
1066	TSSpredator	2580153	2575941	-	yes	BSU24910	221	yes	BSU24920	no	NA	NA	NA
1067	manual	2580381	2576169	+	yes	BSU24930	198	no	NA	yes	BSU24920	U1934	SigI
1068	TSSpredator	2580549	2576337	+	yes	BSU24930	30	no	NA	no	NA	U1936	SigA
1069	TSSpredator	2585870	2581658	-	yes	BSU24990	41	no	NA	no	NA	NA	NA
1070	manual	2588175	2583963	-	yes	BSU25000	42	no	NA	no	NA	U1940	SigA
1071	TSSpredator	2590277	2586065	-	yes	BSU25020	23	no	NA	no	NA	U1942	SigA
1072	TSSpredator	2590279	2586067	-	yes	BSU25020	25	no	NA	no	NA	U1942	SigA
1073	TSSpredator	2590310	2586098	-	yes	BSU25020	56	no	NA	no	NA	U1942	SigA
1074	TSSpredator	2590382	2586170	-	yes	BSU25020	128	no	NA	no	NA	U1943	SigB
1075	manual	2590995	2586783	+	yes	BSU25040	30	no	NA	no	NA	U1944	SigA
1076	TSSpredator	2592663	2588451	-	yes	BSU25050	27	no	NA	no	NA	U1947	SigA
1077	manual	2593265	2589053	+	yes	BSU25070	70	no	NA	no	NA	U1949	SigA
1078	TSSpredator	2594993	2590781	+	yes	BSU25090	23	no	NA	no	NA	U1951	SigA
1079	manual	2596171	2591959	-	yes	BSU25100	94	no	NA	no	NA	U1952	SigA
1080	manual	2597136	2592924	-	yes	BSU25110	40	no	NA	no	NA	U1954	SigA
1081	TSSpredator	2599750	2595538	-	yes	BSU25140	38	no	NA	no	NA	U1956	SigA
1082	TSSpredator	2600666	2596454	+	yes	BSU25160	81	no	NA	no	NA	U1958	SigA
1083	TSSpredator	2603577	2599365	-	yes	BSU25180	99	no	NA	no	NA	U1959	SigA
1084	TSSpredator	2604135	2599923	-	yes	BSU25190	38	no	NA	no	NA	U1961	SigA
1085	manual	2604294	2600082	+	no	NA	NA	no	NA	no	NA	U1963	SigA
1086	manual	2604368	2600156	+	no	NA	NA	no	NA	yes	BSU25200	U1964	SigA
1087	TSSpredator	2605741	2601529	-	yes	BSU25200	200	yes	BSU25210	no	NA	NA	NA
1088	TSSpredator	2607181	2602969	+	yes	BSU25220	10	no	NA	yes	BSU25210	U1965	SigA
1089	TSSpredator	2607566	2603354	-	yes	BSU25210	15	no	NA	yes	BSU25220	NA	NA
1090	TSSpredator	2608238	2604026	-	yes	BSU25230	159	no	NA	no	NA	U1968	SigEF
1091	TSSpredator	2609844	2605632	-	yes	BSU25250	35	no	NA	no	NA	NA	NA
1092	TSSpredator	2613127	2608915	-	yes	BSU_misc_RNA_39	9	no	NA	no	NA	U1972	SigA
1093	TSSpredator	2615587	2611375	-	yes	BSU25300	38	no	NA	no	NA	U1973	SigA
1094	TSSpredator	2619733	2615521	-	yes	BSU25340	66	yes	BSU25350	no	NA	U1975	SigA
1095	TSSpredator	2619814	2615602	-	yes	BSU25340	147	yes	BSU25350	no	NA	U1976	SigB
1096	manual	2624029	2619817	-	yes	BSU25390	38	no	NA	no	NA	U1978	SigWXY
1097	TSSpredator	2624819	2620607	-	yes	BSU25410	63	no	NA	no	NA	U1980	SigA
1098	TSSpredator	2628762	2624550	-	no	NA	NA	yes	BSU25450	no	NA	NA	NA
1099	TSSpredator	2630153	2625941	-	yes	BSU25460	29	no	NA	no	NA	NA	NA
1100	TSSpredator	2633894	2629682	-	yes	BSU25490	45	no	NA	no	NA	U1983	SigA
1101	TSSpredator	2636996	2632784	-	yes	BSU25510	36	no	NA	no	NA	U1985	SigA
1102	TSSpredator	2639959	2635747	+	yes	BSU25550	68	no	NA	no	NA	U1988	SigA
1103	TSSpredator	2639988	2635776	+	yes	BSU25550	39	no	NA	no	NA	U1988	SigA
1104	TSSpredator	2641564	2637352	+	yes	BSU25569	17	no	NA	no	NA	U1990	SigA
1105	TSSpredator	2644687	2640475	-	yes	BSU25580	29	no	NA	no	NA	U1992	SigA
1106	TSSpredator	2649011	2644799	-	yes	BSU25650	163	yes	BSU25660	no	NA	NA	NA
1107	TSSpredator	2649120	2644908	-	yes	BSU25650	272	yes	BSU25660	no	NA	NA	NA
1108	TSSpredator	2651584	2647372	+	yes	BSU25690	84	no	NA	no	NA	U1997	SigA
1109	manual	2651875	2647663	-	no	NA	NA	no	NA	yes	BSU25690	U1998	SigA
1110	manual	2652884	2648672	-	yes	BSU25700	21	no	NA	no	NA	U2000	SigA
1111	manual	2654001	2649789	+	yes	BSU25720	53	no	NA	no	NA	U2004	SigA
1112	manual	2655810	2651598	+	yes	BSU25740	34	no	NA	no	NA	U2005	SigA
1113	TSSpredator	2661879	2657667	-	yes	BSU25810	33	no	NA	no	NA	U2009	SigA
1114	manual	2663395	2659183	+	yes	BSU25830	30	no	NA	no	NA	U2011	SigA
1115	TSSpredator	2664469	2660257	+	yes	BSU25840	73	yes	BSU25830	no	NA	U2012	SigA
1116	TSSpredator	2667701	2663489	+	no	NA	NA	no	NA	yes	BSU25880	NA	NA
1117	manual	2668516	2664304	-	no	NA	NA	yes	BSU25890	no	NA	NA	NA
1118	TSSpredator	2682407	2678195	+	yes	BSU26050	45	no	NA	no	NA	U2018	SigA
1119	TSSpredator	2682776	2678564	-	no	NA	NA	no	NA	no	NA	U2019	SigA
1120	TSSpredator	2682943	2678731	+	no	NA	NA	no	NA	no	NA	U2020	SigA
1121	TSSpredator	2683180	2678968	-	no	NA	NA	no	NA	no	NA	NA	NA
1122	manual	2683287	2679075	-	no	NA	NA	no	NA	no	NA	U2021	SigA
1123	TSSpredator	2687234	2683022	-	yes	BSU26120	141	yes	BSU26130	no	NA	U2023	SigD
1124	TSSpredator	2695832	2691620	+	yes	BSU26230	22	no	NA	no	NA	U2029	SigA
1125	TSSpredator	2701252	2697040	+	no	NA	NA	no	NA	yes	BSU26300	NA	NA
1126	TSSpredator	2705005	2700793	+	yes	BSU26380	45	no	NA	no	NA	NA	NA
1127	TSSpredator	2705007	2700795	+	yes	BSU26380	43	no	NA	no	NA	NA	NA
1128	manual	2706290	2702078	-	no	NA	NA	yes	BSU26400	no	NA	U2036	SigA
1129	TSSpredator	2718551	2714339	-	yes	BSU26550	199	yes	BSU26558	no	NA	U2044	SigA
1130	manual	2721106	2716894	-	yes	BSU26580	38	no	NA	no	NA	U2047	SigA
1131	TSSpredator	2724546	2720334	-	yes	BSU26610	71	no	NA	no	NA	U2049	SigA
1132	manual	2725978	2721766	+	yes	BSU26630	12	no	NA	no	NA	U2050	SigA
1133	manual	2734480	2730268	-	yes	BSU26720	42	no	NA	no	NA	NA	NA
1134	manual	2735066	2730854	-	yes	BSU26730	19	no	NA	no	NA	U2055	SigA
1135	TSSpredator	2737787	2733575	-	yes	BSU26760	32	no	NA	no	NA	U2057	SigA
1136	TSSpredator	2740832	2736620	-	yes	BSU26790	84	no	NA	no	NA	U2059	SigA
1137	manual	2742493	2738281	+	yes	BSU26810	27	no	NA	no	NA	U2061	SigA
1138	TSSpredator	2743659	2739447	+	yes	BSU26820	39	no	NA	no	NA	U2062	SigA
1139	manual	2750700	2746488	-	yes	BSU26870	25	no	NA	no	NA	U2068	SigA
1140	TSSpredator	2751830	2747618	+	no	NA	NA	yes	BSU26880	no	NA	U2070	SigA
1141	manual	2753060	2748848	-	yes	BSU26890	31	no	NA	no	NA	U2071	SigA
1142	TSSpredator	2753271	2749059	+	yes	BSU26900	201	no	NA	no	NA	U2072	SigA
1143	manual	2760040	2755828	-	yes	BSU27000	24	no	NA	no	NA	U2077	SigA
1144	TSSpredator	2761680	2757468	+	yes	BSU27020	24	no	NA	no	NA	U2080	SigA
1145	TSSpredator	2772944	2768732	-	yes	BSU27100	58	no	NA	no	NA	U2084	SigA
1146	manual	2773003	2768791	+	yes	BSU27110	36	no	NA	no	NA	U2085	SigA
1147	manual	2777552	2773340	+	yes	BSU27150	16	no	NA	no	NA	U2088	SigB
1148	TSSpredator	2777992	2773780	+	no	NA	NA	no	NA	no	NA	U2089	SigD
1149	TSSpredator	2782717	2778505	-	yes	BSU27180	86	no	NA	no	NA	U2091	SigWXY
1150	TSSpredator	2783579	2779367	-	yes	BSU27190	295	no	NA	no	NA	U2093	SigA
1151	TSSpredator	2785189	2780977	-	yes	BSU27210	84	no	NA	no	NA	U2095	SigA
1152	TSSpredator	2785191	2780979	-	yes	BSU27210	86	no	NA	no	NA	U2095	SigA
1153	TSSpredator	2785228	2781016	+	yes	BSU27220	193	no	NA	no	NA	U2096	SigA
1154	TSSpredator	2789157	2784945	-	yes	BSU27240	27	no	NA	no	NA	NA	NA
1155	TSSpredator	2792267	2788055	-	yes	BSU27270	230	yes	BSU27280	no	NA	U2098	SigA
1156	TSSpredator	2792758	2788546	-	yes	BSU27280	59	no	NA	no	NA	U2099	SigA
1157	TSSpredator	2792865	2788653	+	yes	BSU27290	27	no	NA	no	NA	U2101	SigA
1158	TSSpredator	2793864	2789652	-	yes	BSU27300	31	no	NA	no	NA	NA	NA
1159	TSSpredator	2794108	2789896	-	yes	BSU27300	275	yes	BSU27310	no	NA	NA	NA
1160	manual	2794969	2790757	-	no	NA	NA	yes	BSU27310	no	NA	U2103	SigWXY
1161	TSSpredator	2796295	2792083	-	yes	BSU27320	116	no	NA	no	NA	U2106	SigA
1162	TSSpredator	2796417	2792205	-	yes	BSU27320	238	no	NA	no	NA	U2107	SigA
1163	TSSpredator	2800037	2795825	-	yes	BSU27360	90	no	NA	no	NA	U2109	SigA
1164	TSSpredator	2801757	2797545	-	yes	BSU27380	164	yes	BSU27390	no	NA	NA	NA
1165	TSSpredator	2802358	2798146	-	yes	BSU27400	57	no	NA	no	NA	U2113	SigA
1166	TSSpredator	2805320	2801108	-	yes	BSU_misc_RNA_40	11	no	NA	no	NA	U2115	SigA
1167	TSSpredator	2815479	2811267	-	no	NA	NA	yes	BSU27510	no	NA	U2121	SigA
1168	manual	2816429	2812217	-	yes	BSU27520	84	no	NA	no	NA	U2122	SigA
1169	manual	2816529	2812317	+	yes	BSU27530	19	no	NA	no	NA	U2123	SigA
1170	TSSpredator	2818903	2814691	-	yes	BSU_misc_RNA_41	9	no	NA	no	NA	U2125	SigA
1171	TSSpredator	2820100	2815888	-	no	NA	NA	yes	BSU27550	no	NA	NA	NA
1172	TSSpredator	2822372	2818160	-	yes	BSU_misc_RNA_42	29	no	NA	no	NA	U2127	SigA
1173	TSSpredator	2822389	2818177	+	no	NA	NA	no	NA	yes	BSU27570	U2126	SigA
1174	TSSpredator	2822669	2818457	+	yes	BSU27580	37	no	NA	no	NA	U2129	SigD
1175	TSSpredator	2826977	2822765	-	yes	BSU27600	32	no	NA	no	NA	U2130	SigA
1176	TSSpredator	2827819	2823607	-	yes	BSU27610	194	yes	BSU27620	no	NA	NA	NA
1177	TSSpredator	2830007	2825795	-	yes	BSU27620	16	no	NA	no	NA	U2132	SigA
1178	TSSpredator	2830405	2826193	-	yes	BSU27630	24	no	NA	no	NA	U2133	SigB
1179	TSSpredator	2831027	2826815	-	yes	BSU27640	73	no	NA	no	NA	U2134	SigA
1180	TSSpredator	2833409	2829197	-	yes	BSU27650	84	yes	BSU27660	no	NA	NA	NA
1181	TSSpredator	2833726	2829514	-	yes	BSU27660	66	no	NA	no	NA	U2137	SigA
1182	TSSpredator	2836922	2832710	-	yes	BSU27700	20	no	NA	no	NA	NA	NA
1183	TSSpredator	2841002	2836790	-	yes	BSU27740	20	no	NA	no	NA	U2143	SigA
1184	TSSpredator	2843014	2838802	-	yes	BSU27760	26	no	NA	no	NA	U2145	SigB
1185	TSSpredator	2844124	2839912	-	yes	BSU27770	40	no	NA	no	NA	U2146	SigA
1186	TSSpredator	2844248	2840036	+	yes	BSU27785	74	no	NA	no	NA	U2147	SigA
1187	TSSpredator	2845589	2841377	+	yes	BSU27810	234	yes	BSU27809	no	NA	NA	NA
1188	TSSpredator	2848191	2843979	-	yes	BSU27820	151	yes	BSU27830	no	NA	NA	NA
1189	manual	2853744	2849532	+	yes	BSU27880	37	no	NA	no	NA	U2158	SigA
1190	TSSpredator	2854717	2850505	+	yes	BSU27890	211	yes	BSU27880	no	NA	U2161	SigA
1191	TSSpredator	2858823	2854611	-	yes	BSU27930	52	no	NA	no	NA	U2162	SigA
1192	TSSpredator	2860142	2855930	-	yes	BSU_misc_RNA_43	15	no	NA	no	NA	U2163	SigA
1193	TSSpredator	2863491	2859279	-	yes	BSU28000	15	no	NA	no	NA	NA	NA
1194	TSSpredator	2865363	2861151	-	no	NA	NA	yes	BSU28030	no	NA	NA	NA
1195	TSSpredator	2865848	2861636	-	no	NA	NA	yes	BSU28030	no	NA	NA	NA
1196	TSSpredator	2866013	2861801	-	yes	BSU28030	53	no	NA	no	NA	U2166	SigA
1197	TSSpredator	2867207	2862995	-	no	NA	NA	yes	BSU28050	no	NA	U2167	SigWXY
1198	TSSpredator	2867394	2863182	-	yes	BSU28050	41	no	NA	no	NA	U2168	SigA
1199	TSSpredator	2873830	2869618	-	yes	BSU_misc_RNA_44	30	no	NA	no	NA	U2171	SigA
1200	TSSpredator	2880649	2876437	-	no	NA	NA	yes	BSU28150	no	NA	NA	NA
1201	TSSpredator	2883411	2879199	-	yes	BSU28170	66	no	NA	no	NA	U2177	SigA
1202	TSSpredator	2884902	2880690	-	yes	BSU28190	221	yes	BSU28200	no	NA	NA	NA
1203	TSSpredator	2887028	2882816	-	yes	BSU28200	26	no	NA	no	NA	NA	NA
1204	TSSpredator	2887101	2882889	-	yes	BSU28200	99	no	NA	no	NA	U2182	SigA
1205	TSSpredator	2890334	2886122	-	yes	BSU28220	79	no	NA	no	NA	U2184	SigA
1206	TSSpredator	2891980	2887768	-	yes	BSU28230	179	no	NA	no	NA	U2185	SigA
1207	manual	2893062	2888850	-	yes	BSU28240	29	no	NA	no	NA	U2186	SigA
1208	TSSpredator	2896780	2892568	+	no	NA	NA	no	NA	yes	BSU28280	U2188	SigA
1209	TSSpredator	2901665	2897453	-	yes	BSU_misc_RNA_45	113	no	NA	no	NA	U2190	SigA
1210	TSSpredator	2903103	2898891	+	yes	BSU28340	40	no	NA	no	NA	U2194	SigB
1211	TSSpredator	2904313	2900101	-	yes	BSU_tRNA_84	212	yes	BSU28350	no	NA	NA	NA
1212	TSSpredator	2906154	2901942	-	yes	BSU28370	51	no	NA	no	NA	U2196	SigA
1213	manual	2908740	2904528	-	yes	BSU28400	45	no	NA	no	NA	U2198	SigA
1214	TSSpredator	2913039	2908827	-	yes	BSU28450	90	no	NA	no	NA	U2202	SigA
1215	TSSpredator	2913222	2909010	+	yes	BSU28460	20	no	NA	no	NA	U2203	SigA
1216	TSSpredator	2915289	2911077	-	yes	BSU_misc_RNA_46	26	no	NA	no	NA	U2205	SigA
1217	TSSpredator	2917129	2912917	-	yes	BSU28490	29	no	NA	no	NA	U2206	SigA
1218	TSSpredator	2917577	2913365	-	yes	BSU28500	27	no	NA	no	NA	U2207	SigA
1219	TSSpredator	2917580	2913368	-	yes	BSU28500	30	no	NA	no	NA	U2207	SigA
1220	TSSpredator	2917795	2913583	-	yes	BSU28500	245	no	NA	no	NA	U2208	SigB
1221	manual	2919459	2915247	-	yes	BSU28510	99	no	NA	no	NA	U2209	SigA
1222	TSSpredator	2922797	2918585	-	yes	BSU28550	44	no	NA	no	NA	U2210	SigA
1223	manual	2924571	2920359	-	yes	BSU28560	31	no	NA	no	NA	U2211	SigA
1224	TSSpredator	2929264	2925052	-	yes	BSU28590	26	no	NA	no	NA	NA	NA
1225	TSSpredator	2930137	2925925	-	yes	BSU28610	28	no	NA	no	NA	U2212	SigA
1226	manual	2930210	2925998	+	yes	BSU28620	33	no	NA	no	NA	U2213	SigA
1227	TSSpredator	2932305	2928093	-	no	NA	NA	yes	BSU28630	no	NA	NA	NA
1228	TSSpredator	2934801	2930589	-	yes	BSU28640	117	no	NA	no	NA	NA	NA
1229	TSSpredator	2935000	2930788	-	no	NA	NA	no	NA	no	NA	U2216	SigA
1230	TSSpredator	2935003	2930791	-	no	NA	NA	no	NA	no	NA	U2216	SigA
1231	TSSpredator	2935814	2931602	-	yes	BSU28650	29	no	NA	no	NA	U2217	SigA
1232	manual	2936170	2931958	+	yes	BSU28670	18	no	NA	no	NA	U2219	SigA
1233	TSSpredator	2937366	2933154	+	yes	BSU28680	31	no	NA	no	NA	U2220	SigA
1234	TSSpredator	2940525	2936313	-	yes	BSU28700	104	no	NA	no	NA	NA	NA
1235	TSSpredator	2940695	2936483	-	yes	BSU28700	274	yes	BSU28710	no	NA	U2222	SigH
1236	TSSpredator	2940698	2936486	-	yes	BSU28700	277	yes	BSU28710	no	NA	U2222	SigH
1237	TSSpredator	2953184	2948972	-	yes	BSU28800	97	no	NA	no	NA	U2225	SigA
1238	TSSpredator	2954351	2950139	-	yes	BSU28810	115	no	NA	no	NA	U2226	SigA
1239	TSSpredator	2955546	2951334	-	yes	BSU28820	28	no	NA	no	NA	U2227	SigA
1240	TSSpredator	2955615	2951403	+	yes	BSU28830	87	no	NA	no	NA	U2228	SigWXY
1241	TSSpredator	2955671	2951459	+	yes	BSU28830	31	no	NA	no	NA	U2228	SigWXY
1242	TSSpredator	2957819	2953607	-	yes	BSU_misc_RNA_47	69	no	NA	no	NA	U2230	SigA
1243	TSSpredator	2957990	2953778	+	yes	BSU28890	17	no	NA	no	NA	U2231	SigD
1244	TSSpredator	2960943	2956731	-	yes	BSU28920	223	yes	BSU28930	no	NA	NA	NA
1245	TSSpredator	2962499	2958287	-	yes	BSU28930	20	no	NA	no	NA	NA	NA
1246	TSSpredator	2962600	2958388	+	yes	BSU28940	46	no	NA	no	NA	U2234	SigA
1247	TSSpredator	2965704	2961492	-	yes	BSU_misc_RNA_48	13	no	NA	no	NA	U2236	SigA
1248	TSSpredator	2969807	2965595	-	yes	BSU28990	29	no	NA	no	NA	U2238	SigA
1249	manual	2970491	2966279	-	yes	BSU29000	140	no	NA	no	NA	U2239	SigA
1250	TSSpredator	2971143	2966931	-	yes	BSU29010	138	no	NA	no	NA	U2241	SigA
1251	manual	2972312	2968100	-	yes	BSU29020	46	no	NA	no	NA	U2243	SigA
1252	manual	2972967	2968755	-	yes	BSU29030	115	no	NA	no	NA	U2245	SigA
1253	TSSpredator	2980093	2975881	-	yes	BSU29090	57	no	NA	no	NA	U2248	SigA
1254	TSSpredator	2980217	2976005	-	yes	BSU29090	181	no	NA	no	NA	NA	NA
1255	TSSpredator	2982783	2978571	-	yes	BSU29110	49	no	NA	no	NA	U2249	SigA
1256	TSSpredator	2982804	2978592	-	yes	BSU29110	70	no	NA	no	NA	U2249	SigA
1257	manual	2984985	2980773	-	no	NA	NA	yes	BSU29130	no	NA	U2250	SigA
1258	TSSpredator	2985285	2981073	-	yes	BSU29130	86	no	NA	no	NA	U2251	SigA
1259	manual	2986675	2982463	-	yes	BSU29140	194	no	NA	no	NA	U2254	SigA
1260	TSSpredator	2991785	2987573	-	yes	BSU29190	26	no	NA	no	NA	NA	NA
1261	TSSpredator	2991852	2987640	-	yes	BSU29190	93	no	NA	no	NA	U2257	SigA
1262	manual	2993852	2989640	-	yes	BSU29210	75	no	NA	no	NA	U2259	SigA
1263	TSSpredator	2995451	2991239	-	yes	BSU29220	107	no	NA	no	NA	U2260	SigA
1264	TSSpredator	2998861	2994649	-	yes	BSU29230	33	no	NA	no	NA	U2263	SigA
1265	TSSpredator	2999878	2995666	+	yes	BSU29249	33	no	NA	no	NA	U2265	SigA
1266	TSSpredator	3002860	2998648	-	yes	BSU29270	28	no	NA	no	NA	U2269	SigA
1267	manual	3013071	3008859	+	yes	BSU29400	79	no	NA	no	NA	U2271	SigA
1268	TSSpredator	3014837	3010625	-	yes	BSU29410	27	no	NA	no	NA	NA	NA
1269	TSSpredator	3015687	3011475	-	yes	BSU29420	47	no	NA	no	NA	U2273	SigA
1270	TSSpredator	3019266	3015054	-	yes	BSU29460	28	no	NA	no	NA	U2275	SigA
1271	TSSpredator	3020602	3016390	-	yes	BSU29470	92	no	NA	no	NA	U2276	SigA
1272	TSSpredator	3022436	3018224	-	yes	BSU29490	25	no	NA	no	NA	U2279	SigA
1273	TSSpredator	3025284	3021072	-	yes	BSU29530	25	no	NA	no	NA	U2282	SigWXY
1274	TSSpredator	3025376	3021164	+	yes	BSU29540	69	no	NA	no	NA	U2283	SigA
1275	TSSpredator	3029496	3025284	-	yes	BSU29560	18	no	NA	no	NA	U2285	SigA
1276	TSSpredator	3032437	3028225	+	yes	BSU29600	72	no	NA	no	NA	U2288	SigA
1277	TSSpredator	3033446	3029234	-	no	NA	NA	no	NA	yes	BSU29600	U2289	SigA
1278	TSSpredator	3036302	3032090	-	no	NA	NA	no	NA	yes	BSU29620	U2292	SigA
1279	TSSpredator	3036990	3032778	+	no	NA	NA	no	NA	yes	BSU29630	U2293	SigA
1280	TSSpredator	3037118	3032906	+	yes	BSU29640	261	no	NA	yes	BSU29630	U2294	SigA
1281	TSSpredator	3037129	3032917	+	yes	BSU29640	250	no	NA	yes	BSU29630	U2294	SigA
1282	TSSpredator	3039157	3034945	+	no	NA	NA	no	NA	yes	BSU29650	U2297	SigD
1283	TSSpredator	3039760	3035548	+	yes	BSU29660	182	no	NA	no	NA	U2299	SigA
1284	TSSpredator	3039817	3035605	+	yes	BSU29660	125	no	NA	no	NA	NA	NA
1285	manual	3040739	3036527	-	no	NA	NA	no	NA	no	NA	U2300	SigB
1286	TSSpredator	3042380	3038168	-	yes	BSU29670	297	yes	BSU29679	no	NA	U2301	SigA
1287	TSSpredator	3044173	3039961	-	yes	BSU29680	30	no	NA	no	NA	U2303	SigA
1288	manual	3044263	3040051	+	yes	BSU29690	41	no	NA	no	NA	U2304	SigA
1289	TSSpredator	3048586	3044374	-	yes	BSU29730	272	yes	BSU29740	no	NA	NA	NA
1290	TSSpredator	3049418	3045206	-	yes	BSU29740	37	no	NA	no	NA	U2306	SigA
1291	TSSpredator	3049492	3045280	-	yes	BSU29740	111	no	NA	no	NA	U2307	SigA
1292	TSSpredator	3049543	3045331	-	yes	BSU29740	162	no	NA	no	NA	U2307	SigA
1293	TSSpredator	3050777	3046565	-	yes	BSU29750	44	no	NA	no	NA	U2308	SigA
1294	TSSpredator	3052252	3048040	-	yes	BSU29780	25	no	NA	no	NA	U2310	SigB
1295	TSSpredator	3053869	3049657	-	yes	BSU29790	182	no	NA	no	NA	U2313	SigA
1296	TSSpredator	3057701	3053489	-	yes	BSU29820	141	yes	BSU29830	no	NA	NA	NA
1297	TSSpredator	3058777	3054565	-	yes	BSU29840	54	no	NA	no	NA	NA	NA
1298	TSSpredator	3058910	3054698	+	yes	BSU29850	48	no	NA	no	NA	U2316	SigA
1299	TSSpredator	3060556	3056344	-	yes	BSU29860	24	no	NA	no	NA	U2317	SigA
1300	TSSpredator	3060666	3056454	+	yes	BSU29870	25	no	NA	no	NA	U2318	SigA
1301	TSSpredator	3062795	3058583	-	yes	BSU29880	34	no	NA	no	NA	U2319	SigB
1302	TSSpredator	3064427	3060215	-	yes	BSU29900	27	no	NA	no	NA	U2321	SigA
1303	TSSpredator	3065784	3061572	-	yes	BSU29920	284	no	NA	no	NA	NA	NA
1304	manual	3066907	3062695	+	no	NA	NA	no	NA	yes	BSU29930	NA	NA
1305	TSSpredator	3069703	3065491	-	no	NA	NA	yes	BSU29950	no	NA	U2324	SigD
1306	manual	3070538	3066326	-	yes	BSU29960	24	no	NA	no	NA	U2326	SigA
1307	TSSpredator	3070633	3066421	+	yes	BSU29970	30	no	NA	no	NA	U2327	SigA
1308	TSSpredator	3073087	3068875	+	yes	BSU29990	33	no	NA	no	NA	U2329	SigA
1309	TSSpredator	3073443	3069231	-	no	NA	NA	no	NA	yes	BSU29990	U2330	SigA
1310	TSSpredator	3076337	3072125	-	yes	BSU30010	15	no	NA	no	NA	U2332	SigWXY
1311	TSSpredator	3076501	3072289	+	yes	BSU30020	112	no	NA	no	NA	U2334	SigA
1312	TSSpredator	3079411	3075199	-	yes	BSU30050	34	no	NA	no	NA	U2335	SigA
1313	manual	3092473	3088261	-	yes	BSU30170	80	no	NA	no	NA	U2341	SigA
1314	TSSpredator	3096471	3092259	+	no	NA	NA	no	NA	yes	BSU30220	U2342	SigA
1315	TSSpredator	3106750	3102538	-	yes	BSU30310	26	no	NA	no	NA	U2349	SigA
1316	TSSpredator	3109593	3105381	-	yes	BSU_misc_RNA_49	14	no	NA	no	NA	U2350	SigA
1317	manual	3109652	3105440	+	no	NA	NA	no	NA	yes	BSU30330	U2351	SigEF
1318	TSSpredator	3110263	3106051	-	yes	BSU30330	252	no	NA	no	NA	U2352	SigA
1319	manual	3110353	3106141	+	yes	BSU30340	69	no	NA	no	NA	U2353	SigA
1320	TSSpredator	3112719	3108507	-	yes	BSU30350	82	no	NA	no	NA	U2354	SigA
1321	manual	3116325	3112113	-	yes	BSU30380	25	no	NA	no	NA	U2356	SigA
1322	TSSpredator	3124180	3119968	+	yes	BSU30480	31	no	NA	no	NA	U2362	SigA
1323	TSSpredator	3131928	3127716	-	yes	BSU30540	41	no	NA	no	NA	NA	NA
1324	manual	3133554	3129342	-	yes	BSU_misc_RNA_50	9	no	NA	no	NA	U2368	SigA
1325	manual	3133703	3129491	+	yes	BSU30560	39	no	NA	no	NA	U2369	SigA
1326	manual	3135639	3131427	-	yes	BSU30570	33	no	NA	no	NA	NA	NA
1327	manual	3136503	3132291	-	yes	BSU30580	72	no	NA	no	NA	U2371	SigA
1328	TSSpredator	3139703	3135491	-	yes	BSU30630	32	no	NA	no	NA	U2372	SigA
1329	TSSpredator	3140906	3136694	-	yes	BSU30650	19	no	NA	no	NA	U2375	SigB
1330	TSSpredator	3140918	3136706	-	yes	BSU30650	31	no	NA	no	NA	U2375	SigB
1331	TSSpredator	3140994	3136782	+	no	NA	NA	yes	BSU30659	no	NA	U2376	SigA
1332	manual	3141609	3137397	-	yes	BSU30660	22	no	NA	no	NA	U2377	SigA
1333	manual	3142209	3137997	-	yes	BSU30670	29	no	NA	no	NA	NA	NA
1334	TSSpredator	3142714	3138502	-	no	NA	NA	yes	BSU30690	no	NA	NA	NA
1335	TSSpredator	3143124	3138912	-	yes	BSU30690	28	no	NA	no	NA	U2379	SigA
1336	TSSpredator	3143469	3139257	-	yes	BSU30700	31	no	NA	no	NA	U2380	SigA
1337	TSSpredator	3150290	3146078	-	yes	BSU30770	120	no	NA	no	NA	U2385	SigA
1338	manual	3150394	3146182	-	yes	BSU30770	224	no	NA	no	NA	U2386	SigA
1339	TSSpredator	3154484	3150272	-	no	NA	NA	yes	BSU30810	no	NA	NA	NA
1340	TSSpredator	3167432	3163220	+	yes	BSU30930	17	no	NA	no	NA	U2398	SigB
1341	TSSpredator	3167434	3163222	+	yes	BSU30930	15	no	NA	no	NA	U2398	SigB
1342	TSSpredator	3183028	3178816	-	yes	BSU_rRNA_19	176	no	NA	no	NA	NA	NA
1343	TSSpredator	3183120	3178908	-	yes	BSU_rRNA_19	268	no	NA	no	NA	U2401	SigA
1344	TSSpredator	3183305	3179093	+	yes	BSU_misc_RNA_51	12	no	NA	no	NA	U2402	SigA
1345	manual	3186797	3182585	-	yes	BSU31020	46	no	NA	no	NA	U2403	SigWXY
1346	TSSpredator	3186906	3182694	+	yes	BSU31030	13	no	NA	no	NA	U2404	SigA
1347	TSSpredator	3188028	3183816	-	yes	BSU31040	37	no	NA	no	NA	U2406	SigA
1348	TSSpredator	3190924	3186712	+	yes	BSU31070	51	no	NA	no	NA	U2409	SigA
1349	manual	3191632	3187420	+	yes	BSU31080	83	no	NA	no	NA	U2410	SigA
1350	TSSpredator	3192389	3188177	+	yes	BSU_misc_RNA_52	16	no	NA	no	NA	U2411	SigA
1351	TSSpredator	3194980	3190768	-	yes	BSU31110	43	no	NA	no	NA	U2412	SigA
1352	TSSpredator	3195942	3191730	-	yes	BSU31120	48	no	NA	no	NA	U2413	SigA
1353	TSSpredator	3198751	3194539	-	yes	BSU_tRNA_86	12	no	NA	no	NA	U2417	SigA
1354	TSSpredator	3200962	3196750	-	yes	BSU31160	26	no	NA	no	NA	U2419	SigA
1355	TSSpredator	3201093	3196881	+	yes	BSU31170	25	no	NA	no	NA	U2420	SigA
1356	TSSpredator	3206051	3201839	-	yes	BSU31210	36	no	NA	no	NA	U2421	SigA
1357	TSSpredator	3212390	3208178	-	yes	BSU31240	24	no	NA	no	NA	U2425	SigD
1358	TSSpredator	3216669	3212457	-	yes	BSU31260	24	no	NA	no	NA	U2427	SigD
1359	TSSpredator	3218511	3214299	-	yes	BSU31280	47	no	NA	no	NA	U2430	SigB
1360	TSSpredator	3222422	3218210	-	yes	BSU31310	37	no	NA	no	NA	U2434	SigA
1361	TSSpredator	3226327	3222115	-	yes	BSU31350	32	no	NA	no	NA	U2439	SigA
1362	TSSpredator	3228862	3224650	-	yes	BSU31370	16	no	NA	no	NA	U2441	SigA
1363	TSSpredator	3228968	3224756	+	yes	BSU31380	108	no	NA	no	NA	U2442	SigB
1364	TSSpredator	3229824	3225612	-	yes	BSU31390	42	no	NA	no	NA	U2445	SigA
1365	TSSpredator	3229922	3225710	+	no	NA	NA	no	NA	yes	BSU31400	U2446	SigB
1366	manual	3231677	3227465	-	yes	BSU31410	32	no	NA	no	NA	U2448	SigA
1367	TSSpredator	3232930	3228718	+	yes	BSU31440	60	no	NA	no	NA	U2450	SigA
1368	TSSpredator	3232931	3228719	-	yes	BSU31430	28	no	NA	no	NA	U2451	SigA
1369	manual	3234251	3230039	+	yes	BSU31450	28	no	NA	no	NA	U2452	SigA
1370	TSSpredator	3235598	3231386	+	yes	BSU31460	13	no	NA	no	NA	U2453	SigA
1371	TSSpredator	3236794	3232582	+	yes	BSU31480	58	no	NA	no	NA	U2455	SigA
1372	manual	3238103	3233891	+	yes	BSU31490	20	no	NA	no	NA	U2456	SigA
1373	TSSpredator	3241218	3237006	-	yes	BSU31510	27	no	NA	no	NA	U2459	SigA
1374	TSSpredator	3241340	3237128	+	yes	BSU31520	29	no	NA	no	NA	NA	NA
1375	TSSpredator	3242357	3238145	+	no	NA	NA	yes	BSU31520	no	NA	NA	NA
1376	TSSpredator	3248957	3244745	+	yes	BSU31580	25	no	NA	no	NA	U2461	SigA
1377	TSSpredator	3250659	3246447	+	yes	BSU31600	151	no	NA	no	NA	U2464	SigA
1378	TSSpredator	3253507	3249295	+	yes	BSU31620	132	yes	BSU31610	no	NA	NA	NA
1379	TSSpredator	3257683	3253471	-	yes	BSU31680	23	no	NA	no	NA	NA	NA
1380	manual	3261179	3256967	-	yes	BSU31710	60	no	NA	no	NA	U2469	SigA
1381	TSSpredator	3261517	3257305	-	yes	BSU31720	73	no	NA	no	NA	U2470	SigA
1382	TSSpredator	3263511	3259299	-	yes	BSU31740	33	no	NA	no	NA	U2473	SigA
1383	TSSpredator	3265678	3261466	-	yes	BSU31760	24	no	NA	no	NA	U2475	SigA
1384	TSSpredator	3266494	3262282	-	yes	BSU31780	25	no	NA	no	NA	U2476	SigA
1385	TSSpredator	3267982	3263770	-	yes	BSU31800	50	no	NA	no	NA	U2479	SigA
1386	manual	3269442	3265230	-	yes	BSU31830	22	no	NA	no	NA	U2482	SigA
1387	TSSpredator	3270366	3266154	-	yes	BSU31840	17	no	NA	no	NA	U2484	SigA
1388	TSSpredator	3277922	3273710	+	no	NA	NA	no	NA	yes	BSU31875	U2486	SigB
1389	TSSpredator	3280707	3276495	-	yes	BSU31910	61	no	NA	no	NA	U2488	SigA
1390	TSSpredator	3281156	3276944	+	yes	BSU31920	11	no	NA	no	NA	U2491	SigA
1391	TSSpredator	3282512	3278300	+	yes	BSU31930	25	no	NA	no	NA	U2493	SigA
1392	TSSpredator	3283759	3279547	+	yes	BSU31945	26	no	NA	no	NA	U2494	SigH
1393	TSSpredator	3287916	3283704	-	no	NA	NA	yes	BSU31960	no	NA	NA	NA
1394	TSSpredator	3296616	3292404	-	yes	BSU32000	108	no	NA	no	NA	U2496	SigA
1395	TSSpredator	3297639	3293427	-	yes	BSU32010	68	no	NA	no	NA	U2497	SigA
1396	manual	3298454	3294242	+	yes	BSU32030	28	no	NA	no	NA	U2498	SigA
1397	manual	3300538	3296326	-	yes	BSU32040	56	no	NA	no	NA	U2500	SigA
1398	TSSpredator	3302203	3297991	-	yes	BSU32050	72	no	NA	no	NA	U2503	SigA
1399	TSSpredator	3303897	3299685	-	yes	BSU32080	21	no	NA	no	NA	U2507	SigA
1400	TSSpredator	3304101	3299889	-	yes	BSU32090	28	no	NA	no	NA	U2508	SigA
1401	TSSpredator	3305655	3301443	-	yes	BSU32100	189	no	NA	no	NA	U2510	SigA
1402	TSSpredator	3305768	3301556	+	yes	BSU32110	30	no	NA	no	NA	U2511	SigA
1403	TSSpredator	3305771	3301559	+	yes	BSU32110	27	no	NA	no	NA	U2511	SigA
1404	TSSpredator	3307088	3302876	-	yes	BSU32120	113	no	NA	no	NA	U2513	SigA
1405	TSSpredator	3309631	3305419	-	yes	BSU32150	158	no	NA	no	NA	U2517	SigA
1406	TSSpredator	3310205	3305993	-	yes	BSU32160	32	no	NA	no	NA	U2518	SigA
1407	TSSpredator	3311132	3306920	-	yes	BSU32170	26	no	NA	no	NA	U2520	SigA
1408	TSSpredator	3311814	3307602	+	no	NA	NA	no	NA	yes	BSU32180	U2521	SigB
1409	TSSpredator	3312484	3308272	-	yes	BSU32180	41	no	NA	no	NA	U2522	SigA
1410	manual	3312833	3308621	-	yes	BSU32190	17	no	NA	no	NA	NA	NA
1411	TSSpredator	3313011	3308799	+	yes	BSU32200	68	no	NA	no	NA	U2525	SigA
1412	TSSpredator	3314533	3310321	-	yes	BSU32210	35	no	NA	no	NA	U2526	SigA
1413	TSSpredator	3314616	3310404	+	no	NA	NA	yes	BSU32220	no	NA	U2527	SigA
1414	TSSpredator	3314673	3310461	+	no	NA	NA	yes	BSU32220	no	NA	U2527	SigA
1415	manual	3316966	3312754	-	yes	BSU32230	18	no	NA	no	NA	U2528	SigH
1416	TSSpredator	3318039	3313827	-	yes	BSU32240	54	yes	BSU32250	no	NA	NA	NA
1417	TSSpredator	3320412	3316200	-	yes	BSU32260	71	no	NA	no	NA	U2530	SigA
1418	manual	3323682	3319470	+	yes	BSU32320	206	no	NA	yes	BSU32310	NA	NA
1419	manual	3325556	3321344	-	yes	BSU32330	124	no	NA	no	NA	U2537	SigA
1420	manual	3327502	3323290	-	yes	BSU32350	63	no	NA	no	NA	U2540	SigEF
1421	TSSpredator	3327864	3323652	-	yes	BSU32360	47	no	NA	no	NA	U2541	SigK
1422	TSSpredator	3330520	3326308	-	no	NA	NA	yes	BSU32390	no	NA	NA	NA
1423	TSSpredator	3330990	3326778	-	yes	BSU32390	13	no	NA	no	NA	U2543	SigA
1424	manual	3331378	3327166	-	yes	BSU32400	16	no	NA	no	NA	U2544	SigA
1425	TSSpredator	3338514	3334302	+	no	NA	NA	yes	BSU32450	no	NA	NA	NA
1426	manual	3351452	3347240	-	no	NA	NA	yes	BSU32570	no	NA	U2553	SigA
1427	manual	3351652	3347440	-	no	NA	NA	yes	BSU32570	no	NA	NA	NA
1428	TSSpredator	3358146	3353934	-	yes	BSU32630	27	no	NA	no	NA	U2559	SigA
1429	TSSpredator	3359535	3355323	-	no	NA	NA	no	NA	no	NA	U2563	SigA
1430	TSSpredator	3361531	3357319	-	no	NA	NA	yes	BSU32680	no	NA	NA	NA
1431	TSSpredator	3365038	3360826	-	yes	BSU32710	46	no	NA	no	NA	U2564	SigA
1432	TSSpredator	3365095	3360883	-	yes	BSU32710	103	no	NA	no	NA	U2564	SigA
1433	TSSpredator	3365394	3361182	-	yes	BSU32719	71	no	NA	no	NA	U2566	SigA
1434	TSSpredator	3368746	3364534	-	yes	BSU_misc_RNA_53	31	no	NA	no	NA	U2569	SigA
1435	TSSpredator	3370747	3366535	-	yes	BSU32800	29	no	NA	no	NA	U2571	SigA
1436	TSSpredator	3371166	3366954	-	yes	BSU32810	25	no	NA	no	NA	U2572	SigA
1437	manual	3376676	3372464	-	no	NA	NA	yes	BSU32840	no	NA	U2574	SigA
1438	manual	3378689	3374477	+	yes	BSU32870	15	no	NA	no	NA	U2577	SigA
1439	TSSpredator	3382008	3377796	-	yes	BSU32910	37	no	NA	no	NA	U2578	SigA
1440	TSSpredator	3382053	3377841	+	yes	BSU32920	52	no	NA	no	NA	U2579	SigA
1441	TSSpredator	3384275	3380063	-	yes	BSU32940	124	no	NA	no	NA	U2580	SigA
1442	TSSpredator	3384277	3380065	-	yes	BSU32940	126	no	NA	no	NA	U2580	SigA
1443	TSSpredator	3387750	3383538	+	yes	BSU32990	27	no	NA	no	NA	U2585	SigA
1444	TSSpredator	3389818	3385606	-	yes	BSU33000	160	no	NA	no	NA	U2586	SigA
1445	TSSpredator	3389907	3385695	+	yes	BSU33010	29	no	NA	no	NA	U2587	SigA
1446	TSSpredator	3389918	3385706	+	yes	BSU33010	18	no	NA	no	NA	U2587	SigA
1447	TSSpredator	3392209	3387997	-	yes	BSU33029	52	no	NA	no	NA	U2590	SigA
1448	TSSpredator	3392501	3388289	-	no	NA	NA	no	NA	yes	BSU33030	U2591	SigA
1449	TSSpredator	3393037	3388825	-	no	NA	NA	no	NA	yes	BSU33030	U2592	SigD
1450	TSSpredator	3394652	3390440	-	yes	BSU33040	28	no	NA	no	NA	U2593	SigH
1451	TSSpredator	3394911	3390699	-	yes	BSU33049	35	no	NA	no	NA	U2594	SigA
1452	TSSpredator	3394922	3390710	-	yes	BSU33049	46	no	NA	no	NA	U2594	SigA
1453	TSSpredator	3401977	3397765	-	yes	BSU33110	20	no	NA	no	NA	U2596	SigA
1454	manual	3403166	3398954	-	yes	BSU33130	24	no	NA	no	NA	U2597	SigA
1455	TSSpredator	3408900	3404688	-	yes	BSU33180	251	no	NA	no	NA	U2599	SigA
1456	TSSpredator	3409021	3404809	+	yes	BSU33190	26	no	NA	no	NA	U2600	SigA
1457	TSSpredator	3410780	3406568	-	yes	BSU33200	26	no	NA	no	NA	U2601	SigB
1458	TSSpredator	3410782	3406570	-	yes	BSU33200	28	no	NA	no	NA	U2601	SigB
1459	manual	3414209	3409997	-	yes	BSU33230	5	no	NA	no	NA	U2604	SigA
1460	TSSpredator	3419475	3415263	-	yes	BSU33280	47	no	NA	no	NA	U2608	SigA
1461	TSSpredator	3422523	3418311	-	no	NA	NA	yes	BSU33310	no	NA	U2610	SigA
1462	TSSpredator	3422638	3418426	+	yes	BSU33320	48	no	NA	no	NA	U2611	SigA
1463	TSSpredator	3425582	3421370	-	yes	BSU_misc_RNA_54	22	no	NA	no	NA	U2613	SigA
1464	TSSpredator	3425591	3421379	-	yes	BSU_misc_RNA_54	31	no	NA	no	NA	U2613	SigA
1465	manual	3425945	3421733	+	yes	BSU33350	39	no	NA	no	NA	U2615	SigA
1466	TSSpredator	3426518	3422306	+	yes	BSU33360	48	no	NA	no	NA	U2616	SigA
1467	TSSpredator	3429387	3425175	-	yes	BSU33370	14	no	NA	no	NA	U2617	SigA
1468	TSSpredator	3431823	3427611	-	yes	BSU33400	32	no	NA	no	NA	U2620	SigA
1469	manual	3431983	3427771	+	yes	BSU33410	31	no	NA	no	NA	U2621	SigB
1470	TSSpredator	3434685	3430473	-	yes	BSU33420	130	no	NA	no	NA	U2623	SigA
1471	TSSpredator	3438412	3434200	-	yes	BSU33440	44	no	NA	no	NA	U2624	SigA
1472	TSSpredator	3440974	3436762	+	no	NA	NA	no	NA	yes	BSU33460	NA	NA
1473	TSSpredator	3441954	3437742	-	yes	BSU33460	285	yes	BSU33470	no	NA	NA	NA
1474	TSSpredator	3442047	3437835	-	no	NA	NA	yes	BSU33470	no	NA	NA	NA
1475	TSSpredator	3443001	3438789	-	yes	BSU33480	56	no	NA	no	NA	U2631	SigA
1476	TSSpredator	3445264	3441052	-	yes	BSU33490	100	no	NA	no	NA	U2632	SigA
1477	TSSpredator	3448060	3443848	-	yes	BSU33510	26	no	NA	no	NA	U2633	SigA
1478	manual	3448438	3444226	-	yes	BSU33520	25	no	NA	no	NA	U2635	SigB
1479	TSSpredator	3448543	3444331	+	no	NA	NA	yes	BSU33530	no	NA	U2636	SigB
1480	TSSpredator	3450368	3446156	-	yes	BSU33540	79	no	NA	no	NA	U2637	SigA
1481	TSSpredator	3453873	3449661	-	yes	BSU33580	40	no	NA	no	NA	U2639	SigA
1482	TSSpredator	3454763	3450551	-	yes	BSU33590	25	no	NA	no	NA	U2640	SigB
1483	TSSpredator	3454806	3450594	-	yes	BSU33590	68	no	NA	no	NA	U2640	SigB
1484	TSSpredator	3455337	3451125	-	yes	BSU_misc_RNA_55	54	no	NA	no	NA	U2643	SigA
1485	TSSpredator	3455412	3451200	-	yes	BSU_misc_RNA_55	129	no	NA	no	NA	U2644	SigA
1486	TSSpredator	3455976	3451764	-	yes	BSU33600	46	no	NA	no	NA	U2646	SigA
1487	TSSpredator	3459566	3455354	-	yes	BSU33630	31	no	NA	no	NA	U2650	SigA
1488	TSSpredator	3460764	3456552	-	yes	BSU33650	37	no	NA	no	NA	NA	NA
1489	TSSpredator	3460854	3456642	+	yes	BSU33660	25	no	NA	no	NA	U2653	SigA
1490	TSSpredator	3461811	3457599	+	yes	BSU33680	16	no	NA	no	NA	U2654	SigA
1491	TSSpredator	3462063	3457851	+	yes	BSU33690	215	yes	BSU33680	no	NA	NA	NA
1492	TSSpredator	3464427	3460215	+	no	NA	NA	no	NA	yes	BSU33700	U2656	SigB
1493	TSSpredator	3467279	3463067	-	no	NA	NA	yes	BSU33730	no	NA	NA	NA
1494	TSSpredator	3467718	3463506	+	yes	BSU33740	28	no	NA	no	NA	U2659	SigA
1495	TSSpredator	3471896	3467684	-	no	NA	NA	yes	BSU33800	no	NA	NA	NA
1496	TSSpredator	3475258	3471046	-	yes	BSU33830	44	no	NA	no	NA	U2667	SigA
1497	TSSpredator	3475448	3471236	+	yes	BSU33840	30	no	NA	no	NA	U2668	SigA
1498	TSSpredator	3476809	3472597	+	yes	BSU33860	29	no	NA	no	NA	U2670	SigA
1499	TSSpredator	3477542	3473330	+	yes	BSU33870	42	no	NA	no	NA	U2671	SigA
1500	TSSpredator	3480176	3475964	-	yes	BSU33880	41	no	NA	no	NA	U2673	SigA
1501	TSSpredator	3480199	3475987	+	yes	BSU33890	56	no	NA	no	NA	U2672	SigA
1502	TSSpredator	3486981	3482769	-	yes	BSU33940	64	yes	BSU33950	no	NA	NA	NA
1503	TSSpredator	3488080	3483868	-	yes	BSU33950	94	no	NA	no	NA	U2677	SigA
1504	TSSpredator	3495805	3491593	-	yes	BSU_misc_RNA_56	36	no	NA	no	NA	NA	NA
1505	TSSpredator	3496926	3492714	-	yes	BSU34020	25	no	NA	no	NA	U2685	SigD
1506	TSSpredator	3499979	3495767	-	yes	BSU34050	66	no	NA	no	NA	U2689	SigA
1507	manual	3501854	3497642	-	yes	BSU34070	161	yes	BSU34080	no	NA	U2690	SigA
1508	TSSpredator	3503713	3499501	+	yes	BSU34100	40	no	NA	no	NA	U2692	SigA
1509	TSSpredator	3514976	3510764	+	yes	BSU34190	16	no	NA	no	NA	NA	NA
1510	TSSpredator	3517857	3513645	+	yes	BSU34210	242	no	NA	yes	BSU34200	U2697	SigA
1511	manual	3534123	3529911	-	yes	BSU34370	56	no	NA	no	NA	U2701	SigA
1512	TSSpredator	3537542	3533330	-	yes	BSU34420	42	no	NA	no	NA	U2704	SigA
1513	TSSpredator	3539698	3535486	-	yes	BSU34440	13	no	NA	no	NA	U2705	SigWXY
1514	TSSpredator	3540025	3535813	+	yes	BSU34450	199	no	NA	no	NA	U2706	SigA
1515	TSSpredator	3545006	3540794	+	yes	BSU34480	28	no	NA	no	NA	U2708	SigA
1516	TSSpredator	3550206	3545994	-	yes	BSU_tRNA_81	30	no	NA	no	NA	U2713	SigA
1517	TSSpredator	3550344	3546132	+	yes	BSU34540	102	no	NA	no	NA	U2714	SigB
1518	TSSpredator	3550413	3546201	+	yes	BSU34540	33	no	NA	no	NA	U2715	SigA
1519	TSSpredator	3563775	3559563	-	yes	BSU34640	48	no	NA	no	NA	U2720	SigA
1520	manual	3563813	3559601	+	yes	BSU34650	31	no	NA	no	NA	U2721	SigA
1521	TSSpredator	3566754	3562542	+	yes	BSU34680	24	no	NA	no	NA	U2724	SigA
1522	TSSpredator	3572395	3568183	-	yes	BSU34720	48	no	NA	no	NA	U2725	SigA
1523	manual	3572463	3568251	+	yes	BSU34729	31	no	NA	no	NA	U2726	SigA
1524	TSSpredator	3577123	3572911	-	yes	BSU34780	22	no	NA	no	NA	U2727	SigA
1525	TSSpredator	3577182	3572970	-	yes	BSU34780	81	no	NA	no	NA	U2727	SigA
1526	TSSpredator	3577328	3573116	-	yes	BSU34780	227	no	NA	no	NA	NA	NA
1527	TSSpredator	3578447	3574235	-	yes	BSU34790	78	no	NA	no	NA	U2729	SigA
1528	TSSpredator	3580183	3575971	-	yes	BSU34800	187	no	NA	no	NA	U2733	SigA
1529	TSSpredator	3581860	3577648	-	yes	BSU34810	29	no	NA	no	NA	NA	NA
1530	manual	3583792	3579580	-	yes	BSU34820	66	no	NA	no	NA	U2734	SigA
1531	manual	3593636	3589424	-	yes	BSU34930	64	no	NA	no	NA	U2738	SigA
1532	TSSpredator	3593799	3589587	+	yes	BSU34940	24	no	NA	no	NA	U2739	SigA
1533	TSSpredator	3594719	3590507	+	yes	BSU34950	96	no	NA	no	NA	NA	NA
1534	TSSpredator	3599430	3595218	-	yes	BSU35000	44	no	NA	no	NA	U2741	SigA
1535	TSSpredator	3599540	3595328	+	yes	BSU35010	28	no	NA	no	NA	U2742	SigA
1536	manual	3606890	3602678	+	no	NA	NA	no	NA	yes	BSU35060	NA	NA
1537	TSSpredator	3609137	3604925	+	yes	BSU35080	68	no	NA	no	NA	U2748	SigA
1538	TSSpredator	3613040	3608828	-	yes	BSU35130	55	no	NA	no	NA	U2749	SigWXY
1539	manual	3613166	3608954	+	yes	BSU35140	37	no	NA	no	NA	U2750	SigA
1540	TSSpredator	3613768	3609556	+	no	NA	NA	no	NA	yes	BSU35150	NA	NA
1541	TSSpredator	3619178	3614966	-	yes	BSU35170	36	no	NA	no	NA	U2754	SigA
1542	TSSpredator	3619587	3615375	-	yes	BSU35180	29	no	NA	no	NA	U2755	SigA
1543	TSSpredator	3619641	3615429	-	yes	BSU35180	83	no	NA	no	NA	U2755	SigA
1544	TSSpredator	3625781	3621569	-	yes	BSU35220	30	no	NA	no	NA	NA	NA
1545	TSSpredator	3626332	3622120	-	yes	BSU35239	73	no	NA	no	NA	U2760	SigA
1546	TSSpredator	3629758	3625546	-	yes	BSU35260	39	no	NA	no	NA	NA	NA
1547	TSSpredator	3629844	3625632	-	yes	BSU35260	125	no	NA	no	NA	U2763	SigA
1548	TSSpredator	3630321	3626109	-	yes	BSU35270	30	no	NA	no	NA	U2764	SigA
1549	TSSpredator	3631216	3627004	-	yes	BSU35280	31	no	NA	no	NA	U2765	SigA
1550	TSSpredator	3635120	3630908	-	yes	BSU35300	73	no	NA	no	NA	U2766	SigA
1551	TSSpredator	3635812	3631600	-	yes	BSU35310	28	no	NA	no	NA	U2768	SigH
1552	TSSpredator	3635820	3631608	-	yes	BSU35310	36	no	NA	no	NA	U2768	SigH
1553	TSSpredator	3638991	3634779	-	yes	BSU35350	25	no	NA	no	NA	U2770	SigD
1554	TSSpredator	3640204	3635992	-	yes	BSU35360	91	no	NA	no	NA	U2773	SigD
1555	TSSpredator	3644804	3640592	-	yes	BSU35430	41	no	NA	no	NA	NA	NA
1556	TSSpredator	3645305	3641093	-	yes	BSU35440	42	no	NA	no	NA	U2775	SigD
1557	TSSpredator	3646347	3642135	-	yes	BSU35460	28	no	NA	no	NA	U2776	SigA
1558	manual	3647786	3643574	-	yes	BSU35470	16	no	NA	no	NA	U2777	SigA
1559	TSSpredator	3648749	3644537	-	yes	BSU35480	28	no	NA	no	NA	U2779	SigA
1560	TSSpredator	3649522	3645310	-	yes	BSU35490	14	no	NA	no	NA	NA	NA
1561	TSSpredator	3650777	3646565	-	yes	BSU35500	29	no	NA	no	NA	NA	NA
1562	TSSpredator	3650804	3646592	-	yes	BSU35500	56	no	NA	no	NA	NA	NA
1563	TSSpredator	3650832	3646620	+	yes	BSU35510	133	no	NA	no	NA	U2780	SigA
1564	TSSpredator	3650871	3646659	-	yes	BSU35500	123	no	NA	no	NA	U2781	SigA
1565	TSSpredator	3653995	3649783	-	yes	BSU35530	53	no	NA	no	NA	U2785	SigA
1566	TSSpredator	3667409	3663197	+	yes	BSU35650	84	no	NA	no	NA	U2789	SigWXY
1567	TSSpredator	3667437	3663225	+	yes	BSU35650	56	no	NA	no	NA	U2789	SigWXY
1568	TSSpredator	3667469	3663257	+	yes	BSU35650	24	no	NA	no	NA	U2789	SigWXY
1569	manual	3669634	3665422	-	yes	BSU35660	39	no	NA	no	NA	U2790	SigA
1570	TSSpredator	3669761	3665549	+	yes	BSU35670	80	no	NA	no	NA	U2791	SigA
1571	TSSpredator	3669796	3665584	+	yes	BSU35670	45	no	NA	no	NA	U2791	SigA
1572	manual	3674180	3669968	+	no	NA	NA	no	NA	yes	BSU35690	U2792	SigB
1573	TSSpredator	3676702	3672490	-	no	NA	NA	no	NA	no	NA	U2793	SigA
1574	TSSpredator	3676705	3672493	-	no	NA	NA	no	NA	no	NA	U2793	SigA
1575	manual	3677007	3672795	+	yes	BSU35699	134	no	NA	no	NA	U2795	SigA
1576	TSSpredator	3685301	3681089	-	yes	BSU35740	119	no	NA	no	NA	U2799	SigA
1577	TSSpredator	3685508	3681296	+	yes	BSU35750	74	no	NA	no	NA	U2800	SigA
1578	TSSpredator	3685520	3681308	+	yes	BSU35750	62	no	NA	no	NA	U2800	SigA
1579	manual	3698303	3694091	+	yes	BSU35840	148	no	NA	no	NA	U2809	SigWXY
1580	TSSpredator	3698425	3694213	+	yes	BSU35840	26	no	NA	no	NA	U2810	SigA
1581	TSSpredator	3699500	3695288	+	yes	BSU35850	75	no	NA	no	NA	U2811	SigA
1582	TSSpredator	3701735	3697523	-	yes	BSU35860	25	no	NA	no	NA	U2812	SigD
1583	manual	3703370	3699158	+	no	NA	NA	no	NA	yes	BSU35890	U2813	SigB
1584	TSSpredator	3705591	3701379	+	yes	BSU35910	32	no	NA	no	NA	U2814	SigA
1585	TSSpredator	3708957	3704745	+	no	NA	NA	yes	BSU35940	no	NA	NA	NA
1586	TSSpredator	3711319	3707107	+	yes	BSU35970	37	no	NA	no	NA	U2817	SigB
1587	TSSpredator	3711722	3707510	+	no	NA	NA	yes	BSU35970	no	NA	NA	NA
1588	TSSpredator	3712934	3708722	-	yes	BSU35990	23	no	NA	no	NA	U2819	SigA
1589	TSSpredator	3715606	3711394	-	yes	BSU36010	54	no	NA	no	NA	U2821	SigA
1590	TSSpredator	3715669	3711457	+	yes	BSU36020	41	no	NA	no	NA	U2822	SigA
1591	TSSpredator	3722184	3717972	+	yes	BSU36080	27	no	NA	no	NA	U2828	SigA
1592	TSSpredator	3722990	3718778	+	yes	BSU36090	16	no	NA	no	NA	U2829	SigWXY
1593	TSSpredator	3727597	3723385	+	yes	BSU36160	69	no	NA	no	NA	U2833	SigA
1594	manual	3732407	3728195	-	yes	BSU36210	76	no	NA	no	NA	U2834	SigA
1595	manual	3733619	3729407	-	yes	BSU36220	111	no	NA	no	NA	U2835	SigA
1596	manual	3737516	3733304	-	yes	BSU36260	33	no	NA	no	NA	U2838	SigA
1597	TSSpredator	3737896	3733684	-	yes	BSU36269	36	no	NA	no	NA	NA	NA
1598	TSSpredator	3737936	3733724	-	yes	BSU36269	76	no	NA	no	NA	NA	NA
1599	TSSpredator	3738022	3733810	+	yes	BSU36270	42	no	NA	no	NA	U2840	SigA
1600	TSSpredator	3744224	3740012	-	yes	BSU36300	30	no	NA	no	NA	U2843	SigA
1601	TSSpredator	3745245	3741033	-	yes	BSU36320	26	no	NA	no	NA	U2846	SigA
1602	TSSpredator	3745360	3741148	+	yes	BSU36330	34	no	NA	no	NA	U2847	SigA
1603	TSSpredator	3748432	3744220	-	yes	BSU36370	63	no	NA	no	NA	U2849	SigA
1604	TSSpredator	3748434	3744222	-	yes	BSU36370	65	no	NA	no	NA	U2849	SigA
1605	TSSpredator	3748517	3744305	+	yes	BSU36380	44	no	NA	no	NA	U2850	SigA
1606	TSSpredator	3751372	3747160	+	no	NA	NA	no	NA	yes	BSU36410	U2852	SigA
1607	TSSpredator	3752522	3748310	-	yes	BSU36410	55	no	NA	no	NA	U2854	SigA
1608	manual	3753222	3749010	+	yes	BSU36440	42	no	NA	no	NA	U2856	SigA
1609	manual	3760105	3755893	-	yes	BSU36490	33	no	NA	no	NA	U2858	SigGF
1610	manual	3760959	3756747	+	yes	BSU36510	43	no	NA	no	NA	U2860	SigA
1611	manual	3762118	3757906	+	yes	BSU36520	110	yes	BSU36510	no	NA	U2862	SigA
1612	TSSpredator	3762736	3758524	+	yes	BSU36530	23	no	NA	no	NA	U2864	SigWXY
1613	TSSpredator	3763839	3759627	-	yes	BSU36540	36	no	NA	no	NA	U2866	SigWXY
1614	TSSpredator	3764439	3760227	+	no	NA	NA	no	NA	yes	BSU36550	U2867	SigA
1615	TSSpredator	3766684	3762472	-	yes	BSU36580	51	no	NA	no	NA	U2871	SigA
1616	manual	3766801	3762589	+	yes	BSU36590	75	no	NA	no	NA	U2872	SigA
1617	TSSpredator	3769229	3765017	+	yes	BSU36610	34	no	NA	no	NA	U2875	SigA
1618	TSSpredator	3770808	3766596	-	yes	BSU36630	17	no	NA	no	NA	U2876	SigA
1619	manual	3774159	3769947	-	yes	BSU36669	139	no	NA	no	NA	U2879	SigA
1620	TSSpredator	3774533	3770321	-	yes	BSU36670	29	no	NA	no	NA	U2881	SigB
1621	TSSpredator	3776374	3772162	-	yes	BSU36690	29	no	NA	no	NA	U2883	SigA
1622	TSSpredator	3776666	3772454	-	no	NA	NA	yes	BSU36700	no	NA	NA	NA
1623	TSSpredator	3778394	3774182	-	yes	BSU36710	28	no	NA	no	NA	U2885	SigA
1624	TSSpredator	3778790	3774578	-	yes	BSU36720	17	no	NA	no	NA	U2886	SigB
1625	TSSpredator	3783562	3779350	-	yes	BSU36760	91	yes	BSU36770	no	NA	NA	NA
1626	TSSpredator	3783870	3779658	-	no	NA	NA	yes	BSU36770	no	NA	U2891	SigI
1627	TSSpredator	3784001	3779789	-	no	NA	NA	yes	BSU36770	no	NA	U2892	SigWXY
1628	TSSpredator	3791908	3787696	-	yes	BSU36870	84	yes	BSU36880	no	NA	U2897	SigL
1629	TSSpredator	3793315	3789103	-	yes	BSU36890	48	no	NA	no	NA	U2900	SigA
1630	TSSpredator	3794693	3790481	-	yes	BSU36900	44	no	NA	no	NA	U2901	SigA
1631	TSSpredator	3796489	3792277	-	yes	BSU36930	20	no	NA	no	NA	U2903	SigA
1632	TSSpredator	3798278	3794066	-	yes	BSU36950	57	no	NA	no	NA	U2905	SigA
1633	manual	3799328	3795116	-	no	NA	NA	yes	BSU36970	no	NA	U2906	SigB
1634	TSSpredator	3801343	3797131	-	yes	BSU37000	48	yes	BSU37010	no	NA	NA	NA
1635	TSSpredator	3802397	3798185	-	yes	BSU37010	30	no	NA	no	NA	U2910	SigA
1636	TSSpredator	3806456	3802244	-	yes	BSU37050	78	no	NA	no	NA	U2917	SigA
1637	TSSpredator	3807569	3803357	-	yes	BSU37070	76	no	NA	no	NA	U2918	SigA
1638	TSSpredator	3813692	3809480	-	yes	BSU37120	111	no	NA	no	NA	U2921	SigA
1639	TSSpredator	3814149	3809937	-	yes	BSU37130	13	no	NA	no	NA	U2922	SigH
1640	TSSpredator	3814229	3810017	+	yes	BSU37140	73	no	NA	no	NA	U2923	SigA
1641	TSSpredator	3816600	3812388	-	yes	BSU37150	88	no	NA	no	NA	NA	NA
1642	TSSpredator	3817359	3813147	-	yes	BSU37160	84	no	NA	no	NA	U2928	SigA
1643	TSSpredator	3820773	3816561	-	yes	BSU37180	62	no	NA	no	NA	U2929	SigA
1644	TSSpredator	3823087	3818875	+	yes	BSU37210	31	no	NA	no	NA	U2932	SigB
1645	TSSpredator	3825729	3821517	-	yes	BSU37230	36	no	NA	no	NA	U2933	SigA
1646	TSSpredator	3827311	3823099	-	yes	BSU37240	27	no	NA	no	NA	U2934	SigB
1647	TSSpredator	3834189	3829977	-	yes	BSU37280	32	no	NA	no	NA	U2935	SigA
1648	TSSpredator	3836468	3832256	-	yes	BSU37310	28	no	NA	no	NA	U2938	SigA
1649	TSSpredator	3840027	3835815	-	yes	BSU37340	70	no	NA	no	NA	U2941	SigA
1650	manual	3840225	3836013	+	yes	BSU37350	45	no	NA	no	NA	U2943	SigA
1651	TSSpredator	3840543	3836331	+	no	NA	NA	yes	BSU37370	no	NA	U2944	SigA
1652	TSSpredator	3850179	3845967	+	yes	BSU37460	34	no	NA	no	NA	U2946	SigA
1653	TSSpredator	3850181	3845969	+	yes	BSU37460	32	no	NA	no	NA	U2946	SigA
1654	TSSpredator	3851255	3847043	+	yes	BSU37470	87	yes	BSU37460	no	NA	U2947	SigA
1655	TSSpredator	3853887	3849675	-	yes	BSU37500	59	no	NA	no	NA	U2948	SigA
1656	TSSpredator	3853912	3849700	-	yes	BSU37500	84	no	NA	no	NA	U2948	SigA
1657	TSSpredator	3856328	3852116	-	no	NA	NA	no	NA	no	NA	NA	NA
1658	TSSpredator	3857246	3853034	-	no	NA	NA	yes	BSU37530	no	NA	NA	NA
1659	TSSpredator	3857648	3853436	+	yes	BSU37540	50	no	NA	no	NA	U2950	SigA
1660	TSSpredator	3858400	3854188	-	yes	BSU37550	52	no	NA	no	NA	U2952	SigA
1661	TSSpredator	3861188	3856976	-	yes	BSU_misc_RNA_58	276	no	NA	no	NA	U2955	SigA
1662	TSSpredator	3863130	3858918	-	yes	BSU37580	31	no	NA	no	NA	NA	NA
1663	TSSpredator	3865074	3860862	-	yes	BSU37600	26	no	NA	no	NA	U2956	SigA
1664	TSSpredator	3865508	3861296	-	yes	BSU37610	74	no	NA	no	NA	U2957	SigA
1665	TSSpredator	3870575	3866363	-	yes	BSU37660	37	no	NA	no	NA	U2962	SigA
1666	TSSpredator	3870777	3866565	+	yes	BSU37670	46	no	NA	no	NA	U2964	SigA
1667	TSSpredator	3871669	3867457	+	yes	BSU37680	36	no	NA	no	NA	U2965	SigA
1668	TSSpredator	3877986	3873774	+	no	NA	NA	no	NA	yes	BSU37740	U2967	SigB
1669	manual	3878419	3874207	-	yes	BSU37740	27	no	NA	no	NA	U2968	SigA
1670	manual	3879825	3875613	-	yes	BSU37750	43	no	NA	no	NA	U2969	SigA
1671	TSSpredator	3886963	3882751	-	yes	BSU37800	96	no	NA	no	NA	U2973	SigA
1672	TSSpredator	3900365	3896153	-	no	NA	NA	yes	BSU37950	no	NA	U2979	SigA
1673	manual	3900474	3896262	+	yes	BSU37960	28	no	NA	no	NA	U2980	SigA
1674	TSSpredator	3903421	3899209	-	yes	BSU37980	27	no	NA	no	NA	U2983	SigA
1675	TSSpredator	3905056	3900844	-	yes	BSU38018	25	no	NA	no	NA	U2984	SigA
1676	TSSpredator	3905151	3900939	+	yes	BSU38020	24	no	NA	no	NA	U2985	SigA
1677	TSSpredator	3909386	3905174	-	yes	BSU38050	143	no	NA	no	NA	U2988	SigA
1678	TSSpredator	3909518	3905306	+	yes	BSU38060	27	no	NA	no	NA	U2990	SigA
1679	TSSpredator	3915527	3911315	-	yes	BSU38100	12	no	NA	no	NA	NA	NA
1680	TSSpredator	3916456	3912244	-	yes	BSU38110	18	no	NA	no	NA	U2995	SigA
1681	TSSpredator	3916901	3912689	-	no	NA	NA	yes	BSU38120	no	NA	NA	NA
1682	manual	3917748	3913536	-	yes	BSU38120	23	no	NA	no	NA	NA	NA
1683	TSSpredator	3917760	3913548	-	yes	BSU38120	35	no	NA	no	NA	NA	NA
1684	TSSpredator	3922533	3918321	-	yes	BSU38170	60	no	NA	no	NA	U3000	SigA
1685	TSSpredator	3922721	3918509	-	yes	BSU38170	248	no	NA	no	NA	U3002	SigA
1686	TSSpredator	3922826	3918614	-	no	NA	NA	no	NA	no	NA	U3003	SigA
1687	TSSpredator	3922958	3918746	+	yes	BSU38180	31	no	NA	no	NA	U3005	SigB
1688	TSSpredator	3927199	3922987	-	yes	BSU38220	24	no	NA	no	NA	U3007	SigA
1689	manual	3927353	3923141	+	yes	BSU38229	178	no	NA	no	NA	U3008	SigA
1690	TSSpredator	3932249	3928037	-	yes	BSU38260	105	yes	BSU38270	no	NA	U3011	SigA
1691	TSSpredator	3934800	3930588	-	yes	BSU38280	38	no	NA	no	NA	U3012	SigA
1692	TSSpredator	3937051	3932839	-	no	NA	NA	yes	BSU38310	no	NA	U3013	SigA
1693	manual	3937359	3933147	-	yes	BSU38310	44	no	NA	no	NA	U3014	SigA
1694	TSSpredator	3937404	3933192	+	yes	BSU38320	17	no	NA	no	NA	U3015	SigA
1695	TSSpredator	3938546	3934334	+	yes	BSU38340	24	no	NA	no	NA	U3016	SigA
1696	TSSpredator	3939787	3935575	+	yes	BSU38350	16	no	NA	no	NA	NA	NA
1697	manual	3941321	3937109	+	yes	BSU38370	26	no	NA	no	NA	U3018	SigA
1698	manual	3944053	3939841	+	yes	BSU38400	28	no	NA	no	NA	U3021	SigD
1699	TSSpredator	3946094	3941882	-	no	NA	NA	no	NA	yes	BSU38400	NA	NA
1700	manual	3946159	3941947	+	yes	BSU38410	287	no	NA	no	NA	U3023	SigA
1701	TSSpredator	3949657	3945445	-	yes	BSU38430	25	no	NA	no	NA	U3025	SigB
1702	manual	3949881	3945669	+	no	NA	NA	no	NA	yes	BSU38440	NA	NA
1703	TSSpredator	3950567	3946355	+	yes	BSU38450	39	no	NA	no	NA	U3028	SigA
1704	TSSpredator	3954834	3950622	-	yes	BSU38480	38	no	NA	no	NA	U3030	SigWXY
1705	TSSpredator	3955922	3951710	-	yes	BSU38490	49	no	NA	no	NA	U3032	SigA
1706	TSSpredator	3955946	3951734	-	yes	BSU38490	73	no	NA	no	NA	U3032	SigA
1707	TSSpredator	3956229	3952017	+	yes	BSU38499	91	no	NA	no	NA	U3035	SigWXY
1708	TSSpredator	3956283	3952071	+	yes	BSU38499	37	no	NA	no	NA	U3035	SigWXY
1709	TSSpredator	3956285	3952073	+	yes	BSU38499	35	no	NA	no	NA	U3035	SigWXY
1710	TSSpredator	3960660	3956448	+	yes	BSU38540	44	no	NA	no	NA	NA	NA
1711	manual	3961547	3957335	+	yes	BSU38550	56	no	NA	no	NA	U3037	SigA
1712	TSSpredator	3966133	3961921	-	yes	BSU38590	47	no	NA	no	NA	U3038	SigA
1713	TSSpredator	3968454	3964242	-	no	NA	NA	yes	BSU38610	no	NA	NA	NA
1714	TSSpredator	3969112	3964900	-	yes	BSU38620	32	no	NA	no	NA	U3041	SigB
1715	manual	3969186	3964974	+	yes	BSU38630	23	no	NA	no	NA	U3042	SigB
1716	manual	3970937	3966725	+	yes	BSU38640	20	no	NA	no	NA	U3043	SigA
1717	manual	3975090	3970878	-	yes	BSU38700	30	no	NA	no	NA	U3045	SigWXY
1718	TSSpredator	3975227	3971015	+	yes	BSU38710	45	no	NA	no	NA	U3046	SigA
1719	TSSpredator	3977511	3973299	-	yes	BSU38720	21	no	NA	no	NA	U3048	SigB
1720	TSSpredator	3977570	3973358	-	yes	BSU38720	80	no	NA	no	NA	U3048	SigB
1721	TSSpredator	3983602	3979390	-	yes	BSU38760	193	no	NA	no	NA	U3051	SigA
1722	TSSpredator	3985411	3981199	+	yes	BSU38780	28	no	NA	no	NA	U3054	SigA
1723	TSSpredator	3989454	3985242	-	yes	BSU38810	12	no	NA	no	NA	U3057	SigA
1724	TSSpredator	3989477	3985265	-	yes	BSU38810	35	no	NA	no	NA	U3057	SigA
1725	manual	3990485	3986273	-	yes	BSU38820	29	no	NA	no	NA	U3058	SigA
1726	manual	3990612	3986400	+	yes	BSU38830	28	no	NA	no	NA	U3060	SigB
1727	TSSpredator	3993182	3988970	-	yes	BSU_misc_RNA_60	28	no	NA	no	NA	U3062	SigA
1728	TSSpredator	3993408	3989196	+	yes	BSU38850	36	no	NA	no	NA	U3064	SigA
1729	TSSpredator	3995206	3990994	-	yes	BSU38860	27	no	NA	no	NA	U3066	SigA
1730	TSSpredator	4000600	3996388	+	no	NA	NA	no	NA	no	NA	U3071	SigWXY
1731	TSSpredator	4000858	3996646	+	yes	BSU38930	183	no	NA	no	NA	U3072	SigB
1732	TSSpredator	4000956	3996744	+	yes	BSU38930	85	no	NA	no	NA	U3073	SigD
1733	TSSpredator	4001406	3997194	+	yes	BSU38940	27	no	NA	no	NA	U3075	SigWXY
1734	TSSpredator	4001962	3997750	+	yes	BSU_misc_RNA_61	25	no	NA	no	NA	U3076	SigA
1735	TSSpredator	4003353	3999141	+	yes	BSU_misc_RNA_62	25	no	NA	no	NA	U3078	SigA
1736	TSSpredator	4005059	4000847	-	no	NA	NA	yes	BSU38970	no	NA	NA	NA
1737	TSSpredator	4009733	4005521	+	yes	BSU_misc_RNA_63	2	no	NA	no	NA	U3082	SigA
1738	TSSpredator	4011924	4007712	-	yes	BSU39030	54	no	NA	no	NA	U3085	SigWXY
1739	TSSpredator	4012332	4008120	-	yes	BSU39040	27	no	NA	no	NA	U3086	SigA
1740	TSSpredator	4014447	4010235	-	yes	BSU39050	32	no	NA	no	NA	U3087	SigB
1741	TSSpredator	4017946	4013734	-	yes	BSU39080	35	no	NA	no	NA	U3090	SigA
1742	manual	4021663	4017451	-	yes	BSU39110	25	no	NA	no	NA	U3094	SigA
1743	TSSpredator	4025880	4021668	-	no	NA	NA	yes	BSU39190	no	NA	NA	NA
1744	TSSpredator	4034795	4030583	-	yes	BSU39230	35	no	NA	no	NA	U3097	SigA
1745	TSSpredator	4035944	4031732	-	yes	BSU39240	87	no	NA	no	NA	NA	NA
1746	TSSpredator	4036494	4032282	-	yes	BSU39250	39	no	NA	no	NA	U3098	SigA
1747	TSSpredator	4039820	4035608	+	no	NA	NA	no	NA	no	NA	NA	NA
1748	TSSpredator	4039832	4035620	-	yes	BSU39270	13	no	NA	no	NA	NA	NA
1749	TSSpredator	4039915	4035703	-	yes	BSU39270	96	no	NA	no	NA	NA	NA
1750	TSSpredator	4040028	4035816	-	yes	BSU39270	209	no	NA	no	NA	U3100	SigA
1751	manual	4043425	4039213	-	yes	BSU39320	54	no	NA	no	NA	U3102	SigA
1752	TSSpredator	4045663	4041451	+	yes	BSU39340	32	no	NA	no	NA	U3105	SigA
1753	TSSpredator	4056514	4052302	-	yes	BSU39420	29	no	NA	no	NA	U3107	SigA
1754	TSSpredator	4056516	4052304	-	yes	BSU39420	31	no	NA	no	NA	U3107	SigA
1755	TSSpredator	4057579	4053367	-	yes	BSU39430	47	no	NA	no	NA	U3108	SigA
1756	TSSpredator	4058522	4054310	-	yes	BSU39440	29	no	NA	no	NA	U3109	SigB
1757	manual	4059706	4055494	-	yes	BSU39450	28	no	NA	no	NA	NA	NA
1758	TSSpredator	4067798	4063586	-	yes	BSU39540	57	no	NA	no	NA	U3113	SigA
1759	TSSpredator	4068742	4064530	-	yes	BSU39550	34	no	NA	no	NA	U3114	SigA
1760	TSSpredator	4071231	4067019	-	yes	BSU39600	14	no	NA	no	NA	U3120	SigA
1761	TSSpredator	4071233	4067021	-	yes	BSU39600	16	no	NA	no	NA	U3120	SigA
1762	TSSpredator	4071343	4067131	+	yes	BSU39610	52	no	NA	no	NA	U3121	SigA
1763	TSSpredator	4077214	4073002	-	yes	BSU39660	29	no	NA	no	NA	U3124	SigA
1764	TSSpredator	4087116	4082904	-	yes	BSU39750	59	no	NA	no	NA	NA	NA
1765	TSSpredator	4088786	4084574	-	yes	BSU39760	191	no	NA	no	NA	U3126	SigA
1766	TSSpredator	4088949	4084737	+	yes	BSU39770	62	no	NA	no	NA	U3127	SigA
1767	TSSpredator	4092157	4087945	+	yes	BSU39810	57	no	NA	no	NA	U3131	SigB
1768	TSSpredator	4095558	4091346	-	yes	BSU39820	37	no	NA	no	NA	U3132	SigA
1769	manual	4095613	4091401	-	yes	BSU39820	92	no	NA	no	NA	U3132	SigA
1770	TSSpredator	4095964	4091752	-	yes	BSU39830	24	no	NA	no	NA	U3133	SigA
1771	TSSpredator	4096032	4091820	+	yes	BSU39840	25	no	NA	no	NA	U3134	SigB
1772	TSSpredator	4101219	4097007	+	no	NA	NA	no	NA	no	NA	U3137	SigA
1773	manual	4107908	4103696	-	yes	BSU39940	35	no	NA	no	NA	U3140	SigA
1774	TSSpredator	4108628	4104416	+	yes	BSU39960	28	no	NA	no	NA	U3142	SigA
1775	TSSpredator	4112244	4108032	+	yes	BSU40000	26	no	NA	no	NA	U3145	SigB
1776	TSSpredator	4113944	4109732	-	yes	BSU40010	116	no	NA	no	NA	U3147	SigA
1777	TSSpredator	4116233	4112021	-	yes	BSU40030	41	no	NA	no	NA	U3149	SigB
1778	manual	4117593	4113381	+	yes	BSU40050	36	no	NA	no	NA	U3151	SigA
1779	TSSpredator	4120759	4116547	+	no	NA	NA	yes	BSU40070	no	NA	U3152	SigA
1780	TSSpredator	4121266	4117054	+	yes	BSU40080	26	yes	BSU40070	no	NA	NA	NA
1781	TSSpredator	4123098	4118886	+	yes	BSU40090	64	no	NA	no	NA	U3154	SigA
1782	TSSpredator	4127274	4123062	-	yes	BSU40120	213	no	NA	no	NA	U3157	SigA
1783	TSSpredator	4130404	4126192	-	no	NA	NA	yes	BSU40160	no	NA	U3160	SigA
1784	TSSpredator	4131884	4127672	-	yes	BSU40180	25	no	NA	no	NA	U3163	SigA
1785	manual	4137672	4133460	+	no	NA	NA	no	NA	yes	BSU40220	NA	NA
1786	TSSpredator	4138848	4134636	-	no	NA	NA	yes	BSU40230	no	NA	NA	NA
1787	TSSpredator	4144430	4140218	+	yes	BSU40300	42	no	NA	no	NA	U3173	SigA
1788	TSSpredator	4145330	4141118	+	yes	BSU40310	240	yes	BSU40300	no	NA	U3176	SigH
1789	TSSpredator	4149765	4145553	-	yes	BSU40340	47	no	NA	no	NA	U3177	SigL
1790	TSSpredator	4149925	4145713	+	yes	BSU40350	34	no	NA	no	NA	U3178	SigA
1791	TSSpredator	4158874	4154662	+	no	NA	NA	no	NA	no	NA	NA	NA
1792	TSSpredator	4159505	4155293	-	yes	BSU_tRNA_4	84	no	NA	no	NA	U3183	SigA
1793	TSSpredator	4160981	4156769	-	yes	BSU40420	44	no	NA	no	NA	U3185	SigA
1794	TSSpredator	4163080	4158868	-	yes	BSU40440	33	no	NA	no	NA	U3187	SigA
1795	TSSpredator	4163193	4158981	+	yes	BSU40450	24	no	NA	no	NA	U3188	SigB
1796	manual	4163771	4159559	+	yes	BSU40470	18	no	NA	no	NA	U3189	SigA
1797	TSSpredator	4168337	4164125	-	no	NA	NA	yes	BSU40510	no	NA	U3191	SigA
1798	TSSpredator	4170921	4166709	-	yes	BSU40520	121	no	NA	no	NA	U3193	SigA
1799	TSSpredator	4171218	4167006	-	yes	BSU40529	42	no	NA	no	NA	U3194	SigB
1800	TSSpredator	4172267	4168055	-	yes	BSU40540	56	no	NA	no	NA	U3197	SigA
1801	TSSpredator	4172383	4168171	+	yes	BSU40550	33	no	NA	no	NA	U3198	SigA
1802	TSSpredator	4174148	4169936	-	no	NA	NA	no	NA	no	NA	U3200	SigA
1803	TSSpredator	4177137	4172925	+	yes	BSU40580	189	no	NA	no	NA	U3205	SigA
1804	TSSpredator	4182462	4178250	+	yes	BSU40650	41	no	NA	no	NA	U3208	SigA
1805	TSSpredator	4184688	4180476	-	yes	BSU40660	99	no	NA	no	NA	U3209	SigA
1806	manual	4184731	4180519	+	yes	BSU40670	45	no	NA	no	NA	U3210	SigA
1807	TSSpredator	4186169	4181957	+	yes	BSU40690	25	no	NA	no	NA	NA	NA
1808	TSSpredator	4188164	4183952	-	yes	BSU40710	55	no	NA	no	NA	U3212	SigA
1809	TSSpredator	4188171	4183959	+	yes	BSU40720	58	no	NA	no	NA	U3211	SigA
1810	TSSpredator	4193393	4189181	-	yes	BSU40770	124	no	NA	no	NA	U3216	SigA
1811	TSSpredator	4198397	4194185	-	yes	BSU40830	22	no	NA	no	NA	U3221	SigA
1812	TSSpredator	4198408	4194196	-	yes	BSU40830	33	no	NA	no	NA	U3221	SigA
1813	manual	4201979	4197767	-	yes	BSU40870	46	no	NA	no	NA	U3225	SigA
1814	TSSpredator	4204010	4199798	-	yes	BSU40910	66	no	NA	no	NA	U3226	SigA
1815	TSSpredator	4205207	4200995	-	yes	BSU40920	52	no	NA	no	NA	U3227	SigA
1816	TSSpredator	4206969	4202757	-	no	NA	NA	yes	BSU40930	no	NA	NA	NA
1817	TSSpredator	4207570	4203358	-	yes	BSU40939	28	no	NA	no	NA	U3228	SigA
1818	manual	4209740	4205528	+	no	NA	NA	no	NA	yes	BSU40960	NA	NA
1819	TSSpredator	4211406	4207194	-	yes	BSU40970	36	no	NA	no	NA	U3233	SigA
1820	TSSpredator	4217225	4213013	-	yes	BSU41020	124	no	NA	no	NA	U3236	SigA
1821	TSSpredator	4218867	4214655	-	yes	BSU41040	47	no	NA	no	NA	U3239	SigA
1822	TSSpredator	4219641	4215429	-	yes	BSU41060	40	no	NA	no	NA	U3240	SigA
1823	TSSpredator	4219705	4215493	-	yes	BSU41060	104	no	NA	no	NA	U3242	SigA
