# Supplementary material for: The alarmones (p)ppGpp are part of the heat shock response of Bacillus subtilis
Source: PLoS Genet. 2020 Mar 16;16(3):e1008275. doi: 10.1371/journal.pgen.1008275 (PMC7098656; doi:10.1371/journal.pgen.1008275)
Supplement: S3 Dataset — Global gene expression changes for all conditions are listed in separate sheets. (XLSX) [file pgen.1008275.s018.xlsx]

## Sheet: legend
	Dataset S3: Differentially expressed genes
	Genbbank	Genbank Locus Tag
	Gene Symbol	Gene Symbol
	Description	Short description of the gene function
	log2 Fold Changes	Relative log2 expression changes between contidion A and condition B
	lfcSE	Standard error of the log2 fold change from three independent experiments
	meanRPKM condition A	Mean RPKM (reads per kilobase per million mapped reads), mean of three independent experiments of condition A
	meanRPKM condition B	Mean RPKM (reads per kilobase per million mapped reads), mean of three independent experiments of condition B
	p-value	probability value of significance
	adjusted p-value	Benjamini-Hochberg (BH) adjusted p-values
	significnat?	TRUE if regulation is above significance threshold (log2 fold change ≥ 2; adjusted p-value ≤ 0.05)
	Subtiwiki Regulators	List of transcriptional regulators of the respective gene according to SubtiWiki
	SubwiWiki Category IDs	List of SubwiWiki Category Ids the respective gene belongs to
	SubwiWiki Category Names	List of SubwiWiki Category names the respective gene belongs to

## Sheet: A_37C_vs_B_48C
Genbbank	Gene Symbol	Description	log2 Fold Changes	lfcSE	meanRPKM condition A	meanRPKM condition B	p-value	adjusted p-value	significant?	Subtiwiki Regulators	SubwiWiki Category IDs	SubwiWiki Category Names
BSU38590	licB	PTS system-lichenan-specific transporter subunit IIB	-4.9912	1.01451	623.174	10.5534	8.66269e-07	2.52425e-05	TRUE	SW 1.2.2.2, SW 2.2.2.27, SW 3.4.2.4, SW 3.4.3.1, SW 6.4.3, SW 6.4.5	Sugar specific PTS proteins, Utilization of other polymeric carbohydrates, Control of PRD-type regulators, Trigger enzymes of the PTS that control the activity of PRD-containing transcription factors, Phosphorylation on a Cys residue, Phosphorylation on a Ser residue	CcpA; LicR; SigA
BSU38580	licC	PTS system-lichenan-specific transporter subunit IIC	-4.10711	0.976402	743.327	30.0389	2.59508e-05	0.000489605	TRUE	SW 1.2.2.2, SW 2.2.2.27, SW 6.2	Sugar specific PTS proteins, Utilization of other polymeric carbohydrates, Membrane proteins	CcpA; LicR; SigA
BSU28910	ysbA	antiholin-like protein LrgA	-4.06241	0.833525	45.1237	2.17846	1.09487e-06	3.12076e-05	TRUE	SW 1.2.4.4, SW 2.2.2.1, SW 6.2	Transporter for organic acids, Utilization of organic acids, Membrane proteins	CcpA; Kre; LytT
BSU30270	msmE	sugar ABC transporter substrate-binding protein	-4.00333	0.686117	22.8288	1.36753	5.38662e-09	3.04883e-07	TRUE	SW 1.2.1.1.1, SW 2.2.2.21, SW 6.12, SW 6.2	Uptake of carbon sources, Utilization of melibiose, Secreted proteins, Membrane proteins	CcpA; SigA
BSU38560	licH	6-phospho-beta-glucosidase;glycoside hydrolase	-3.84158	0.872151	497.615	28.9242	1.05924e-05	0.000229329	TRUE	SW 2.2.2.27	Utilization of other polymeric carbohydrates	CcpA; LicR; SigA
BSU13890	ptsG;crr	PTS system-glucose-specific transporter subunit EIICBA;PTS system glucose/glucoside family transporter subunit IIA	-3.74143	0.531373	2134.48	174.722	1.908e-12	2.43854e-10	TRUE	SW 1.2.2.2, SW 2.2.1.1, SW 3.4.2.4, SW 3.4.3.1, SW 6.2, SW 6.4.3, SW 6.4.4	Sugar specific PTS proteins, Glycolysis, Control of PRD-type regulators, Trigger enzymes of the PTS that control the activity of PRD-containing transcription factors, Membrane proteins, Phosphorylation on a Cys residue, Phosphorylation on a His residue	GlcT; SigA; stringent response
BSU40060	gntK	gluconokinase	-3.69993	0.616617	425.595	33.7196	1.96869e-09	1.32203e-07	TRUE	SW 2.2.2.13	Utilization of gluconate	AbrB; CcpA; GntR; SigA
BSU38570	licA	PTS system-lichenan-specific transporter subunit IIA;phosphotransferase system PTS lactose/cellobiose-specific IIA subunit;phosphotransferase system PTS lactose/cellobiose-specific IIA subunit;phosphotransferase system PTS lactose/cellobiose-specific transporter IIA subunit	-3.60484	1.07182	366.499	18.7627	0.000770182	0.00822496	TRUE	SW 1.2.2.2, SW 2.2.2.27, SW 6.4.4	Sugar specific PTS proteins, Utilization of other polymeric carbohydrates, Phosphorylation on a His residue	CcpA; LicR; SigA
BSU04470	dctP	C4-dicarboxylate transport protein	-3.47027	0.544318	1109.84	108.78	1.82425e-10	1.5378e-08	TRUE	SW 1.2.4.4, SW 2.2.2.1, SW 6.2	Transporter for organic acids, Utilization of organic acids, Membrane proteins	CcpA; FsrA; Fur; SigA
BSU40050	gntR	gluconate operon transcriptional repressor	-3.3915	0.64057	103.826	10.1891	1.19346e-07	4.59075e-06	TRUE	SW 2.2.2.13, SW 3.4.2.5	Utilization of gluconate, Transcription factors/ other	AbrB; CcpA; GntR; SigA
BSU30260	msmR	LacI family transcriptional regulator	-3.35081	0.681092	93.2675	9.27961	8.66477e-07	2.52425e-05	TRUE	SW 2.2.2.21, SW 3.4.2.5	Utilization of melibiose, Transcription factors/ other	CcpA; SigA
BSU31190	yulD	L-rhamnose mutarotase;L-rhamnose 1-epimerase	-3.32203	0.633191	45.3612	4.73688	1.55016e-07	5.68677e-06	TRUE	SW 2.2.2.12	Utilization of rhamnose	CcpA; RhaR; SigA
BSU28900	ysbB	antiholin-like protein LrgB	-3.27424	0.618235	95.1522	10.3303	1.183e-07	4.59075e-06	TRUE	SW 1.2.4.4, SW 2.2.2.1, SW 6.2	Transporter for organic acids, Utilization of organic acids, Membrane proteins	CcpA; Kre; LytT
BSU21100	yonG	hypothetical protein	-3.26872	0.98379	1.80838	0.105618	0.000891883	0.00910733	TRUE	SW 5.1.2	SP-beta prophage
BSU39260	bglH	aryl-phospho-beta-d-glucosidase BglH;glycoside hydrolase family 1;glycoside hydrolase family 1;family 1 glycoside hydrolase;glycoside hydrolase family 1	-3.25834	0.863442	4825.17	453.007	0.000160871	0.00223639	TRUE	SW 2.2.2.18	Utilization of beta-glucosides	CcpA; LicT; SigA
BSU39270	bglP	PTS system-beta-glucoside-specific subunit EIIBCA;PTS system, glucose subfamily, IIA subunit	-3.2369	0.942835	1389.69	121.031	0.000596596	0.00669608	TRUE	SW 1.2.2.2, SW 2.2.2.18, SW 3.4.2.4, SW 3.4.3.1, SW 6.2, SW 6.4.3, SW 6.4.4	Sugar specific PTS proteins, Utilization of beta-glucosides, Control of PRD-type regulators, Trigger enzymes of the PTS that control the activity of PRD-containing transcription factors, Membrane proteins, Phosphorylation on a Cys residue, Phosphorylation on a His residue	CcpA; LicT; SigA
BSU38050	sacP	PTS system-sucrose-specific transporter subunit EIIBC;PTS system glucose-like transporter subunit IIB	-3.21839	0.660549	185.065	20.5737	1.10311e-06	3.12181e-05	TRUE	SW 1.2.2.2, SW 2.2.2.19, SW 3.4.2.4, SW 3.4.3.1, SW 6.2, SW 6.4.3	Sugar specific PTS proteins, Utilization of sucrose, Control of PRD-type regulators, Trigger enzymes of the PTS that control the activity of PRD-containing transcription factors, Membrane proteins, Phosphorylation on a Cys residue	CcpA; SacT; SigA
BSU21460	bdbA	disulfide bond formation protein A	-3.1667	0.709363	19.9874	2.30318	8.03858e-06	0.000186163	TRUE	SW 3.3.2, SW 5.1.2	Chaperones/ protein folding, SP-beta prophage	Abh; AbrB; DnaA; Rok; YvrHb
BSU31580	maeN	Na(+)-malate symporter	-3.012	0.402	193.037	27.9017	6.75532e-14	1.2745e-11	TRUE	SW 1.2.4.4, SW 2.2.2.1, SW 6.2	Transporter for organic acids, Utilization of organic acids, Membrane proteins	MalR
BSU38240	ywcA	symporter;SSS sodium solute transporter superfamily	-2.98257	0.644627	8.44697	1.1523	3.71321e-06	9.4306e-05	TRUE	SW 1.2.4.1.1, SW 4.2.1.4, SW 6.2	Solute:sodium symporter family, Sporulation proteins/ other, Membrane proteins	SigE
BSU39250	yxiE	universal stress protein YxiE;UspA domain-containing protein;UspA domain-containing protein;UspA domain-containing protein;UspA domain-containing protein	-2.89826	0.57222	2182.25	320.965	4.08519e-07	1.31795e-05	TRUE	SW 6.7	Proteins of unknown function	CcpA; LicT; SigA
BSU38040	sacA	sucrose-6-phosphate hydrolase	-2.8862	0.524323	385.808	58.4475	3.69981e-08	1.70449e-06	TRUE	SW 2.2.2.19	Utilization of sucrose	CcpA; SacT; SigA
BSU35930	rbsD	D-ribose pyranase;transporter	-2.83091	0.540739	2487.92	389.781	1.64745e-07	5.98824e-06	TRUE	SW 1.2.1.1.1, SW 2.2.2.4, SW 6.2	Uptake of carbon sources, Utilization of ribose, Membrane proteins	AbrB; CcpA; SigA
BSU18440	gltD	glutamate synthase [NADPH] small chain;glutamate synthase NADH/NADPH small subunit	-2.80851	0.392272	11.4337	1.80481	8.09168e-13	1.18738e-10	TRUE	SW 2.3.1.1	Biosynthesis/ acquisition of glutamate/ glutamine/ ammonium assimilation	FsrA; Fur; GltC; SigA; TnrA
BSU19180	des	fatty acid desaturase	-2.80291	0.530337	13.3563	2.12035	1.25606e-07	4.7851e-06	TRUE	SW 2.4.3, SW 4.3.5, SW 6.2	Lipid metabolism/ other, Cold stress proteins, Membrane proteins	DesR; SigA
BSU02130	glpQ	glycerophosphoryl diester phosphodiesterase;putative glycerophosphoryl diester phosphodiesterase	-2.78603	0.833221	1385.97	195.273	0.000826724	0.00858766	TRUE	SW 2.2.2.3, SW 2.4.1.1, SW 6.12	Utilization of glycerol/ glycerol-3-phosphate, Utilization of phospholipids, Secreted proteins	CcpA; GlpP; PhoP; SigA
BSU06960	yesN	transcriptional regulator;AraC family transcriptional regulator;AraC family transcriptional regulator;response regulator receiver protein	-2.73773	0.52061	25.3275	4.32413	1.45072e-07	5.37173e-06	TRUE	SW 3.4.2.1, SW 6.11, SW 6.4.2	Two-component system response regulators, Efp-dependent proteins, Phosphorylation on an Asp residue	CcpA
BSU21110	yonF	hypothetical protein	-2.72465	0.894071	0.881781	0.106294	0.00230783	0.0189309	TRUE	SW 5.1.2	SP-beta prophage
BSU02140	glpT	glycerol-3-phosphate transporter	-2.65944	0.892761	1145.89	170.027	0.00289286	0.0221264	TRUE	SW 1.2.4.3, SW 2.2.2.3, SW 2.4.1.1, SW 6.2	Carbohydrate transporter, Utilization of glycerol/ glycerol-3-phosphate, Utilization of phospholipids, Membrane proteins	CcpA; GlpP; PhoP; SigA
BSU21180	yomY	hypothetical protein	-2.65778	0.90412	5.88398	0.737803	0.00328603	0.0238489	TRUE	SW 5.1.2	SP-beta prophage
BSU03460	hxlA	3-hexulose-6-phosphate synthase;3-hexulose-6-phosphate synthase	-2.65041	0.414166	47.6682	8.84879	1.56005e-10	1.34368e-08	TRUE	SW 4.3.8	Resistance against oxidative and electrophile stress	HxlR
BSU18520	yoxB	hypothetical protein;hypothetical protein;hypothetical protein	-2.60934	0.952947	1.33787	0.0927975	0.00617811	0.0380088	TRUE	SW 4.3.1	General stress proteins (controlled by SigB)	SigB
BSU21070	yonJ	hypothetical protein	-2.57467	0.783459	2.67422	0.431677	0.00101517	0.0100804	TRUE	SW 5.1.2, SW 6.11	SP-beta prophage, Efp-dependent proteins
BSU39140	yxiK	hypothetical protein	-2.54548	0.383362	33.9918	6.56378	3.13941e-11	3.33468e-09	TRUE	SW 6.7	Proteins of unknown function
BSU30280	amyD	ABC transporter permease;binding-protein-dependent transport system inner membrane protein	-2.53589	0.542087	8.32801	1.62204	2.89666e-06	7.75444e-05	TRUE	SW 1.2.1.1.1, SW 2.2.2.21, SW 6.2	Uptake of carbon sources, Utilization of melibiose, Membrane proteins	CcpA; SigA
BSU12030	yjdF	hypothetical protein;hypothetical protein	-2.50553	0.597654	3370.43	655.061	2.76178e-05	0.00051326	TRUE	SW 6.7	Proteins of unknown function	ManR; RNA switch; SigA
BSU39190	yxiG	hypothetical protein	-2.49742	0.495268	170.499	34.5137	4.59339e-07	1.44436e-05	TRUE	SW 6.7	Proteins of unknown function
BSU06950	yesM	sensor histidine kinase;histidine kinase;sensor with HAMP domain;histidine kinase;sensor with HAMP domain;sensor with HAMP domain;sensor with HAMP domain;sensor with HAMP domain;sensor with HAMP domain;histidine kinase;sensor with HAMP domain;sensor with HAMP domain;integral membrane sensor signal transduction histidine kinase	-2.49508	0.637776	17.6441	3.41615	9.14729e-05	0.00142683	TRUE	SW 3.3.4.2, SW 3.4.2.2.1, SW 6.2, SW 6.4.4	Protein kinases, Two-component sensor kinase, Membrane proteins, Phosphorylation on a His residue	CcpA
BSU21440	bdbB	disulfide bond formation protein B	-2.49178	0.444535	77.4838	16.0396	2.07819e-08	1.01652e-06	TRUE	SW 3.3.2, SW 5.1.2, SW 6.2	Chaperones/ protein folding, SP-beta prophage, Membrane proteins	Abh; AbrB; DnaA; Rok; YvrHb
BSU39210	yxiF	hypothetical protein	-2.49039	0.46308	111.972	23.0775	7.53711e-08	3.17681e-06	TRUE	SW 6.7	Proteins of unknown function
BSU35910	rbsR	ribose operon repressor;LacI family transcriptional regulator	-2.4835	0.631383	1958.72	381.636	8.37409e-05	0.00133783	TRUE	SW 2.2.2.4, SW 3.4.2.5	Utilization of ribose, Transcription factors/ other	AbrB; CcpA; SigA
BSU09280	glpF	glycerol uptake facilitator protein	-2.47685	0.951244	3421.45	558.812	0.0092197	0.0515754	FALSE	SW 1.2.4.3, SW 2.2.2.3, SW 6.2	Carbohydrate transporter, Utilization of glycerol/ glycerol-3-phosphate, Membrane proteins	AbrB; CcpA; GlpP; ResD; SigA
BSU39160	yxiI	hypothetical protein	-2.47274	0.400248	248.488	52.5001	6.49049e-10	5.16871e-08	TRUE	SW 6.7	Proteins of unknown function
BSU39520	yxeK	monooxygenase YxeK;hypothetical protein	-2.45176	0.733342	8.36355	1.56608	0.000827988	0.00858766	TRUE	SW 2.6.4.3, SW 2.7	Conversion of S-(2-succino)cysteine to cysteine, Detoxification reactions	CymR; SigA
BSU38030	ywdA	hypothetical protein	-2.44662	0.414482	309.28	66.8252	3.57314e-09	2.11295e-07	TRUE	SW 6.7	Proteins of unknown function	CcpA; SacT; SigA
BSU31180	yulE	L-rhamnose isomerase;L-rhamnose isomerase	-2.42697	0.488135	19.1765	4.09562	6.62923e-07	2.00496e-05	TRUE	SW 2.2.2.12	Utilization of rhamnose	CcpA; RhaR; SigA
BSU18550	yoaC	sugar kinase YoaC;carbohydrate kinase FGGY	-2.42448	0.821224	0.9002	0.128511	0.00315442	0.0234095	TRUE	SW 6.6	Poorly characterized/ putative enzymes	S-box
BSU03450	hxlB	3-hexulose-6-phosphate isomerase;6-phospho 3-hexuloisomerase;6-phospho 3-hexuloisomerase	-2.4116	0.643954	6.18697	1.23332	0.000180403	0.00246468	TRUE	SW 4.3.8	Resistance against oxidative and electrophile stress	HxlR
BSU12020	manA	mannose-6-phosphate isomerase ManA;Mannose-6-phosphate isomerase;phosphomannose isomerase-like protein	-2.40513	0.635647	2025.84	418.828	0.000154486	0.0021782	TRUE	SW 2.2.2.9	Utilization of mannose	ManR; RNA switch; SigA
BSU39180	yxiH	hypothetical protein	-2.38698	0.442387	46.1066	10.1689	6.82643e-08	2.93982e-06	TRUE	SW 6.7	Proteins of unknown function
BSU37560	thrZ	threonine--tRNA ligase 2	-2.36117	0.384814	6.67902	1.54335	8.4688e-10	6.45257e-08	TRUE	SW 3.3.1.10	Aminoacyl-tRNA synthetases	SigA; T-box
BSU13570	mtnU	hydrolase	-2.36071	0.30013	56.4474	13.2347	3.67292e-15	9.33593e-13	TRUE	SW 2.3.1.10	Biosynthesis/ acquisition of methionine/ S-adenosylmethionine	SigA
BSU06940	yesL	hypothetical protein	-2.35397	0.683404	20.5959	4.335	0.000572168	0.00647694	TRUE	SW 6.2, SW 6.7	Membrane proteins, Proteins of unknown function	CcpA
BSU35940	rbsA;rbsA	ribose import ATP-binding protein RbsA;putative ATP-binding component of ABC transporter protein;putative ATP-binding component of ABC transporter;ribose transport ATP-binding protein;ABC transporter;ABC transporter-like protein	-2.33447	0.539215	813.425	183.109	1.49533e-05	0.000307226	TRUE	SW 1.2.1.1.1, SW 2.2.2.4, SW 6.2	Uptake of carbon sources, Utilization of ribose, Membrane proteins	AbrB; CcpA; SigA
BSU39120	yxiM	esterase YxiM;G-D-S-L family lipolytic protein;carbohydrate binding family protein	-2.32886	0.290541	59.0323	14.0667	1.09628e-15	3.34113e-13	TRUE	SW 6.6	Poorly characterized/ putative enzymes
BSU39200	yxzC	hypothetical protein	-2.31025	0.559095	50.2339	11.3141	3.59412e-05	0.000650224	TRUE	SW 6.7	Proteins of unknown function
BSU06033	ydzT		-2.30518	0.549977	143.178	32.5153	2.77228e-05	0.00051326	TRUE	SW 5.1.5, SW 6.10	Prophage 3, Pseudogenes
BSU39170	yxzG	hypothetical protein	-2.30375	0.348324	96.8456	23.0751	3.74581e-11	3.80536e-09	TRUE	SW 6.7	Proteins of unknown function
BSU40070	gntP	gluconate permease;gluconate transporter	-2.2802	0.408248	382.951	92.9027	2.33271e-08	1.11365e-06	TRUE	SW 1.2.4.3, SW 2.2.2.13, SW 6.2	Carbohydrate transporter, Utilization of gluconate, Membrane proteins	AbrB; CcpA; GntR; SigA
BSU39139	yxzJ	hypothetical protein	-2.25556	0.711967	18.6467	4.17811	0.00153457	0.0137868	TRUE	SW 6.7	Proteins of unknown function
BSU20250	mtbP	Phi-3T prophage-derived modification methylase Phi3TI;C-5 cytosine-specific DNA methylase	-2.22814	0.96907	0.571558	0.0537139	0.0214903	0.0958834	FALSE	SW 3.1.4, SW 5.1.2	DNA restriction/ modification, SP-beta prophage
BSU13920	splA	transcriptional regulator SplA	-2.21148	0.742173	9.88669	2.19076	0.00288501	0.0221264	TRUE	SW 3.1.5, SW 3.1.5.6, SW 3.4.2.5, SW 4.2.1.4	DNA repair/ recombination, Other proteins, Transcription factors/ other, Sporulation proteins/ other	SigG; SplA
BSU40120	yyzE	PTS system transporter subunit IIA YyzE;hypothetical protein	-2.20556	0.818554	626.835	138.712	0.00705027	0.0421315	TRUE	SW 1.2.2.2, SW 6.4.4	Sugar specific PTS proteins, Phosphorylation on a His residue
BSU40130	yydK	HTH-type transcriptional regulator YydK;GntR family transcriptional regulator;GntR family transcriptional regulator;GntR family transcriptional regulator	-2.19816	0.447974	72.4395	18.55	9.25306e-07	2.65657e-05	TRUE	SW 3.4.2.6	Transcription factor/ other/ based on similarity
BSU32040	yuiF	amino acid transporter YuiF	-2.19483	0.429043	30.9691	7.9617	3.12656e-07	1.04978e-05	TRUE	SW 6.2, SW 6.7	Membrane proteins, Proteins of unknown function
BSU20680	yoqC	hypothetical protein	-2.19271	1.0394	0.885889	0	0.0348935	0.136339	FALSE	SW 5.1.2	SP-beta prophage
BSU18450	gltA	glutamate synthase [NADPH] large chain;glutamate synthase;Glutamate synthase (ferredoxin)	-2.19037	0.400125	9.76921	2.48776	4.39415e-08	1.95614e-06	TRUE	SW 2.3.1.1, SW 6.11, SW 6.4.1	Biosynthesis/ acquisition of glutamate/ glutamine/ ammonium assimilation, Efp-dependent proteins, Phosphorylation on an Arg residue	FsrA; Fur; GltC; SigA; TnrA
BSU35920	rbsK	ribokinase;ribokinase	-2.16786	0.544763	635.952	161.064	6.90727e-05	0.001117	TRUE	SW 2.2.2.4	Utilization of ribose	AbrB; CcpA; SigA
BSU00370	abrB;abrB	transition state regulatory protein AbrB;AbrB family transcriptional regulator;AbrB family transcriptional regulator;transcriptional regulator, AbrB family	-2.16772	0.353015	3664.04	973.606	8.22063e-10	6.3863e-08	TRUE	SW 3.4.6, SW 6.4.5	Transition state regulators, Phosphorylation on a Ser residue	AbrB; SigA; Spo0A
BSU21470	sunT	sublancin-168-processing and transport ATP-binding protein SunT	-2.14629	0.480907	15.7289	4.11277	8.0818e-06	0.000186163	TRUE	SW 1.2.1.2.2, SW 2.6.6.1, SW 4.3.15, SW 5.1.2, SW 6.2	Export of antibiotic substances, Biosynthesis of antibacterial compounds, Biosynthesis of antibacterial compounds.1, SP-beta prophage, Membrane proteins	Abh; AbrB; DnaA; Rok; YvrHb
BSU19520	yojA	permease YojA	-2.13879	0.6906	2.40073	0.587787	0.00195491	0.0165499	TRUE	SW 6.2	Membrane proteins
BSU21090	yonH	hypothetical protein	-2.13734	0.813419	5.01177	1.05101	0.00859882	0.0490901	TRUE	SW 5.1.2	SP-beta prophage
BSU02340	gltP	proton glutamate symport protein	-2.12932	0.560105	7.95528	2.00763	0.000143736	0.00205589	TRUE	SW 1.2.4.1.2, SW 6.2	Other amino acid transporters, Membrane proteins
BSU09290	glpK	glycerol kinase;glycerol kinase	-2.11169	0.728599	5129.7	1266.37	0.00375205	0.0264984	TRUE	SW 2.2.2.3, SW 6.4.4	Utilization of glycerol/ glycerol-3-phosphate, Phosphorylation on a His residue	AbrB; CcpA; GlpP; ResD; SigA
BSU22670	trpD	anthranilate phosphoribosyltransferase	-2.09651	0.376235	13.6597	3.83488	2.51332e-08	1.1715e-06	TRUE	SW 2.3.1.13	Biosynthesis/ acquisition of aromatic amino acids	MtrB
BSU40110	bglA	aryl-phospho-beta-d-glucosidase BglA;glycoside hydrolase family protein;glycoside hydrolase family 1	-2.09346	0.786732	1009.07	247.746	0.00779175	0.0451466	TRUE	SW 2.2.2.18	Utilization of beta-glucosides
BSU39500	yxeM	amino acid-binding protein YxeM;family 3 extracellular solute-binding protein;family 3 extracellular solute-binding protein	-2.08667	0.707479	11.1505	2.75168	0.00318343	0.0234438	TRUE	SW 1.2.1.1.2, SW 2.3.1.9, SW 2.6.4.3, SW 6.2	Uptake of amino acids, Biosynthesis/ acquisition of cysteine, Conversion of S-(2-succino)cysteine to cysteine, Membrane proteins	CymR; SigA
BSU21050	yonN	DNA-binding protein HU 2;histone family protein DNA-binding protein;hypothetical protein;histone family protein DNA-binding protein	-2.08062	0.828331	8.84148	2.16117	0.0120111	0.0622879	FALSE	SW 3.1.8, SW 5.1.2	Genetics/ other/ based on similarity, SP-beta prophage
BSU30170	ytcP	ABC transporter permease;binding-protein-dependent transport system inner membrane protein;binding-protein-dependent transport system inner membrane protein;binding-protein-dependent transport system inner membrane protein;binding-protein-dependent transport system inner membrane protein;binding-protein-dependent transport system inner membrane protein;binding-protein-dependent transport system i…	-2.07379	0.486547	6.59122	1.82365	2.02376e-05	0.000400906	TRUE	SW 1.2.1.1.1, SW 2.2.2.26, SW 6.11, SW 6.2	Uptake of carbon sources, Utilization of pectin, Efp-dependent proteins, Membrane proteins
BSU21450	yolJ	glycosyltransferase SunS;family 2 glycosyl transferase	-2.07362	0.593044	16.3732	4.41587	0.000471281	0.00560725	TRUE	SW 2.6.6.1, SW 3.3.4.8, SW 4.3.15, SW 5.1.2	Biosynthesis of antibacterial compounds, Protein modification/ other, Biosynthesis of antibacterial compounds.1, SP-beta prophage	Abh; AbrB; DnaA; Rok; YvrHb
BSU18849	yozV	hypothetical protein	-2.07216	0.339597	321.135	91.616	1.04875e-09	7.69474e-08	TRUE	SW 6.7	Proteins of unknown function
BSU13580	ykrV	transaminase MtnE;class I and II aminotransferase	-2.06374	0.34486	35.1499	9.96585	2.17351e-09	1.41171e-07	TRUE	SW 2.3.1.10	Biosynthesis/ acquisition of methionine/ S-adenosylmethionine	SigA
BSU27060	levE	PTS system-fructose-specific transporter subunit IIB	-2.05281	0.797734	3.00264	0.769487	0.0100733	0.0544341	FALSE	SW 1.2.2.2, SW 2.2.2.27, SW 2.2.2.7, SW 3.4.2.4, SW 3.4.3.1, SW 6.2, SW 6.4.4	Sugar specific PTS proteins, Utilization of other polymeric carbohydrates, Utilization of fructose, Control of PRD-type regulators, Trigger enzymes of the PTS that control the activity of PRD-containing transcription factors, Membrane proteins, Phosphorylation on a His residue	CcpA; LevR; SigL
BSU20380	yorH	hypothetical protein	-2.04351	0.987558	1.1683	0.247543	0.0385223	0.145635	FALSE	SW 5.1.2	SP-beta prophage
BSU06560	yerA	adenine deaminase YerA;adenine deaminase	-2.02692	0.520089	380.697	107.398	9.72905e-05	0.00147124	TRUE	SW 6.4.1, SW 6.4.5, SW 6.6	Phosphorylation on an Arg residue, Phosphorylation on a Ser residue, Poorly characterized/ putative enzymes
BSU34930	hisZ	ATP phosphoribosyltransferase regulatory subunit	-1.98171	0.398853	12.4291	3.79494	6.74602e-07	2.02483e-05	FALSE	SW 3.3.1.10	Aminoacyl-tRNA synthetases	YlxR
BSU20650	yoqF	hypothetical protein	-1.97708	1.13195	1.59078	0	0.0807043	0.242021	FALSE	SW 5.1.2	SP-beta prophage
BSU20070	nrdI	ribonucleotide reductase stimulatory protein NrdI;NrdI protein	-1.96805	0.857975	1.93284	0.498843	0.0217999	0.0969259	FALSE	SW 5.1.2, SW 6.6	SP-beta prophage, Poorly characterized/ putative enzymes
BSU12460	xlyB	N-acetylmuramoyl-L-alanine amidase XlyB	-1.96609	0.44015	14.7402	4.4218	7.93774e-06	0.000184996	FALSE	SW 1.1.3.1, SW 5.1.1, SW 5.1.6, SW 6.12	Autolysis, PBSX prophage, Phage-related functions, Secreted proteins
BSU30290	amyC	ABC transporter permease;binding-protein-dependent transport system inner membrane protein;binding-protein-dependent transport system inner membrane protein;maltose transporter	-1.94302	0.658275	6.4495	1.83435	0.00316043	0.0234095	FALSE	SW 1.2.1.1.1, SW 2.2.2.21, SW 6.2	Uptake of carbon sources, Utilization of melibiose, Membrane proteins	CcpA; SigA
BSU13620	mtnD	acireductone dioxygenase;acireductone dioxygenase ARD;Acireductone dioxygenase ARD	-1.94086	0.462279	8.54321	2.62151	2.68746e-05	0.000502251	FALSE	SW 2.3.1.10	Biosynthesis/ acquisition of methionine/ S-adenosylmethionine	S-box; SigA
BSU25190	cccA	cytochrome c-550	-1.92102	0.556451	246.31	74.4269	0.0005559	0.00636285	FALSE	SW 2.1.2.4, SW 6.2	Respiration/ other, Membrane proteins	AbrB; CcpA; SigA
BSU21140	yonC	hypothetical protein	-1.91067	0.694411	3.20105	0.845876	0.0059325	0.0370734	FALSE	SW 5.1.2	SP-beta prophage
BSU_rRNA_4	rrnA-16S		-1.89354	0.890387	0.757658	0.20022	0.0334489	0.132392	FALSE	SW 3.3.1.1	Ribosomal RNA
BSU39490	yxeN	amino acid permease protein YxeN	-1.89117	0.747101	6.91266	1.97007	0.0113625	0.0594691	FALSE	SW 1.2.1.1.2, SW 2.3.1.9, SW 2.6.4.3, SW 6.2	Uptake of amino acids, Biosynthesis/ acquisition of cysteine, Conversion of S-(2-succino)cysteine to cysteine, Membrane proteins	CymR; SigA
BSU22680	trpE;trpE	anthranilate synthase component 1;anthranilate synthase component I	-1.89075	0.34552	13.4139	4.42083	4.44479e-08	1.9567e-06	FALSE	SW 2.3.1.13	Biosynthesis/ acquisition of aromatic amino acids	MtrB
BSU01480	truA	tRNA pseudouridine synthase A;tRNA pseudouridine synthase A;tRNA pseudouridine synthase A	-1.86899	0.247604	520.157	173.055	4.40977e-14	8.73576e-12	FALSE	SW 3.3.1.8, SW 6.5	tRNA modification and maturation, Universally conserved proteins	stringent response
BSU34910	hisD	histidinol dehydrogenase;histidinol dehydrogenase;histidinol dehydrogenase	-1.8638	0.525849	2.79278	0.854058	0.000393572	0.00479795	FALSE	SW 2.3.1.14	Biosynthesis/ acquisition of histidine	YlxR
BSU40080	gntZ	6-phosphogluconate dehydrogenase	-1.82698	0.361807	575.812	194.541	4.42757e-07	1.40336e-05	FALSE	SW 2.2.2.13	Utilization of gluconate	AbrB; CcpA; GntR; SigA
BSU38810	msmX	maltodextrin import ATP-binding protein MsmX;ABC transporter	-1.82697	0.617394	1287.01	410.186	0.00308471	0.023191	FALSE	SW 1.2.1.1.1, SW 2.2.2.21, SW 2.2.2.23, SW 2.2.2.24, SW 2.2.2.26, SW 6.2	Uptake of carbon sources, Utilization of melibiose, Utilization of starch/ maltodextrin, Utilization of galactan, Utilization of pectin, Membrane proteins	CcpA
BSU34890	hisH	imidazole glycerol phosphate synthase subunit HisH	-1.79715	0.623685	4.34896	1.4205	0.00395775	0.0276067	FALSE	SW 2.3.1.14	Biosynthesis/ acquisition of histidine	YlxR
BSU13600	mtnX	2-hydroxy-3-keto-5-methylthiopentenyl-1-phosphate phosphatase	-1.79534	0.338829	21.2525	7.35048	1.16668e-07	4.59075e-06	FALSE	SW 2.3.1.10	Biosynthesis/ acquisition of methionine/ S-adenosylmethionine	S-box; SigA
BSU22650	trpF;trpF	N-(5'-phosphoribosyl)anthranilate isomerase;N-(5'-phosphoribosyl)anthranilate isomerase	-1.79302	0.546935	5.89334	1.98264	0.0010443	0.0102668	FALSE	SW 2.3.1.13	Biosynthesis/ acquisition of aromatic amino acids	MtrB
BSU_misc_RNA_19			-1.78602	0.289129	4498.57	1577.9	6.52285e-10	5.16871e-08	FALSE
BSU39150	yxiJ	hypothetical protein	-1.77014	0.404667	54.9058	18.9511	1.21811e-05	0.000258082	FALSE	SW 6.7	Proteins of unknown function
BSU12540	xkdD	phage-like element PBSX protein XkdD	-1.76763	0.67919	4.76646	1.60803	0.00925325	0.0515754	FALSE	SW 5.1.1	PBSX prophage	Xre
BSU29400	ytlI	LysR family transcriptional regulator;LysR family transcriptional regulator	-1.75142	0.903273	1.62634	0.462252	0.0525049	0.179177	FALSE	SW 2.3.1.9, SW 2.6.4.1, SW 3.4.2.5	Biosynthesis/ acquisition of cysteine, Conversion of S-methyl cysteine to cysteine, Transcription factors/ other	CymR; SigA
BSU35950	rbsC	ribose transport system permease RbsC;inner-membrane translocator;monosaccharide-transporting ATPase;ribose ABC transporter permease	-1.74062	0.515727	1172.96	408.318	0.000737937	0.0079665	FALSE	SW 1.2.1.1.1, SW 2.2.2.4, SW 6.2	Uptake of carbon sources, Utilization of ribose, Membrane proteins	AbrB; CcpA; SigA
BSU12010	manP	PTS system-mannose-specific transporter subunit EIIBCA	-1.73905	0.80108	2081.2	672.402	0.0299405	0.121293	FALSE	SW 1.2.2.2, SW 2.2.2.9, SW 3.4.2.4, SW 3.4.3.1, SW 6.2, SW 6.4.3, SW 6.4.4, SW 6.4.5	Sugar specific PTS proteins, Utilization of mannose, Control of PRD-type regulators, Trigger enzymes of the PTS that control the activity of PRD-containing transcription factors, Membrane proteins, Phosphorylation on a Cys residue, Phosphorylation on a His residue, Phosphorylation on a Ser residue	ManR; RNA switch; SigA
BSU20180	yosB	hypothetical protein	-1.73872	1.08456	1.42597	0	0.108901	0.294483	FALSE	SW 5.1.2	SP-beta prophage
BSU27770	yrbE	oxidoreductase;oxidoreductase;Inositol 2-dehydrogenase	-1.73586	0.560066	216.991	74.8861	0.00193928	0.0164599	FALSE	SW 6.2, SW 6.6	Membrane proteins, Poorly characterized/ putative enzymes
BSU09100	cspB	cold shock protein CspB	-1.73448	0.264301	20364.3	7411.1	5.29017e-11	4.99039e-09	FALSE	SW 3.2.2, SW 4.3.5	RNA chaperones, Cold stress proteins	SigA
BSU38550	ywaA	branched-chain-amino acid aminotransferase 2;putative branched-chain amino acid aminotransferase;branched-chain amino acid aminotransferase;branched-chain amino acid aminotransferase	-1.72618	0.290914	74.3333	27.109	2.96312e-09	1.77877e-07	FALSE	SW 2.3.1.12	Biosynthesis/ acquisition of branched-chain amino acids	CodY
BSU12560	xpf	positive control factor	-1.71846	0.899435	1.65464	0.47131	0.0560558	0.187104	FALSE	SW 3.2.1.2, SW 3.4.1.1, SW 5.1.1	Sigma factors, Sigma factors.1, PBSX prophage
BSU21240	yomS	hypothetical protein;hypothetical protein	-1.7174	0.808166	3.73614	1.07412	0.0335815	0.132784	FALSE	SW 5.1.2	SP-beta prophage
BSU02320	ybfP	AraC family transcriptional regulator	-1.71624	0.478646	7.70317	2.75594	0.000336282	0.00424315	FALSE	SW 3.4.2.6, SW 4.3.2	Transcription factor/ other/ based on similarity, Cell envelope stress proteins (controlled by SigM, V, W, X, Y)	AbrB; SigW
BSU31020	yuaF	hypothetical protein;hypothetical protein;hypothetical protein	-1.70469	0.442349	16.7982	5.93552	0.000116338	0.00171989	FALSE	SW 1.1.7, SW 4.3.2, SW 6.2	Membrane dynamics, Cell envelope stress proteins (controlled by SigM, V, W, X, Y), Membrane proteins	SigW
BSU08100	acoR	acetoin dehydrogenase operon transcriptional activator AcoR	-1.70271	0.540134	110.508	39.3817	0.00161938	0.0143534	FALSE	SW 2.2.2.2, SW 3.4.2.5	Utilization of acetoin, Transcription factors/ other	CcpA; SigA
BSU39110	deaD	ATP-dependent RNA helicase DbpA;DEAD/DEAH box helicase	-1.69749	0.215901	121.671	45.751	3.77019e-15	9.33593e-13	FALSE	SW 3.2.3, SW 3.3.1.12	DEAD-box RNA helicases, Translation/ other
BSU07210	yetK	transporter	-1.68766	0.313575	91.0122	34.0487	7.36676e-08	3.1384e-06	FALSE	SW 6.2, SW 6.7	Membrane proteins, Proteins of unknown function
BSU27030	sacC;scrL	levanase;levanase;putative glycosylhydrolase;Glycosyl hydrolase family 32 domain-containing protein;Glycosyl hydrolase family 32 domain-containing protein;glycosyl hydrolase family protein;glycoside hydrolase;LPXTG-motif cell wall anchor domain-containing protein;PfkB domain-containing protein	-1.68729	0.42048	5.00028	1.9068	6.00136e-05	0.00099905	FALSE	SW 2.2.2.27, SW 6.12	Utilization of other polymeric carbohydrates, Secreted proteins	CcpA; LevR; SigL
BSU03530	ycxA	MFS transporter	-1.68719	0.291941	27.1961	10.2276	7.50434e-09	4.01786e-07	FALSE	SW 6.11, SW 6.2, SW 6.7	Efp-dependent proteins, Membrane proteins, Proteins of unknown function	ComA
BSU12330	yjmD	zinc-type alcohol dehydrogenase;Alcohol dehydrogenase GroES domain-containing protein;alcohol dehydrogenase GroES domain protein	-1.6847	0.836694	0.966536	0.286101	0.0440594	0.158694	FALSE	SW 2.2.2.15, SW 4.2.1.4	Utilization of hexuronate, Sporulation proteins/ other	CcpA; ExuR; SigA; SigE
BSU21060	yonK	hypothetical protein	-1.68246	1.06234	2.15927	0.506638	0.113256	0.302168	FALSE	SW 5.1.2	SP-beta prophage
BSU13930	splB;spl	spore photoproduct lyase;spore photoproduct lyase	-1.67841	0.408318	55.8474	20.7732	3.94743e-05	0.000701333	FALSE	SW 3.1.5, SW 3.1.5.6, SW 4.2.1.4	DNA repair/ recombination, Other proteins, Sporulation proteins/ other	SigG; SplA
BSU20290	yorQ	hypothetical protein	-1.66681	1.05705	2.51516	0.74739	0.11483	0.304932	FALSE	SW 5.1.2	SP-beta prophage
BSU20390	yorG	hypothetical protein	-1.66552	0.555635	2.65951	0.967703	0.00272202	0.0211922	FALSE	SW 5.1.2	SP-beta prophage
BSU21170	yomZ	hypothetical protein	-1.65272	0.521125	16.2004	6.14152	0.00151677	0.0136907	FALSE	SW 5.1.2	SP-beta prophage
BSU27050	levF	PTS system-fructose-specific transporter subunit IIC	-1.64813	0.69577	2.14923	0.745356	0.0178469	0.0840468	FALSE	SW 1.2.2.2, SW 2.2.2.27, SW 2.2.2.7, SW 6.2	Sugar specific PTS proteins, Utilization of other polymeric carbohydrates, Utilization of fructose, Membrane proteins	CcpA; LevR; SigL
BSU32740	metP	methionine import system permease protein MetP	-1.64623	0.253734	81.4824	31.579	8.69798e-11	7.83214e-09	FALSE	SW 1.2.1.1.2, SW 2.3.1.10, SW 6.2	Uptake of amino acids, Biosynthesis/ acquisition of methionine/ S-adenosylmethionine, Membrane proteins	CodY; S-box
BSU39000	yxjC	transporter	-1.64549	0.672141	1.74685	0.653833	0.0143599	0.0716281	FALSE	SW 1.2.4.4, SW 4.2.1.4, SW 6.2	Transporter for organic acids, Sporulation proteins/ other, Membrane proteins	CcpA; SigE; SigV
BSU23540	yqkK	hypothetical protein	-1.63975	0.677627	8.44321	3.12274	0.0155273	0.075145	FALSE	SW 6.7	Proteins of unknown function
BSU00240	csfB	sporulation protein CsfB;hypothetical protein	-1.63937	0.41084	63.0458	24.1515	6.59916e-05	0.00107596	FALSE	SW 3.4.1.2, SW 4.2.1.4	Control of sigma factors, Sporulation proteins/ other	SigF; SigK
BSU08110	sspH	small acid-soluble spore protein H;small acid-soluble spore protein, H-type	-1.61596	0.480696	148.079	57.1411	0.000774654	0.00825048	FALSE	SW 4.2.1.3	Small acid-soluble spore proteins	CcpA; SigA; SigG
BSU03280	nasF	uroporphyrinogen-iii C-methyltransferase	-1.61551	0.399478	13.8819	5.41025	5.25379e-05	0.000897221	FALSE	SW 2.1.2.2, SW 2.3.3.1	Anaerobic respiration, Utilization of nitrate/ nitrite	Fur; NsrR; ResD; SigA; TnrA
BSU14720	ylaB	hypothetical protein	-1.61398	0.502798	24.4576	9.28115	0.00132733	0.0123158	FALSE	SW 6.2, SW 6.7	Membrane proteins, Proteins of unknown function	SigA; Spx; YlaC
BSU21120	yonE	hypothetical protein	-1.61138	0.762727	2.0651	0.763297	0.0346301	0.135578	FALSE	SW 5.1.2	SP-beta prophage
BSU33130	liaI	protein LiaI	-1.60591	0.576892	12.3311	4.80276	0.00537367	0.0347878	FALSE	SW 4.3.13, SW 4.3.8, SW 6.2	Resistance against toxins/ antibiotics, Resistance against oxidative and electrophile stress, Membrane proteins	LiaR; SigA
BSU11510	yjbE	hypothetical protein	-1.60522	0.650719	4.37283	1.62878	0.013631	0.0687975	FALSE	SW 4.2.1.5, SW 6.2	Newly identified sporulation proteins (based on transcription profiling), Membrane proteins
BSU32750	metQ	methionine import ATP-binding protein MetN;ABC transporter	-1.60463	0.199135	68.2754	27.5607	7.75647e-16	2.56093e-13	FALSE	SW 1.2.1.1.2, SW 2.3.1.10, SW 6.2	Uptake of amino acids, Biosynthesis/ acquisition of methionine/ S-adenosylmethionine, Membrane proteins	CodY; S-box
BSU39410	nupC	pyrimidine nucleoside transport protein	-1.59934	0.407109	570.474	224.423	8.54662e-05	0.00135447	FALSE	SW 1.2.4.6, SW 2.5.1, SW 6.2	Nucleotide/ nucleoside transporter, Utilization of nucleotides, Membrane proteins	CcpA; DeoR; SigA
BSU02850	adcA	zinc transport system zinc-binding lipoprotein AdcA;periplasmic solute binding protein;periplasmic solute binding protein;periplasmic solute binding protein;periplasmic solute binding protein;periplasmic solute binding protein;periplasmic solute binding protein;periplasmic solute binding protein;periplasmic solute binding protein	-1.59581	0.31412	214.012	85.715	3.76932e-07	1.23829e-05	FALSE	SW 1.2.1.1.6, SW 1.3.2.3, SW 6.2	Uptake of ions, Zinc, Membrane proteins	SigA; Zur
BSU22660	trpC	indole-3-glycerol phosphate synthase	-1.59068	0.481849	7.69201	3.01866	0.000962716	0.00968092	FALSE	SW 2.3.1.13	Biosynthesis/ acquisition of aromatic amino acids	MtrB
BSU34920	hisG	ATP phosphoribosyltransferase	-1.58925	0.673859	4.88694	1.91861	0.0183526	0.0857467	FALSE	SW 2.3.1.14	Biosynthesis/ acquisition of histidine	YlxR
BSU24000	bmrU	lipid kinase BmrU;diacylglycerol kinase catalytic subunit	-1.58653	0.80817	4.09876	1.40744	0.0496329	0.173642	FALSE	SW 4.3.1, SW 4.3.13	General stress proteins (controlled by SigB), Resistance against toxins/ antibiotics	SigB
BSU12690	xkdP	phage-like element PBSX protein XkdP;peptidoglycan-binding LysM;peptidoglycan-binding lysin domain-containing protein	-1.58341	0.521512	10.629	4.15132	0.00239582	0.019215	FALSE	SW 5.1.1	PBSX prophage	Xpf
BSU34160	cycB	cyclodextrin-binding protein	-1.57964	0.453544	104.03	41.2137	0.000496031	0.00581443	FALSE	SW 1.2.1.1.1, SW 2.2.2.24, SW 6.2	Uptake of carbon sources, Utilization of galactan, Membrane proteins	CcpA; GanR; SigA
BSU37240	ywiE	cardiolipin synthase YwiE	-1.57339	0.665108	32.4516	12.2462	0.0179999	0.0845972	FALSE	SW 2.4.2.2, SW 4.3.1, SW 4.3.8, SW 6.2	Biosynthesis of phospholipids, General stress proteins (controlled by SigB), Resistance against oxidative and electrophile stress, Membrane proteins	Fur; SigB
BSU13880	glcT	BglG family transcription antiterminator;transcriptional antiterminator BglG	-1.57249	0.342604	101.033	40.9153	4.43639e-06	0.000109174	FALSE	SW 2.2.1.1, SW 3.4.2.3, SW 3.4.4, SW 6.4.4	Glycolysis, PRD-type regulators, RNA binding regulators, Phosphorylation on a His residue
BSU39340	hutP	anti-terminator HutP	-1.56313	0.55396	112.639	44.1794	0.00477627	0.0318453	FALSE	SW 2.3.2.5, SW 3.4.2.5, SW 3.4.4	Utilization of histidine, Transcription factors/ other, RNA binding regulators	CcpA; CodY; HutP; SigA
BSU07800	treP	PTS system-trehalose-specific transporter subunit EIIBC	-1.55999	0.501261	2993.88	1189.11	0.00185741	0.01586	FALSE	SW 1.2.2.2, SW 2.2.2.20, SW 6.2, SW 6.4.3	Sugar specific PTS proteins, Utilization of trehalose, Membrane proteins, Phosphorylation on a Cys residue	CcpA; PhoP; SigA; TreR
BSU39400	pdp	pyrimidine-nucleoside phosphorylase;pyrimidine-nucleoside phosphorylase;pyrimidine-nucleoside phosphorylase	-1.55317	0.416018	1016.08	412.085	0.000188901	0.00257192	FALSE	SW 2.5.1	Utilization of nucleotides	CcpA; DeoR; SigA
BSU02750	natA	ABC transporter ATP-binding protein;ATP-binding transport protein;ABC transporter;ABC transporter-like protein;ABC transporter-like protein	-1.54872	0.344883	19.262	8.09075	7.10322e-06	0.000168521	FALSE	SW 1.2.1.2.5, SW 1.3.1.2, SW 6.2	Export of ions, Sodium uptake/ export, Membrane proteins	NatR
BSU40139	yyzN	hypothetical protein	-1.54437	0.635142	46.3107	18.3957	0.0150349	0.0732698	FALSE	SW 6.7	Proteins of unknown function
BSU39230	wapA	wall-associated protein;hypothetical protein;hypothetical protein;hypothetical protein;YD repeat-containing protein;YD repeat-containing protein;YD repeat-containing protein;hypothetical protein	-1.5418	0.456184	179.121	72.8724	0.000725443	0.00785302	FALSE	SW 1.1.5, SW 4.3.18, SW 6.12	Cell wall/ other, Toxins, antitoxins and immunity against toxins/ based on similarity, Secreted proteins	DegU; SigA; WalR; YvrHb
BSU20999	yoyJ	hypothetical protein	-1.53476	0.796139	4.09324	1.44195	0.0538859	0.182008	FALSE	SW 5.1.2	SP-beta prophage
BSU01430	rpoA;rpoA	DNA-directed RNA polymerase subunit alpha;putative DNA-directed RNA polymerase alpha chain;DNA-directed RNA polymerase subunit alpha	-1.53218	0.362619	214.78	89.1706	2.38612e-05	0.000456705	FALSE	SW 3.2.1.1, SW 6.1	RNA polymerase, Essential genes	SigA; stringent response
BSU01380	mapA	methionine aminopeptidase 1	-1.53199	0.395795	410.638	169.564	0.000108542	0.0016167	FALSE	SW 3.3.1.12, SW 3.3.4.1	Translation/ other, Protein maturation	SigA; stringent response
BSU21130	yonD	hypothetical protein	-1.52609	0.524791	3.63565	1.48092	0.00363752	0.0258563	FALSE	SW 5.1.2	SP-beta prophage
BSU21200	yomW	hypothetical protein	-1.52035	0.716354	4.99627	2.0584	0.0338084	0.13333	FALSE	SW 5.1.2	SP-beta prophage
BSU17770	yndF	spore germination protein YndF;Ger(x)C family germination protein;Ger(x)C family germination protein	-1.51975	0.546042	2.36209	0.929647	0.00538237	0.0347878	FALSE	SW 4.2.5, SW 6.2	Germination/ based on similarity, Membrane proteins	SigG
BSU01410	rpsM	30S ribosomal protein S13;30S ribosomal protein S13;30S ribosomal protein S13	-1.51459	0.338894	21574.8	9094.13	7.8508e-06	0.000184996	FALSE	SW 3.3.1.4, SW 6.1, SW 6.4.1, SW 6.5	Ribosomal proteins, Essential genes, Phosphorylation on an Arg residue, Universally conserved proteins	SigA; stringent response
BSU00450	sspF	small acid-soluble spore protein SspF;small acid-soluble spore protein (alpha/beta-type SASP)	-1.51349	0.459835	58.4688	24.0972	0.000997012	0.00992503	FALSE	SW 4.2.1.3	Small acid-soluble spore proteins	SigG
BSU12610	xkdG	phage-like element PBSX protein XkdG	-1.51094	0.450642	92.6631	38.4601	0.000799825	0.00843797	FALSE	SW 5.1.1, SW 6.12	PBSX prophage, Secreted proteins	Xpf
BSU05670	ydgJ	MarR family transcriptional regulator;MarR family transcriptional regulator	-1.51069	0.345269	18.2693	7.79931	1.21208e-05	0.000258082	FALSE	SW 3.4.2.6	Transcription factor/ other/ based on similarity
BSU03410	bglC	aryl-phospho-beta-d-glucosidase BglC	-1.50692	0.35152	13.0078	5.52806	1.8121e-05	0.000360781	FALSE	SW 2.2.2.18	Utilization of beta-glucosides
BSU01440	rplQ	50S ribosomal protein L17;50S ribosomal protein L17	-1.5022	0.352964	8339	3547.63	2.08156e-05	0.000410305	FALSE	SW 3.3.1.4, SW 6.1	Ribosomal proteins, Essential genes	SigA; stringent response
BSU38390	ywbA	permease IIC component YwbA	-1.50152	0.544832	2.90511	1.18095	0.00585234	0.0368047	FALSE	SW 1.2.2.2, SW 4.2.1.5, SW 6.2	Sugar specific PTS proteins, Newly identified sporulation proteins (based on transcription profiling), Membrane proteins
BSU02060	ybxG	transporter	-1.49746	0.290996	88.4137	37.9829	2.66134e-07	9.16888e-06	FALSE	SW 1.2.4.1.2, SW 6.2	Other amino acid transporters, Membrane proteins
BSU28780	araD	L-ribulose-5-phosphate 4-epimerase	-1.49682	0.582244	5.98317	2.51915	0.010147	0.0544747	FALSE	SW 2.2.2.6	Utilization of arabinan/ arabinose/ arabitol	AraR; CcpA; SigA
BSU28560	lcfA	long-chain-fatty-acid--CoA ligase	-1.49627	0.266669	86.8223	37.3459	2.0119e-08	9.99297e-07	FALSE	SW 2.4.1.3	Utilization of fatty acids	CcpA; FadR; SigA
BSU05310	ydeR	MFS transporter;major facilitator superfamily protein	-1.4913	0.634939	2.10143	0.803274	0.0188378	0.0869875	FALSE	SW 1.2.4.12, SW 4.3.14, SW 6.2	Other transporters, Resistance against toxins/ antibiotics/ based on similarity, Membrane proteins
BSU05109	ydzN	hypothetical protein	-1.49114	0.285887	94.2477	40.3626	1.82967e-07	6.41517e-06	FALSE	SW 6.7	Proteins of unknown function
BSU12520	xkdB	phage-like element PBSX protein XkdB	-1.48985	0.644466	3.11644	1.21795	0.0207906	0.0939489	FALSE	SW 5.1.1	PBSX prophage	Xre
BSU39740	iolC	5-dehydro-2-deoxygluconokinase	-1.48358	0.51454	135.865	56.89	0.00393514	0.0274974	FALSE	SW 2.2.2.16	Utilization of inositol	CcpA; IolR; SigA
BSU21150	yonB	hypothetical protein	-1.48046	0.434039	8.23566	3.51624	0.000647505	0.00708678	FALSE	SW 5.1.2	SP-beta prophage
BSU39750	iolB	5-deoxy-glucuronate isomerase	-1.47857	0.478766	78.7378	33.3181	0.00201315	0.0169344	FALSE	SW 2.2.2.16	Utilization of inositol	CcpA; IolR; SigA
BSU21300	yomM	recombinase-like protein YomM	-1.47309	0.879463	0.795447	0.259168	0.0939358	0.267366	FALSE	SW 5.1.2	SP-beta prophage
BSU12640	xkdJ	phage-like element PBSX protein XkdJ	-1.47057	0.462469	25.9802	10.7245	0.00147366	0.0133914	FALSE	SW 5.1.1, SW 6.11	PBSX prophage, Efp-dependent proteins	Xpf
BSU12630	xkdI	phage-like element PBSX protein XkdI	-1.46882	0.415643	30.3106	12.7871	0.000409537	0.00496861	FALSE	SW 5.1.1	PBSX prophage	Xpf
BSU39129	yxzI		-1.46637	0.405829	54.2477	23.1568	0.000302346	0.00391468	FALSE	SW 6.7	Proteins of unknown function
BSU09300	glpD	aerobic glycerol-3-phosphate dehydrogenase;glycerol-3-phosphate dehydrogenase;FAD dependent oxidoreductase	-1.46485	1.03677	1288.78	443.057	0.157687	0.37333	FALSE	SW 2.2.2.3, SW 2.4.1.1	Utilization of glycerol/ glycerol-3-phosphate, Utilization of phospholipids	AbrB; CcpA; GlpP; SigA
BSU39480	yxeO	amino acid import ATP-binding protein YxeO	-1.46132	0.56533	23.198	9.79041	0.00974067	0.0532311	FALSE	SW 1.2.1.1.2, SW 2.3.1.9, SW 2.6.4.3, SW 6.2	Uptake of amino acids, Biosynthesis/ acquisition of cysteine, Conversion of S-(2-succino)cysteine to cysteine, Membrane proteins	CymR; SigA
BSU03290	nasE	assimilatory nitrite reductase [NAD(P)H] small subunit;nitrite reductase (NAD(P)H) small subunit	-1.46125	0.367594	125.613	54.9462	7.03273e-05	0.00113267	FALSE	SW 2.1.2.2, SW 2.3.3.1	Anaerobic respiration, Utilization of nitrate/ nitrite	Fur; NsrR; ResD; SigA; TnrA
BSU35970	ywsB	cell wall-binding protein YwsB	-1.45604	0.503472	680.036	290.937	0.00382806	0.0268438	FALSE	SW 4.3.1	General stress proteins (controlled by SigB)	SigB
BSU18540	yoaB	transporter	-1.45126	0.77513	0.961374	0.328666	0.0611684	0.198087	FALSE	SW 1.2.4.4, SW 2.2.2.1, SW 6.2	Transporter for organic acids, Utilization of organic acids, Membrane proteins	S-box
BSU24760	rsbRD	RsbT co-antagonist protein RsbRD	-1.44996	0.466674	30.4799	13.1325	0.00188985	0.0161023	FALSE	SW 3.4.1.2, SW 4.3.1, SW 6.2, SW 6.4.6	Control of sigma factors, General stress proteins (controlled by SigB), Membrane proteins, Phosphorylation on a Thr residue	SigB
BSU12600	xkdF	phage-like element PBSX protein XkdF	-1.44805	0.378693	95.1302	41.7654	0.000131397	0.00190695	FALSE	SW 5.1.1	PBSX prophage	Xpf
BSU12580	xtmB	PBSX phage terminase large subunit	-1.44319	0.371373	25.9126	11.3954	0.000101873	0.00153468	FALSE	SW 3.1.1, SW 5.1.1	DNA replication, PBSX prophage	Xpf
BSU06049	ydzV		-1.44192	0.605963	29.2872	12.4054	0.0173335	0.0824707	FALSE	SW 5.1.5, SW 6.10	Prophage 3, Pseudogenes
BSU38960	yxjG	hypothetical protein;vitamin-B12 independent methionine synthase	-1.44124	0.414609	8.93402	3.95346	0.000508653	0.0059273	FALSE	SW 2.3.1.11	Biosynthesis/ acquisition of methionine/ S-adenosylmethionine/ based on similarity	S-box
BSU01900	ybcM	hypothetical protein	-1.44026	0.992385	1.84125	0.454266	0.146692	0.358098	FALSE	SW 2.2.2.26, SW 5.1.4, SW 6.2	Utilization of pectin, Prophage 1, Membrane proteins
BSU12570	xtmA	PBSX phage terminase small subunit	-1.43385	0.417218	32.5242	14.3432	0.000588877	0.0066471	FALSE	SW 3.1.1, SW 5.1.1	DNA replication, PBSX prophage	Xpf
BSU07340	yfnA	amino acid permease YfnA;amino acid permease-associated protein;hypothetical protein;hypothetical protein;hypothetical protein	-1.43147	0.443291	39.2955	17.3461	0.00124141	0.0117385	FALSE	SW 1.2.4.12, SW 2.6.4.2, SW 6.2	Other transporters, sulfur metabolism/ general, Membrane proteins
BSU39029	yxiT		-1.42924	0.405192	15.8394	7.09337	0.000419784	0.00505527	FALSE	SW 6.10	Pseudogenes
BSU09490	yhdJ	N-acetyltransferase YhdJ	-1.42773	0.449624	13.5532	5.85442	0.00149642	0.013567	FALSE	SW 6.7	Proteins of unknown function
BSU03480	srfAA	surfactin synthase subunit 1	-1.41769	0.254317	710.309	322.782	2.48226e-08	1.1708e-06	FALSE	SW 2.6.6.1, SW 4.1.4, SW 4.3.15, SW 6.2, SW 6.4.1, SW 6.4.5	Biosynthesis of antibacterial compounds, Swarming, Biosynthesis of antibacterial compounds.1, Membrane proteins, Phosphorylation on an Arg residue, Phosphorylation on a Ser residue	Abh; CodY; ComA; PerR; PhoP; SigA; Spx
BSU09830	yhaX	hydrolase	-1.41575	0.511222	36.8997	16.3204	0.0056171	0.0357796	FALSE	SW 4.2.1.1.1	Class I	SigE; SpoIIID
BSU20510	yoqU	hypothetical protein	-1.41426	1.10127	0.891183	0.234962	0.199071	0.424357	FALSE	SW 5.1.2	SP-beta prophage
BSU03320	nasB	assimilatory nitrate reductase electron transfer subunit	-1.41426	0.528224	1.27872	0.554728	0.00742005	0.0436824	FALSE	SW 2.3.3.1	Utilization of nitrate/ nitrite	Fur; NsrR; ResD; SigA; TnrA
BSU30300	melA	alpha-galactosidase	-1.40493	0.428911	23.9957	10.8	0.00105452	0.0103416	FALSE	SW 2.2.2.21, SW 6.4.1	Utilization of melibiose, Phosphorylation on an Arg residue	CcpA; SigA
BSU34860	hisI	histidine biosynthesis bifunctional protein HisIE;phosphoribosyl-ATP diphosphatase;phosphoribosyl-ATP diphosphatase;phosphoribosyl-ATP diphosphatase	-1.40199	0.361091	18.6617	8.61804	0.000103321	0.00155059	FALSE	SW 2.3.1.14	Biosynthesis/ acquisition of histidine	YlxR
BSU07560	pel	pectate lyase;pectate lyase/Amb allergen;pectate lyase;pectate lyase/Amb allergen	-1.39949	0.357217	428.169	194.901	8.93717e-05	0.00140378	FALSE	SW 2.2.2.27, SW 6.12	Utilization of other polymeric carbohydrates, Secreted proteins	CcpA; ComA; TnrA
BSU27200	yrhG	transporter;formate/nitrite transporter	-1.39319	0.422798	16.7125	7.49463	0.000983623	0.00981641	FALSE	SW 1.2.4.4, SW 6.2	Transporter for organic acids, Membrane proteins
BSU21190	yomX	hypothetical protein	-1.3909	0.666705	3.49914	1.43621	0.0369585	0.141889	FALSE	SW 5.1.2	SP-beta prophage
BSU20470	yoqY	hypothetical protein	-1.38841	0.968942	1.48662	0.540069	0.151881	0.365585	FALSE	SW 5.1.2	SP-beta prophage
BSU01730	sigW	RNA polymerase sigma factor SigW;putative RNA polymerase sigma factor;putative RNA polymerase sigma factor;putative ECF-type RNA polymerase sigma factor;ECF subfamily RNA polymerase sigma-24 subunit	-1.38482	0.208647	916.588	428.335	3.19833e-11	3.33468e-09	FALSE	SW 3.2.1.2, SW 3.4.1.1, SW 4.3.2	Sigma factors, Sigma factors.1, Cell envelope stress proteins (controlled by SigM, V, W, X, Y)	AbrB; SigW
BSU10770	wprA	cell wall-associated protease;peptidase S8/S53 subtilisin kexin sedolisin;peptidase S8/S53 subtilisin kexin sedolisin	-1.38463	0.277762	358.958	166.533	6.19797e-07	1.88895e-05	FALSE	SW 1.1.5, SW 3.3.7.1, SW 6.12	Cell wall/ other, Protein quality control, Secreted proteins	CcpA; SigA; YvrHb
BSU35960	rbsB	D-ribose-binding protein;LacI family transcriptional regulator;periplasmic binding protein/LacI transcriptional regulator;periplasmic binding protein/LacI transcriptional regulator	-1.38316	0.489107	2282.2	1031.16	0.00468498	0.0313545	FALSE	SW 1.2.1.1.1, SW 2.2.2.4, SW 6.12, SW 6.2	Uptake of carbon sources, Utilization of ribose, Secreted proteins, Membrane proteins	AbrB; CcpA; SigA
BSU19980	yosW	hypothetical protein	-1.37108	1.04214	0.793514	0.209201	0.188298	0.411494	FALSE	SW 5.1.2	SP-beta prophage
BSU11990	yjdB	hypothetical protein	-1.36592	0.835172	2.94595	1.23134	0.101945	0.282999	FALSE	SW 6.7	Proteins of unknown function	AbrB; PhoP
BSU34900	hisB	imidazoleglycerol-phosphate dehydratase	-1.36466	0.560427	4.59593	2.18388	0.01489	0.0727812	FALSE	SW 2.3.1.14	Biosynthesis/ acquisition of histidine	YlxR
BSU38640	yxlH	MFS transporter	-1.36103	0.432541	8.36653	3.89828	0.00165181	0.0145168	FALSE	SW 4.3.14, SW 6.2	Resistance against toxins/ antibiotics/ based on similarity, Membrane proteins
BSU17140	pksF	polyketide biosynthesis malonyl-ACP decarboxylase PksF	-1.36017	1.05002	0.235254	0.0779443	0.195193	0.419162	FALSE	SW 2.6.6.1, SW 4.3.15	Biosynthesis of antibacterial compounds, Biosynthesis of antibacterial compounds.1	AbrB; CodY
BSU17150	pksG	polyketide biosynthesis 3-hydroxy-3-methylglutaryl-ACP synthase PksG;hydroxymethylglutaryl-CoA synthase	-1.3592	0.934353	0.466113	0.148963	0.145753	0.35678	FALSE	SW 2.6.6.1, SW 4.3.15	Biosynthesis of antibacterial compounds, Biosynthesis of antibacterial compounds.1	AbrB; CodY
BSU34150	ganP	arabinogalactan oligomer transport system permease protein GanP	-1.35262	0.418554	39.9139	18.7115	0.00123081	0.0116662	FALSE	SW 1.2.1.1.1, SW 2.2.2.24, SW 6.2	Uptake of carbon sources, Utilization of galactan, Membrane proteins	CcpA; GanR; SigA
BSU40830	yyaK	hypothetical protein;abortive infection protein	-1.35221	0.290612	134.215	63.8116	3.27161e-06	8.5842e-05	FALSE	SW 6.2, SW 6.7	Membrane proteins, Proteins of unknown function
BSU06040	ydiM	hypothetical protein	-1.3518	0.60954	7.47434	3.22196	0.0265725	0.111055	FALSE	SW 5.1.5, SW 6.7	Prophage 3, Proteins of unknown function
BSU20130	yosG	hypothetical protein	-1.34886	1.01687	0.955192	0.197099	0.184682	0.407638	FALSE	SW 5.1.2	SP-beta prophage
BSU38990	scoA	succinyl-CoA:3-ketoacid coenzyme A transferase subunit A	-1.34881	0.573103	7.63111	3.55458	0.0185962	0.0862744	FALSE	SW 2.4.1.3, SW 4.2.1.4	Utilization of fatty acids, Sporulation proteins/ other	CcpA; SigE; SigV
BSU32730	metN	methionine-binding lipoprotein MetQ	-1.3448	0.344114	176.966	84.1026	9.30653e-05	0.00143593	FALSE	SW 1.2.1.1.2, SW 2.3.1.10, SW 6.12, SW 6.2	Uptake of amino acids, Biosynthesis/ acquisition of methionine/ S-adenosylmethionine, Secreted proteins, Membrane proteins	CodY; S-box
BSU20710	yopZ	hypothetical protein	-1.3412	1.1145	0.77405	0	0.228819	0.461835	FALSE	SW 5.1.2	SP-beta prophage
BSU28840	ysdA	hypothetical protein;hypothetical protein	-1.34104	0.312117	61.7663	29.4874	1.73448e-05	0.00034707	FALSE	SW 6.2, SW 6.7	Membrane proteins, Proteins of unknown function	RplT; stringent response
BSU20550	yoqP	hypothetical protein	-1.33562	0.821673	3.01958	1.27169	0.104058	0.287101	FALSE	SW 5.1.2	SP-beta prophage
BSU40529	yyzH	hypothetical protein	-1.33505	0.666902	100.674	44.8229	0.0452989	0.161253	FALSE	SW 6.7	Proteins of unknown function	SigB
BSU06570	yerB	lipoprotein;hypothetical protein;hypothetical protein;hypothetical protein;PEGA domain-containing protein	-1.32906	0.261646	528.06	255.687	3.78174e-07	1.23829e-05	FALSE	SW 5.2.2, SW 6.2, SW 6.4.8	Additional genes, Membrane proteins, Phosphorylation on either a Ser, Thr or Tyr residue	Spo0A
BSU33120	liaH	lia operon expression modulator LiaH	-1.32882	0.346428	27.2804	13.1778	0.000125174	0.00183681	FALSE	SW 4.3.13, SW 4.3.8	Resistance against toxins/ antibiotics, Resistance against oxidative and electrophile stress	LiaR; SigA
BSU20750	yopV	hypothetical protein	-1.32742	0.742561	5.33438	2.42848	0.0738358	0.228011	FALSE	SW 5.1.2	SP-beta prophage
BSU04980	yddI	hypothetical protein;hypothetical protein	-1.32287	1.12198	0.355269	0	0.238377	0.473172	FALSE	SW 5.2.1, SW 6.2, SW 6.7	ICEBs1, Membrane proteins, Proteins of unknown function	ImmR
BSU39220	yxxG	hypothetical protein;hypothetical protein	-1.31602	0.457811	190.456	91.0485	0.00404556	0.0281212	FALSE	SW 4.3.18, SW 6.1, SW 6.4.8	Toxins, antitoxins and immunity against toxins/ based on similarity, Essential genes, Phosphorylation on either a Ser, Thr or Tyr residue	DegU; SigA; WalR; YvrHb
BSU39510	yxeL	N-acetyltransferase YxeL;N-acetyltransferase GCN5	-1.31306	0.932046	3.73805	1.58856	0.158896	0.374506	FALSE	SW 2.6.4.3, SW 2.7	Conversion of S-(2-succino)cysteine to cysteine, Detoxification reactions	CymR; SigA
BSU40359	yyzO		-1.30646	0.510913	15.6837	6.97175	0.0105548	0.0562827	FALSE	SW 6.7	Proteins of unknown function
BSU12310	exuM	symporter	-1.28977	0.576896	3.56197	1.74835	0.0253705	0.107516	FALSE	SW 1.2.4.3, SW 2.2.2.15, SW 6.2	Carbohydrate transporter, Utilization of hexuronate, Membrane proteins	CcpA; ExuR; SigA
BSU04970	yddH	endopeptidase YddH	-1.28749	0.988244	0.363882	0.117771	0.192642	0.415955	FALSE	SW 1.1.3.1, SW 5.2.1	Autolysis, ICEBs1	ImmR
BSU01740	rsiW	anti-sigma-W factor RsiW;hypothetical protein;transmembrane anti-sigma factor	-1.287	0.159701	1139.54	571.793	7.70326e-16	2.56093e-13	FALSE	SW 3.4.1.2, SW 4.3.2, SW 6.2	Control of sigma factors, Cell envelope stress proteins (controlled by SigM, V, W, X, Y), Membrane proteins	AbrB; SigW
BSU12320	yjmC	oxidoreductase	-1.28569	0.8171	0.905346	0.421829	0.115608	0.305545	FALSE	SW 2.2.2.15, SW 4.2.1.4	Utilization of hexuronate, Sporulation proteins/ other	CcpA; ExuR; SigA; SigE
BSU12100	yjeA	hypothetical protein;polysaccharide deacetylase;polysaccharide deacetylase;polysaccharide deacetylase	-1.28552	0.396921	21.342	10.4869	0.00120061	0.0114072	FALSE	SW 1.1.5	Cell wall/ other	WalR
BSU12700	xkdQ	phage-like element PBSX protein XkdQ;hypothetical protein	-1.28074	0.446461	11.2496	5.50921	0.00412219	0.0286027	FALSE	SW 5.1.1	PBSX prophage	Xpf
BSU38950	yxjH	hypothetical protein	-1.2806	0.305632	8.49967	4.12614	2.78957e-05	0.00051406	FALSE	SW 2.3.1.11	Biosynthesis/ acquisition of methionine/ S-adenosylmethionine/ based on similarity	S-box
BSU01350	rplO;rplO	50S ribosomal protein L15;putative 50S ribosomal protein L15;50S ribosomal protein L15;50S ribosomal protein L15	-1.28047	0.394338	4733.45	2340.84	0.00116574	0.0111293	FALSE	SW 3.3.1.4	Ribosomal proteins	SigA; stringent response
BSU39420	deoC	2-deoxyribose-5-phosphate aldolase	-1.27738	0.38654	753.37	374.115	0.000950921	0.00958664	FALSE	SW 2.5.1	Utilization of nucleotides	CcpA; DeoR; SigA
BSU13910	ptsI	phosphoenolpyruvate-protein phosphotransferase;phosphoenolpyruvate-protein phosphotransferase	-1.27671	0.249221	6146.08	3095.51	3.01046e-07	1.01944e-05	FALSE	SW 1.2.2.1, SW 3.1.9, SW 6.4.4, SW 6.4.5	General PTS proteins, Newly identified competence genes, Phosphorylation on a His residue, Phosphorylation on a Ser residue	GlcT; SigA; stringent response
BSU12590	xkdE	phage-like element PBSX protein XkdE	-1.2754	0.374903	27.8614	13.7864	0.000669069	0.00728256	FALSE	SW 5.1.1	PBSX prophage	Xpf
BSU04890	ydcT	hypothetical protein;hypothetical protein	-1.27113	0.964739	1.38183	0.267966	0.187641	0.410887	FALSE	SW 5.2.1, SW 6.7	ICEBs1, Proteins of unknown function	ImmR
BSU39330	abnB	arabinan endo-1,5-alpha-L-arabinosidase;alpha-L-arabinofuranosidase	-1.26984	0.578315	4.13918	2.03791	0.0281099	0.115891	FALSE	SW 2.2.2.6, SW 6.12	Utilization of arabinan/ arabinose/ arabitol, Secreted proteins	CcpA; SigA; SigH
BSU21229	youA	hypothetical protein	-1.26717	0.586353	5.27269	2.4814	0.0306878	0.123814	FALSE	SW 5.1.2	SP-beta prophage
BSU12000	manR	transcriptional regulator ManR;hypothetical protein	-1.26695	0.734507	240.967	113.452	0.0845453	0.248937	FALSE	SW 2.2.2.9, SW 3.4.2.3, SW 6.4.4	Utilization of mannose, PRD-type regulators, Phosphorylation on a His residue	CcpA; ManR; SigA
BSU30640	ytkC	hypothetical protein	-1.26596	0.956978	1.22453	0.528067	0.185877	0.409363	FALSE	SW 1.1.3.2, SW 4.2.1.5, SW 6.2	Autolysis/ based on similarity, Newly identified sporulation proteins (based on transcription profiling), Membrane proteins	SigB
BSU34180	yvfI	HTH-type transcriptional regulator LutR	-1.25608	0.238846	106.674	54.3862	1.44871e-07	5.37173e-06	FALSE	SW 2.2.2.1, SW 3.4.2.5	Utilization of organic acids, Transcription factors/ other	SigA
BSU01389	ybzG	ribosome-binding protein YbzG	-1.25556	0.426912	7923.63	3971.65	0.00327122	0.0238489	FALSE	SW 6.7	Proteins of unknown function	SigA; stringent response
BSU19870	yotI	hypothetical protein	-1.25279	1.19196	0.373804	0	0.293243	0.540385	FALSE	SW 5.1.2	SP-beta prophage	CsoR; SigA; SigE; SigK
BSU27750	bofC	general stress protein BofC	-1.25104	0.395293	157.672	79.6014	0.00155171	0.0139092	FALSE	SW 3.4.1.2, SW 4.2.1.4, SW 4.3.1	Control of sigma factors, Sporulation proteins/ other, General stress proteins (controlled by SigB)	CcpA; SigB; SigF; SigG
BSU38710	yxlA	purine-cytosine permease YxlA	-1.25028	0.536552	59.4167	29.3801	0.0197945	0.0902482	FALSE	SW 1.2.4.6, SW 2.5.2.6, SW 6.2	Nucleotide/ nucleoside transporter, Biosynthesis/ acquisition of nucleotides/ other/ based on similarity, Membrane proteins
BSU35360	hag	flagellin;flagellin domain-containing protein	-1.24544	0.232467	6946.32	3577.25	8.43732e-08	3.51881e-06	FALSE	SW 3.1.7, SW 4.1.1.2, SW 4.1.2.6, SW 4.1.3, SW 4.1.4, SW 6.12	Genetic competence, Flagellar proteins, Other proteins required for efficient pellicle biofilm formation, Genetic competence.1, Swarming, Secreted proteins	CodY; CsrA; ScoC; SigD
BSU19940	yotB	hypothetical protein	-1.24069	0.938482	0.545294	0.20389	0.186163	0.409472	FALSE	SW 5.1.2	SP-beta prophage	CsoR; SigA; SigE; SigK
BSU40580	yybN	hypothetical protein	-1.23961	0.302534	501.168	257.561	4.17746e-05	0.000738888	FALSE	SW 6.7	Proteins of unknown function	DnaA; Rok
BSU39030	yxiT		-1.2367	0.405509	37.9898	19.5501	0.00229038	0.0188427	FALSE	SW 6.10	Pseudogenes
BSU12620	xkdH	phage-like element PBSX protein XkdH	-1.23623	0.520788	15.1229	7.09792	0.0176075	0.0834462	FALSE	SW 5.1.1	PBSX prophage	Xpf
BSU28760	araM	glycerol-1-phosphate dehydrogenase	-1.23529	0.455315	7.20132	3.66297	0.00666696	0.0404506	FALSE	SW 6.6	Poorly characterized/ putative enzymes	AraR; CcpA; SigA
BSU_tRNA_61	trnB-Met1		-1.23249	0.367629	639.137	328.264	0.000800777	0.00843797	FALSE	SW 3.3.1.7	tRNA
BSU40940	yyaD	hypothetical protein	-1.22905	0.525646	3.70428	1.88776	0.0193788	0.0887961	FALSE	SW 4.2.1.4	Sporulation proteins/ other	SigE
BSU13590	mtnW	2,3-diketo-5-methylthiopentyl-1-phosphate enolase	-1.22593	0.383232	15.5455	8.07477	0.00137938	0.0126507	FALSE	SW 2.3.1.10	Biosynthesis/ acquisition of methionine/ S-adenosylmethionine	S-box; SigA
BSU02760	natB	sodium efflux ABC transporter permease NatB	-1.22526	0.397524	6.27685	3.2803	0.0020546	0.0171737	FALSE	SW 1.2.1.2.5, SW 1.3.1.2, SW 6.2	Export of ions, Sodium uptake/ export, Membrane proteins	NatR
BSU40240	yycS	hypothetical protein	-1.22343	0.475527	13.0596	6.41052	0.0100885	0.0544341	FALSE	SW 6.7	Proteins of unknown function
BSU01420	rpsK;rpsK	30S ribosomal protein S11;putative 30S ribosomal protein S11;30S ribosomal protein S11;30S ribosomal protein S11;30S ribosomal protein S11	-1.22054	0.389602	4321.97	2235.52	0.00173149	0.0150113	FALSE	SW 3.3.1.4, SW 6.1	Ribosomal proteins, Essential genes	SigA; stringent response
BSU20590	yoqL	HNH endonuclease YoqL	-1.22041	1.03354	0.683576	0.243609	0.23768	0.472735	FALSE	SW 5.1.2	SP-beta prophage
BSU18980	yobJ	hypothetical protein	-1.22038	0.421794	95.885	49.2828	0.00381198	0.026826	FALSE	SW 4.3.2	Cell envelope stress proteins (controlled by SigM, V, W, X, Y)	SigW
BSU21220	yomU	hypothetical protein	-1.21982	0.468778	8.48808	4.27759	0.00926477	0.0515754	FALSE	SW 5.1.2	SP-beta prophage
BSU20020	yosS	deoxyuridine 5'-triphosphate nucleotidohydrolase YosS	-1.21633	0.889039	1.80891	0.847017	0.171268	0.391104	FALSE	SW 2.5.4, SW 5.1.2	Nucleotide metabolism/ other, SP-beta prophage
BSU18560	yoaD	2-hydroxyacid dehydrogenase YoaD;NAD-binding D-isomer specific 2-hydroxyacid dehydrogenase	-1.21535	0.499084	3.67583	1.86121	0.0148852	0.0727812	FALSE	SW 2.3.1.11	Biosynthesis/ acquisition of methionine/ S-adenosylmethionine/ based on similarity	S-box
BSU01320	rplR;rplR	50S ribosomal protein L18;putative 50S ribosomal protein L18;50S ribosomal protein L18;50S ribosomal protein L18	-1.21505	0.411074	20138.5	10400.9	0.00311861	0.0233155	FALSE	SW 3.3.1.4, SW 6.1, SW 6.5	Ribosomal proteins, Essential genes, Universally conserved proteins	SigA; stringent response
BSU40230	yydA	23S rRNA (pseudouridine(1915)-N(3))-methyltransferase RlmH;hypothetical protein;hypothetical protein	-1.21251	0.341648	33.8942	17.6434	0.000386697	0.00475806	FALSE	SW 3.3.1.3	rRNA modification and maturation/ based on similarity	DnaA
BSU30160	ytcQ	peptide ABC transporter substrate-binding protein;extracellular solute-binding protein;extracellular solute-binding protein;extracellular solute-binding protein;extracellular solute-binding protein;extracellular solute-binding protein;sugar ABC transporter periplasmic protein	-1.20902	0.376436	15.8739	8.32389	0.0013193	0.0122701	FALSE	SW 1.2.1.1.1, SW 2.2.2.26, SW 6.2	Uptake of carbon sources, Utilization of pectin, Membrane proteins
BSU18680	yoaO	hypothetical protein	-1.20755	0.351833	26.9556	14.3038	0.000598814	0.00670198	FALSE	SW 6.7	Proteins of unknown function
BSU26880	yraM	isomerase	-1.20231	0.392041	6.44078	3.25076	0.00216367	0.0180094	FALSE	SW 6.6	Poorly characterized/ putative enzymes
BSU03490	srfAB	surfactin synthase subunit 2;amino acid adenylation protein;amino acid adenylation protein;amino acid adenylation protein	-1.19916	0.365516	719.395	377.327	0.0010354	0.01023	FALSE	SW 2.6.6.1, SW 4.1.4, SW 4.3.15, SW 6.2, SW 6.4.1, SW 6.4.5	Biosynthesis of antibacterial compounds, Swarming, Biosynthesis of antibacterial compounds.1, Membrane proteins, Phosphorylation on an Arg residue, Phosphorylation on a Ser residue	Abh; CodY; ComA; PerR; PhoP; SigA; Spx
BSU01390	infA;infA	translation initiation factor IF-1;putative translation initiation factor IF-1;translation initiation factor IF-1	-1.19882	0.435921	4085.75	2129.98	0.00595778	0.0371728	FALSE	SW 3.3.1.11, SW 6.1, SW 6.4.7	Translation factors, Essential genes, Phosphorylation on a Tyr residue	SigA; stringent response
BSU15990	rpsP	30S ribosomal protein S16;30S ribosomal protein S16	-1.19879	0.259654	3936.03	2089.54	3.89599e-06	9.83178e-05	FALSE	SW 3.3.1.4, SW 6.1	Ribosomal proteins, Essential genes	SigA; stringent response
BSU03770	rapC	response regulator aspartate phosphatase C	-1.19349	0.296927	227.313	120.588	5.83246e-05	0.000975029	FALSE	SW 3.1.7, SW 3.3.4.4, SW 3.4.2.2.2, SW 3.4.8, SW 4.1.3	Genetic competence, Protein phosphatases, Response regulator aspartate phosphatase, Quorum sensing, Genetic competence.1	CcpA; CodY; ComA; SigA; SigH
BSU38530	dltD	poly D-alanine transfer protein DltD	-1.19317	0.177205	1953.66	1046.94	1.65864e-11	1.93281e-09	FALSE	SW 1.1.1.4, SW 2.6.1.3, SW 4.3.2, SW 6.2	Biosynthesis of teichoic acid, Biosynthesis of teichoic acid.1, Cell envelope stress proteins (controlled by SigM, V, W, X, Y), Membrane proteins	SigD; SigM; SigV; SigX; Spo0A; stringent response; YvrHb
BSU12340	uxuA	mannonate dehydratase	-1.18978	0.616203	1.96078	0.949133	0.0535043	0.181028	FALSE	SW 2.2.2.15, SW 4.2.1.4	Utilization of hexuronate, Sporulation proteins/ other	CcpA; ExuR; SigA; SigE
BSU01310	rplF	50S ribosomal protein L6	-1.18618	0.41493	6418.91	3378.65	0.00425317	0.0291541	FALSE	SW 3.3.1.4, SW 6.1, SW 6.5	Ribosomal proteins, Essential genes, Universally conserved proteins	SigA; stringent response
BSU27040	levG	PTS system-fructose-specific transporter subunit IID	-1.18233	0.581967	2.3128	1.20693	0.0421934	0.154358	FALSE	SW 1.2.2.2, SW 2.2.2.27, SW 2.2.2.7, SW 6.2	Sugar specific PTS proteins, Utilization of other polymeric carbohydrates, Utilization of fructose, Membrane proteins	CcpA; LevR; SigL
BSU40610	yybK	hypothetical protein	-1.18179	0.62631	5.43462	2.832	0.059173	0.193915	FALSE	SW 1.2.1.2.6, SW 6.2	Exporters of unknown function, Membrane proteins	DnaA; Rok
BSU12710	xkdR	phage-like element PBSX protein XkdR	-1.18158	0.564649	34.3063	17.7502	0.0363862	0.140372	FALSE	SW 5.1.1	PBSX prophage	Xpf
BSU02700	estA	lipase EstA	-1.17403	0.271189	37.3422	20.1973	1.49658e-05	0.000307226	FALSE	SW 2.4.1.4, SW 6.12	Utilization of lipids/ other, Secreted proteins	AbrB
BSU20240	yorV	hypothetical protein	-1.16888	1.19088	0.619593	0	0.326334	0.576432	FALSE	SW 5.1.2	SP-beta prophage
BSU38850	yxkC	hypothetical protein	-1.16763	0.396884	550.573	295.717	0.00326121	0.0238439	FALSE	SW 6.12, SW 6.7	Secreted proteins, Proteins of unknown function	SigD; TnrA
BSU_tRNA_83	trnSL-Val2		-1.16757	0.515562	3074.62	1626.62	0.0235334	0.101901	FALSE	SW 3.3.1.7	tRNA
BSU06580	yerC	hypothetical protein;TrpR-like protein YerC/YecD;TrpR-like protein YerC/YecD;TrpR-like protein YerC/YecD	-1.16654	0.251493	480.264	260.875	3.50994e-06	9.08914e-05	FALSE	SW 3.4.2.6	Transcription factor/ other/ based on similarity	Spo0A
BSU31220	yuxG	oxidoreductase	-1.16431	0.405038	61.6659	33.1056	0.00404571	0.0281212	FALSE	SW 2.2.2.12	Utilization of rhamnose	CcpA; RhaR; SigA
BSU12671	xkdN	phage-like element PBSX protein XkdN	-1.16192	0.409189	99.222	53.1143	0.00451737	0.0305636	FALSE	SW 5.1.1	PBSX prophage	Xpf
BSU04310	ydaN	hypothetical protein;hypothetical protein	-1.15077	0.26637	14.5616	8.05959	1.55906e-05	0.000315153	FALSE	SW 4.3.1	General stress proteins (controlled by SigB)	SigB
BSU40590	yybM	hypothetical protein;hypothetical protein;hypothetical protein;hypothetical protein	-1.146	0.682158	9.15815	4.74071	0.0929635	0.265201	FALSE	SW 6.7	Proteins of unknown function	DnaA; Rok
BSU27760	csbX	alpha-ketoglutarate permease;major facilitator superfamily protein	-1.14473	0.44256	161.741	87.5242	0.00969259	0.0530517	FALSE	SW 4.2.1.4, SW 4.3.1, SW 6.2	Sporulation proteins/ other, General stress proteins (controlled by SigB), Membrane proteins	CcpA; SigB; SigF; SigG
BSU_misc_RNA_4			-1.14472	0.375754	12565.2	6846.73	0.00231541	0.0189355	FALSE
BSU12649	ykzM	hypothetical protein	-1.13528	0.456581	27.3953	14.1182	0.012901	0.0660386	FALSE	SW 5.1.1	PBSX prophage
BSU13550	mtnA	methylthioribose-1-phosphate isomerase	-1.13448	0.18943	110.419	61.4992	2.1127e-09	1.39508e-07	FALSE	SW 2.3.1.10, SW 6.4.1	Biosynthesis/ acquisition of methionine/ S-adenosylmethionine, Phosphorylation on an Arg residue	S-box; SigA
BSU05030	yddM	helicase;hypothetical protein	-1.13338	0.692603	1.66355	0.840635	0.101756	0.282917	FALSE	SW 5.2.1, SW 6.2, SW 6.7	ICEBs1, Membrane proteins, Proteins of unknown function
BSU39730	iolD	3D-(3,5/4)-trihydroxycyclohexane-1,2-dione acylhydrolase (decyclizing)	-1.13084	0.406968	58.3421	31.9859	0.00545794	0.0351045	FALSE	SW 2.2.2.16	Utilization of inositol	CcpA; IolR; SigA
BSU22570	ypiF	hypothetical protein	-1.12772	0.35172	56.3906	31.3587	0.00134456	0.0124195	FALSE	SW 6.4.1, SW 6.7	Phosphorylation on an Arg residue, Proteins of unknown function	CcpA
BSU20080	yosL	hypothetical protein	-1.12742	1.22076	0.383308	0	0.355725	0.606819	FALSE	SW 5.1.2	SP-beta prophage
BSU38520	dltC	D-alanine--poly(phosphoribitol) ligase subunit 2;D-alanyl carrier protein	-1.12719	0.17149	1748.73	980.403	4.93361e-11	4.76755e-09	FALSE	SW 1.1.1.4, SW 2.6.1.3, SW 4.3.2	Biosynthesis of teichoic acid, Biosynthesis of teichoic acid.1, Cell envelope stress proteins (controlled by SigM, V, W, X, Y)	SigD; SigM; SigV; SigX; Spo0A; stringent response; YvrHb
BSU38500	dltA	D-alanine--poly(phosphoribitol) ligase subunit 1;AMP-dependent synthetase and ligase;AMP-dependent synthetase and ligase;amino acid adenylation domain-containing protein	-1.12687	0.188802	1460.7	817.774	2.39442e-09	1.50582e-07	FALSE	SW 1.1.1.4, SW 2.6.1.3, SW 4.3.2	Biosynthesis of teichoic acid, Biosynthesis of teichoic acid.1, Cell envelope stress proteins (controlled by SigM, V, W, X, Y)	SigD; SigM; SigV; SigX; Spo0A; stringent response; YvrHb
BSU39600	yxeC	hypothetical protein	-1.12483	0.253494	183.947	102.723	9.10961e-06	0.000202766	FALSE	SW 6.2, SW 6.7	Membrane proteins, Proteins of unknown function
BSU01360	secY	protein translocase subunit SecY	-1.12449	0.414316	1940.42	1071.56	0.00664612	0.0403864	FALSE	SW 3.3.5, SW 6.1, SW 6.2, SW 6.5	Protein secretion, Essential genes, Membrane proteins, Universally conserved proteins	SigA; stringent response
BSU_rRNA_17	rrnD-23S		-1.12352	0.772759	0.38397	0.17957	0.145972	0.35678	FALSE	SW 3.3.1.1	Ribosomal RNA
BSU34190	yvfH	L-lactate permease	-1.1201	0.368127	63.9532	35.5274	0.00234465	0.0190359	FALSE	SW 1.2.4.4, SW 2.2.2.1, SW 6.2	Transporter for organic acids, Utilization of organic acids, Membrane proteins	ComA; LutR; SigA
BSU14480	abh	transition state regulator Abh;AbrB family transcriptional regulator	-1.11796	0.317426	341.005	190.781	0.000428398	0.00514337	FALSE	SW 3.4.6, SW 4.3.2	Transition state regulators, Cell envelope stress proteins (controlled by SigM, V, W, X, Y)	SigM; SigV; SigX
BSU30460	ytrA	GntR family transcriptional regulator;GntR family transcriptional regulator;GntR family transcriptional regulator;transcriptional regulator	-1.11723	0.469015	39.6664	22.0879	0.017215	0.0821755	FALSE	SW 3.1.9, SW 3.4.2.5, SW 4.3.13, SW 4.3.5	Newly identified competence genes, Transcription factors/ other, Resistance against toxins/ antibiotics, Cold stress proteins	SigA; YtrA
BSU24770	mgsR	regulatory protein MgsR;arsenate reductase-like protein	-1.11657	0.582593	100.098	54.19	0.0552949	0.185817	FALSE	SW 3.4.2.5, SW 4.3.1, SW 4.3.8	Transcription factors/ other, General stress proteins (controlled by SigB), Resistance against oxidative and electrophile stress	MgsR; SigB
BSU06180	pspA	phage shock protein A homolog;phage shock protein A, PspA	-1.11323	0.421894	169.587	93.8424	0.0083239	0.0478654	FALSE	SW 4.3.2	Cell envelope stress proteins (controlled by SigM, V, W, X, Y)	AbrB; SigW
BSU09130	tcyP	L-cystine uptake protein TcyP	-1.11094	0.555585	22.5758	12.27	0.0455458	0.161767	FALSE	SW 1.2.4.1.2, SW 2.3.1.9, SW 6.2	Other amino acid transporters, Biosynthesis/ acquisition of cysteine, Membrane proteins	CymR
BSU05750	ydhG	hypothetical protein;hypothetical protein	-1.10547	0.236545	183.557	104.281	2.96251e-06	7.8775e-05	FALSE	SW 2.6.5.3	Biosynthesis of iron-sulfur clusters
BSU07810	treA	trehalose-6-phosphate hydrolase	-1.10343	0.413215	1189.23	664.338	0.00757709	0.0443433	FALSE	SW 2.2.2.20	Utilization of trehalose	CcpA; PhoP; SigA; TreR
BSU20990	yonU	hypothetical protein	-1.10315	0.499796	248.554	137.544	0.0272995	0.113139	FALSE	SW 5.1.2	SP-beta prophage
BSU_misc_RNA_62			-1.10057	0.417625	44.9968	26.3067	0.00840603	0.0481978	FALSE
BSU26450	yrkN	hypothetical protein	-1.09716	0.522951	5.20137	2.83689	0.035904	0.139053	FALSE	SW 6.7	Proteins of unknown function	YrkP
BSU30530	ytnA	amino acid permease YtnA	-1.09486	0.237515	136.168	77.8393	4.03381e-06	0.000101152	FALSE	SW 1.2.4.1.2, SW 2.3.1.3, SW 2.3.2.3, SW 6.2	Other amino acid transporters, Biosynthesis/ acquisition of proline/ based on similarity, Utilization of proline/ based on similarity, Membrane proteins
BSU05120	cspC	cold shock protein CspC;cold-shock protein;cold-shock DNA-binding domain-containing protein	-1.09426	0.245585	6807.51	3888.49	8.36062e-06	0.000190372	FALSE	SW 3.2.2, SW 4.3.5	RNA chaperones, Cold stress proteins
BSU02400	ybgF	amino acid permease YbgF	-1.09342	0.429162	9.62456	5.39111	0.0108401	0.0573409	FALSE	SW 1.2.4.1.2, SW 2.3.1.14, SW 2.3.2.5, SW 6.2	Other amino acid transporters, Biosynthesis/ acquisition of histidine, Utilization of histidine, Membrane proteins
BSU22600	aroE	3-phosphoshikimate 1-carboxyvinyltransferase	-1.09071	0.312107	478.313	272.442	0.000474684	0.00563083	FALSE	SW 2.3.1.13, SW 6.1	Biosynthesis/ acquisition of aromatic amino acids, Essential genes	MtrB
BSU28710	cstA	carbon starvation protein A	-1.08904	0.391371	112.718	63.8092	0.00539219	0.0347946	FALSE	SW 1.2.4.12, SW 2.2.2.1, SW 6.2	Other transporters, Utilization of organic acids, Membrane proteins	CcpA; SigA
BSU31010	yuaG	hypothetical protein;hypothetical protein;hypothetical protein;hypothetical protein;hypothetical protein	-1.08762	0.374053	8.03877	4.58101	0.00364156	0.0258563	FALSE	SW 1.1.7, SW 4.1.2, SW 4.1.2.5, SW 4.2.3, SW 4.3.2, SW 6.2	Membrane dynamics, Biofilm formation, Other proteins required for biofilm formation, Sporulation/ other, Cell envelope stress proteins (controlled by SigM, V, W, X, Y), Membrane proteins	SigW
BSU38250	ywbO	hypothetical protein;hypothetical protein	-1.08743	0.232005	49.0526	28.24	2.77083e-06	7.46805e-05	FALSE	SW 4.3.2	Cell envelope stress proteins (controlled by SigM, V, W, X, Y)	SigM; SigW; SigX
BSU01370	adk	adenylate kinase;adenylate kinase;adenylate kinase;adenylate kinase	-1.08726	0.437634	3410.71	1927.79	0.0129764	0.0661678	FALSE	SW 2.5.2.1, SW 6.1	Biosynthesis/ acquisition of purine nucleotides, Essential genes	SigA; stringent response
BSU13900	ptsH	phosphocarrier protein HPr	-1.08582	0.25175	3704.8	2134.74	1.60999e-05	0.000323796	FALSE	SW 1.2.2.1, SW 3.4.2.7, SW 6.4.4, SW 6.4.5	General PTS proteins, Control of transcription factor (other than two-component system), Phosphorylation on a His residue, Phosphorylation on a Ser residue	GlcT; SigA; stringent response
BSU12650	xkdK	phage-like element PBSX protein XkdK;hypothetical protein;hypothetical protein	-1.08538	0.329073	50.1399	28.5966	0.000972749	0.0097324	FALSE	SW 5.1.1, SW 6.12	PBSX prophage, Secreted proteins	Xpf
BSU21250	yomR	hypothetical protein	-1.08412	0.556615	2.70602	1.5182	0.0514505	0.177877	FALSE	SW 5.1.2	SP-beta prophage
BSU12720	xkdS	phage-like element PBSX protein XkdS;hypothetical protein	-1.08279	0.455424	63.1567	35.5907	0.0174288	0.0826983	FALSE	SW 5.1.1	PBSX prophage	Xpf
BSU04130	yczJ	hypothetical protein	-1.08102	0.462014	13.0807	7.36692	0.0192942	0.0887486	FALSE	SW 6.7	Proteins of unknown function
BSU35980	ywsA	hypothetical protein	-1.07737	0.703234	8.98991	5.12987	0.125516	0.324182	FALSE	SW 6.7	Proteins of unknown function	SigB
BSU14520	adeC;ade;ade	adenine deaminase;putative adenine deaminase;adenine deaminase	-1.07572	0.269185	48.4366	28.0456	6.43708e-05	0.00106265	FALSE	SW 2.5.1	Utilization of nucleotides
BSU20410	yorE	hypothetical protein	-1.07446	0.954271	1.05474	0.453821	0.260189	0.499211	FALSE	SW 5.1.2	SP-beta prophage
BSU01330	rpsE;rpsE	30S ribosomal protein S5;putative 30S ribosomal protein S5;30S ribosomal protein S5	-1.07431	0.403073	3836.91	2196.35	0.00769209	0.0447519	FALSE	SW 3.3.1.4, SW 6.1, SW 6.5	Ribosomal proteins, Essential genes, Universally conserved proteins	SigA; stringent response
BSU20120	yosH	hypothetical protein	-1.0682	1.06038	0.544955	0.151904	0.313755	0.56397	FALSE	SW 5.1.2	SP-beta prophage
BSU35130	yvlA	hypothetical protein	-1.06661	0.219549	482.036	281.401	1.18463e-06	3.30529e-05	FALSE	SW 4.3.2, SW 6.2	Cell envelope stress proteins (controlled by SigM, V, W, X, Y), Membrane proteins	SigW
BSU01040	rplJ	50S ribosomal protein L10	-1.05673	0.278911	5499.74	3223.73	0.000151399	0.00214229	FALSE	SW 3.3.1.4, SW 6.1	Ribosomal proteins, Essential genes	RplJ; RplL; stringent response
BSU01340	rpmD	50S ribosomal protein L30;50S ribosomal protein L30;50S ribosomal protein L30;50S ribosomal protein L30	-1.05201	0.446817	3312.73	1917.13	0.0185496	0.0862602	FALSE	SW 3.3.1.4, SW 6.1	Ribosomal proteins, Essential genes	SigA; stringent response
BSU20450	yorA	hypothetical protein	-1.04723	0.567796	1.30531	0.740966	0.0651284	0.207323	FALSE	SW 5.1.2	SP-beta prophage
BSU16000	ylqC	hypothetical protein	-1.04713	0.289231	1733.94	1022.43	0.000294173	0.00382136	FALSE	SW 6.7	Proteins of unknown function	SigA; stringent response
BSU38540	dltE	oxidoreductase;short-chain dehydrogenase/reductase SDR;short-chain dehydrogenase/reductase SDR;short-chain dehydrogenase/reductase SDR	-1.04519	0.177725	712.463	422.822	4.0791e-09	2.37668e-07	FALSE	SW 1.1.1.4, SW 2.6.1.3, SW 4.3.2	Biosynthesis of teichoic acid, Biosynthesis of teichoic acid.1, Cell envelope stress proteins (controlled by SigM, V, W, X, Y)	SigD; SigM; SigV; SigX; Spo0A; stringent response; YvrHb
BSU33870	yvbI	hypothetical protein;hypothetical protein	-1.04447	0.301465	55.4015	32.6221	0.000530943	0.0061689	FALSE	SW 6.2, SW 6.7	Membrane proteins, Proteins of unknown function	SigD
BSU12619	ykzL	hypothetical protein	-1.04189	0.456023	71.4138	41.5289	0.0223281	0.098622	FALSE	SW 5.1.1	PBSX prophage
BSU05230	ydeK	transporter;hypothetical protein	-1.03988	0.719209	1.46697	0.750908	0.148216	0.360298	FALSE	SW 6.7	Proteins of unknown function
BSU14130	ykuL	CBS domain-containing protein YkuL	-1.03623	0.380299	172.822	101.901	0.00643438	0.0392804	FALSE	SW 3.5.1, SW 6.7	Targets of c-di-AMP, Proteins of unknown function	CcpA; Spo0A
BSU05070	yddQ	isochorismatase	-1.03548	0.703911	3.68813	1.93801	0.141282	0.349632	FALSE	SW 6.7	Proteins of unknown function
BSU02200	ybfG	hypothetical protein	-1.03448	0.25452	33.8261	20.1071	4.81534e-05	0.000836771	FALSE	SW 1.1.6, SW 6.2	Cell wall/ other/ based on similarity, Membrane proteins
BSU33330	lysP	arginine/ornithine antiporter;hypothetical protein	-1.03417	0.388305	51.1099	30.1374	0.00773818	0.044954	FALSE	SW 2.3.1.6, SW 6.2	Biosynthesis/ acquisition of lysine/ threonine, Membrane proteins	L-box
BSU34880	hisA	1-(5-phosphoribosyl)-5-[(5-phosphoribosylamino)methylideneamino] imidazole-4-carboxamide isomerase	-1.02817	0.535555	4.88908	2.73545	0.0548799	0.184736	FALSE	SW 2.3.1.14	Biosynthesis/ acquisition of histidine	YlxR
BSU26740	cypA	cytochrome P450	-1.02591	0.558948	4.60895	2.71571	0.0664412	0.210285	FALSE	SW 2.1.4, SW 4.2.1.5	Electron transport/ other/ based on similarity, Newly identified sporulation proteins (based on transcription profiling)
BSU34120	ganB	arabinogalactan endo-1,4-beta-galactosidase;arabinogalactan endo-1,4-beta-galactosidase	-1.02328	0.454413	14.0588	8.30159	0.0243298	0.10455	FALSE	SW 2.2.2.24, SW 6.12	Utilization of galactan, Secreted proteins	CcpA; GanR; SigA
BSU10150	yhgD	TetR family transcriptional regulator	-1.02319	0.307555	122.005	73.0187	0.000878322	0.00901531	FALSE	SW 3.4.2.6	Transcription factor/ other/ based on similarity
BSU05660	ydgI	NAD(P)H nitroreductase YdgI;putative nitroreductase;nitroreductase;nitroreductase;nitroreductase	-1.02159	0.255902	33.4984	20.1452	6.54865e-05	0.00107214	FALSE	SW 6.6	Poorly characterized/ putative enzymes
BSU38940	yxjI	hypothetical protein;hypothetical protein;hypothetical protein;hypothetical protein	-1.02075	0.271281	53.4779	32.3511	0.000168094	0.00232051	FALSE	SW 4.3.1, SW 4.3.2	General stress proteins (controlled by SigB), Cell envelope stress proteins (controlled by SigM, V, W, X, Y)	DegU; SigB; SigW
BSU19330	sodF	superoxide dismutase	-1.02074	0.709918	1.83493	1.09576	0.150483	0.363799	FALSE	SW 4.2.1.4, SW 4.3.8, SW 6.2	Sporulation proteins/ other, Resistance against oxidative and electrophile stress, Membrane proteins	SigE
BSU30990	thiT	thiamine transporter ThiT;proton-coupled thiamine transporter YuaJ;proton-coupled thiamine transporter YuaJ;proton-coupled thiamine transporter YuaJ;proton-coupled thiamine transporter YuaJ;proton-coupled thiamine transporter YuaJ	-1.01419	0.40892	13.8877	8.11461	0.013132	0.0667039	FALSE	SW 1.2.3, SW 1.2.3.2, SW 2.6.2.3, SW 6.2	ECF transporter, The substrate-specific S components of the ECF transporters, Biosynthesis/ acquisition of thiamine, Membrane proteins	Thi-box
BSU24740	yqxL	magnesium transport protein CorA;Mg2 transporter protein CorA family protein;Mg2 transporter protein CorA family protein;Mg2 transporter protein CorA family protein	-1.01261	0.636354	4.639	2.57199	0.11155	0.298833	FALSE	SW 1.2.4.5, SW 1.3.1.4, SW 4.3.1, SW 6.2	Metal ion transporter, Metal ion homeostasis/ Other, General stress proteins (controlled by SigB), Membrane proteins	LexA; SigB
BSU23340	ypuB	hypothetical protein	-1.01182	0.791781	4.99014	3.01899	0.201284	0.426231	FALSE	SW 6.7	Proteins of unknown function	SigB
BSU31550	yufO	ABC transporter ATP-binding protein;ABC transporter;ABC transporter;ABC transporter;ABC transporter;ABC transporter-like protein;ABC transporter	-1.01161	0.820373	0.487023	0.262235	0.217535	0.448426	FALSE	SW 1.2.1.1.1, SW 2.5.2.1, SW 6.2	Uptake of carbon sources, Biosynthesis/ acquisition of purine nucleotides, Membrane proteins	CodY; SigA
BSU21760	ypmP	hypothetical protein	-1.00759	0.271629	281.543	170.723	0.000207714	0.00279919	FALSE	SW 6.2, SW 6.7	Membrane proteins, Proteins of unknown function	CodY
BSU21500	uvrX	UV-damage repair protein UvrX;DNA-directed DNA polymerase;hypothetical protein	-1.00672	0.798211	0.595604	0.342532	0.207231	0.433305	FALSE	SW 3.1.5, SW 3.1.5.6, SW 5.1.2	DNA repair/ recombination, Other proteins, SP-beta prophage	LexA
BSU12400	yjnA	hypothetical protein	-1.00663	0.735726	1.86283	1.07714	0.171245	0.391104	FALSE	SW 1.2.4.12, SW 4.2.1.5, SW 6.2	Other transporters, Newly identified sporulation proteins (based on transcription profiling), Membrane proteins
BSU36380	rapD	response regulator aspartate phosphatase D	-1.00386	0.189321	112.789	68.8624	1.14267e-07	4.57298e-06	FALSE	SW 3.1.7, SW 3.3.4.4, SW 3.4.2.2.2, SW 3.4.8, SW 4.1.3, SW 4.3.2	Genetic competence, Protein phosphatases, Response regulator aspartate phosphatase, Quorum sensing, Genetic competence.1, Cell envelope stress proteins (controlled by SigM, V, W, X, Y)	RghR; SigA; SigM; SigX
BSU39980	qodI	quercetin 2,3-dioxygenase	-1.00379	0.514273	3.12134	1.76093	0.0509535	0.176931	FALSE	SW 4.3.10	Resistance against other toxic compounds (nitric oxide, phenolic acids, flavonoids, oxalate)	LmrA; QdoR
BSU18510	yoxC	hypothetical protein	-1.00307	0.818811	3.5161	1.97047	0.220561	0.452545	FALSE	SW 4.3.1	General stress proteins (controlled by SigB)	SigB
BSU00880	yacK	DNA integrity scanning protein DisA;hypothetical protein;hypothetical protein;hypothetical protein;DNA integrity scanning protein DisA	-1.00254	0.425729	425.349	254.721	0.0185291	0.0862602	FALSE	SW 1.1.8.2, SW 2.5.3, SW 4.2.3, SW 4.3.1, SW 4.3.2, SW 4.3.4	Other genes, Metabolism of signalling nucleotides, Sporulation/ other, General stress proteins (controlled by SigB), Cell envelope stress proteins (controlled by SigM, V, W, X, Y), Heat shock proteins	CtsR; SigA; SigB; SigF; SigM
BSU30450	ytrB	ABC transporter ATP-binding protein	-1.00199	0.42253	22.4104	13.4559	0.0177204	0.083681	FALSE	SW 1.2.1.4, SW 4.3.5, SW 6.2	Unknown ABC transporters, Cold stress proteins, Membrane proteins	SigA; YtrA
BSU40620	yybJ	ABC transporter ATP-binding protein;ABC transporter;ABC transporter-like protein	-1.00188	0.399509	33.1123	20.0208	0.0121488	0.0629196	FALSE	SW 1.2.1.2.6, SW 6.2	Exporters of unknown function, Membrane proteins	DnaA; Rok
BSU37350	sboA	subtilosin-A	-1.0017	0.699658	15.8199	8.84382	0.152231	0.366205	FALSE	SW 2.6.6.1, SW 4.3.15	Biosynthesis of antibacterial compounds, Biosynthesis of antibacterial compounds.1	AbrB; ResD; Rok; SigA
BSU38770	cimH	citrate/malate transporter;hypothetical protein;hypothetical protein	-1.00144	0.570494	1.55959	0.882398	0.0791916	0.239326	FALSE	SW 1.2.4.4, SW 2.2.2.1, SW 6.2	Transporter for organic acids, Utilization of organic acids, Membrane proteins	CcpA
BSU02010	ybdK	sensor histidine kinase	-0.999679	0.328787	25.5288	15.5674	0.0023618	0.0190745	FALSE	SW 3.3.4.2, SW 3.4.2.2.1, SW 6.2, SW 6.4.4	Protein kinases, Two-component sensor kinase, Membrane proteins, Phosphorylation on a His residue	ComK
BSU00620	divIC	cell division protein DivIC;septum formation initiator	-0.993303	0.420214	573.106	346.287	0.0180883	0.0849123	FALSE	SW 1.1.8.2, SW 4.2.1.4, SW 4.3.2, SW 6.1, SW 6.2	Other genes, Sporulation proteins/ other, Cell envelope stress proteins (controlled by SigM, V, W, X, Y), Essential genes, Membrane proteins	SigD; SigE; SigM; SigW; SigX
BSU20350	yorK	single-strand DNA-specific exonuclease YorK;hypothetical protein	-0.992645	0.728012	1.11045	0.659536	0.172725	0.39307	FALSE	SW 3.1.6, SW 5.1.2, SW 6.4.7	DNA repair/ recombination/ based on similarity, SP-beta prophage, Phosphorylation on a Tyr residue
BSU39760	mmsA	methylmalonate semialdehyde dehydrogenase	-0.992021	0.381153	44.7766	27.2111	0.00924974	0.0515754	FALSE	SW 2.2.2.16	Utilization of inositol	CcpA; IolR; SigA
BSU01890	ybcL	MFS transporter;major facilitator superfamily protein	-0.990107	0.38959	9.84171	5.91358	0.0110408	0.0581695	FALSE	SW 1.2.4.12, SW 5.1.4, SW 6.2	Other transporters, Prophage 1, Membrane proteins
BSU15070	ylbN	hypothetical protein	-0.989996	0.181754	10289.5	6340.64	5.12572e-08	2.23166e-06	FALSE	SW 6.4.1, SW 6.7	Phosphorylation on an Arg residue, Proteins of unknown function	stringent response
BSU40220	yydB	metallophosphoesterase	-0.989595	0.460849	13.4958	8.20821	0.031767	0.127132	FALSE	SW 6.7	Proteins of unknown function
BSU34610	mdxE	maltodextrin-binding protein MdxE;family 1 extracellular solute-binding protein;family 1 extracellular solute-binding protein;Maltose-binding periplasmic protein/domains- like protein	-0.989229	0.516141	2.40186	1.413	0.0552906	0.185817	FALSE	SW 1.2.1.1.1, SW 2.2.2.23, SW 6.2	Uptake of carbon sources, Utilization of starch/ maltodextrin, Membrane proteins
BSU23330	ypuC		-0.985288	0.724565	4.13404	2.41182	0.173882	0.394571	FALSE	SW 6.10	Pseudogenes	SigB
BSU39440	yxxB	hypothetical protein	-0.982959	0.566178	14.5769	8.67571	0.0825406	0.245147	FALSE	SW 6.2, SW 6.7	Membrane proteins, Proteins of unknown function
BSU40660	yybF	MFS transporter;major facilitator superfamily protein	-0.982109	0.42702	19.0769	11.5883	0.0214532	0.0958834	FALSE	SW 4.3.14, SW 6.2	Resistance against toxins/ antibiotics/ based on similarity, Membrane proteins
BSU22150	ypvA	ATP-dependent helicase YpvA	-0.981368	0.292012	128.374	79.0967	0.000777409	0.00825762	FALSE	SW 3.1.6	DNA repair/ recombination/ based on similarity
BSU12420	yjoB	ATPase YjoB	-0.979199	0.294152	112.662	69.5536	0.000871947	0.00897313	FALSE	SW 1.1.9, SW 4.3.2	Cell division/ based on similarity, Cell envelope stress proteins (controlled by SigM, V, W, X, Y)	SigW
BSU33940	gapA	glyceraldehyde-3-phosphate dehydrogenase 1;glyceraldehyde-3-phosphate dehydrogenase	-0.978803	0.3765	2212.67	1362.79	0.00932936	0.0517688	FALSE	SW 2.2.1.1, SW 6.1, SW 6.4.1, SW 6.4.8	Glycolysis, Essential genes, Phosphorylation on an Arg residue, Phosphorylation on either a Ser, Thr or Tyr residue	CggR; SigA
BSU29510	ytfI	hypothetical protein;hypothetical protein	-0.978763	0.754511	1.53628	0.905503	0.194557	0.418704	FALSE	SW 4.2.1.4	Sporulation proteins/ other	SigF
BSU35790	yvyI	mannose-6-phosphate isomerase YvyI;putative mannose-6-phosphate isomerase;mannose-6-phosphate isomerase;mannose-6-phosphate isomerase	-0.976881	0.378788	419.026	256.868	0.00990963	0.0538573	FALSE	SW 2.2.2.9	Utilization of mannose	SigA
BSU39960	yxaI	hypothetical protein	-0.976563	0.300516	172.605	106.801	0.00115558	0.0110858	FALSE	SW 6.2, SW 6.7	Membrane proteins, Proteins of unknown function
BSU31200	yulC	rhamnulokinase;rhamnulokinase	-0.975269	0.361024	14.4617	8.84955	0.00690483	0.0415128	FALSE	SW 2.2.2.12	Utilization of rhamnose	CcpA; RhaR; SigA
BSU36620	ywnB	hypothetical protein;hypothetical protein;hypothetical protein;hypothetical protein	-0.972305	0.250797	42.6644	26.6263	0.000105815	0.00158203	FALSE	SW 6.7	Proteins of unknown function
BSU38510	dltB	protein DltB;membrane bound O-acyl transferase MBOAT family protein	-0.972176	0.140373	704.309	440.503	4.34002e-12	5.21066e-10	FALSE	SW 1.1.1.4, SW 1.2.4.12, SW 2.6.1.3, SW 4.3.2, SW 6.2	Biosynthesis of teichoic acid, Other transporters, Biosynthesis of teichoic acid.1, Cell envelope stress proteins (controlled by SigM, V, W, X, Y), Membrane proteins	SigD; SigM; SigV; SigX; Spo0A; stringent response; YvrHb
BSU38820	yxkF	hypothetical protein	-0.969152	0.295503	41.2786	25.6552	0.00103931	0.0102431	FALSE	SW 6.7	Proteins of unknown function	CcpA
BSU26440	yrkO	hypothetical protein	-0.968265	0.505974	2.67028	1.64621	0.0556629	0.186465	FALSE	SW 6.2, SW 6.4.4, SW 6.7	Membrane proteins, Phosphorylation on a His residue, Proteins of unknown function	YrkP
BSU13560	mtnK	methylthioribose kinase	-0.968059	0.18875	149.105	93.1681	2.91598e-07	9.95958e-06	FALSE	SW 2.3.1.10, SW 6.2, SW 6.4.1	Biosynthesis/ acquisition of methionine/ S-adenosylmethionine, Membrane proteins, Phosphorylation on an Arg residue	S-box; SigA
BSU00130	serS	serine--tRNA ligase;seryl-tRNA synthetase;serine--tRNA ligase	-0.967043	0.219664	477.426	298.726	1.07075e-05	0.00023056	FALSE	SW 3.3.1.10, SW 6.1	Aminoacyl-tRNA synthetases, Essential genes	T-box
BSU41050	rnpA	ribonuclease P protein component	-0.964377	0.27962	229.252	143.489	0.000562897	0.00639025	FALSE	SW 3.2.4.2, SW 3.3.1.8, SW 6.1	Endoribonucleases, tRNA modification and maturation, Essential genes
BSU12740	xkdU	phage-like element PBSX protein XkdU;hypothetical protein;hypothetical protein;hypothetical protein	-0.962844	0.551372	7.65699	4.52097	0.0807643	0.242021	FALSE	SW 5.1.1	PBSX prophage	Xpf
BSU37210	ywjC	hypothetical protein	-0.962521	0.614664	189.631	114.288	0.117365	0.308765	FALSE	SW 4.3.1	General stress proteins (controlled by SigB)	SigB
BSU01400	rpmJ	50S ribosomal protein L36;50S ribosomal protein L36	-0.960282	0.410725	638.099	396.15	0.0193863	0.0887961	FALSE	SW 3.3.1.4	Ribosomal proteins	SigA; stringent response
BSU24890	yqgN	5-formyltetrahydrofolate cyclo-ligase	-0.956081	0.269716	43.2548	27.2382	0.000392963	0.00479795	FALSE	SW 6.6	Poorly characterized/ putative enzymes
BSU03220	ycgO	symporter	-0.954202	0.215405	170.646	107.664	9.432e-06	0.000207645	FALSE	SW 1.2.4.1.1, SW 2.3.1.2, SW 2.3.2.2, SW 6.2	Solute:sodium symporter family, Biosynthesis/ acquisition of proline, Utilization of proline, Membrane proteins	CodY; PutR; SigA; Spo0A
BSU13840	stoA	sporulation thiol-disulfide oxidoreductase A	-0.947459	0.273971	56.2815	35.3488	0.000543698	0.00628026	FALSE	SW 4.2.1.4	Sporulation proteins/ other	SigE; SigG
BSU01990	ybdG	hypothetical protein	-0.946433	0.4292	6.62749	4.17362	0.0274464	0.11351	FALSE	SW 6.2, SW 6.7	Membrane proteins, Proteins of unknown function
BSU02520	ycbJ	hypothetical protein	-0.945956	0.22947	221.308	140.367	3.75012e-05	0.000672307	FALSE	SW 4.3.14	Resistance against toxins/ antibiotics/ based on similarity	AbrB; YcbG
BSU04300	ydaM	glycosyltransferase YdaM;family 2 glycosyl transferase;family 2 glycosyl transferase	-0.943507	0.42376	7.68525	4.81308	0.0259798	0.10927	FALSE	SW 4.3.1, SW 6.6	General stress proteins (controlled by SigB), Poorly characterized/ putative enzymes	SigB
BSU_misc_RNA_21			-0.943195	0.233934	588.877	372.453	5.53316e-05	0.000931146	FALSE
BSU31210	yulB	DeoR family transcriptional regulator;DeoR family transcriptional regulator	-0.942245	0.309924	39.8107	25.3218	0.00236386	0.0190745	FALSE	SW 2.2.2.12, SW 3.4.2.5	Utilization of rhamnose, Transcription factors/ other	CcpA; RhaR; SigA
BSU38070	sacT	SacPA operon antiterminator;transcriptional antiterminator BglG	-0.93999	0.322492	34.8124	22.0219	0.00355947	0.0254107	FALSE	SW 2.2.2.19, SW 3.4.2.3, SW 3.4.4, SW 6.4.9	Utilization of sucrose, PRD-type regulators, RNA binding regulators, Phosphoproteins / Other	DnaA
BSU06034	ydzT		-0.938247	0.693334	8.71534	5.10186	0.175979	0.395802	FALSE	SW 5.1.5, SW 6.10	Prophage 3, Pseudogenes
BSU10080	yhfA	hypothetical protein	-0.93696	0.689845	0.968977	0.596079	0.174395	0.394593	FALSE	SW 4.2.1.5, SW 6.2	Newly identified sporulation proteins (based on transcription profiling), Membrane proteins
BSU00640	spoIIE	stage II sporulation protein E;sporulation domain protein	-0.931536	0.337401	8.7772	5.59732	0.00576399	0.0363645	FALSE	SW 3.3.4.4, SW 3.4.1.2, SW 6.2	Protein phosphatases, Control of sigma factors, Membrane proteins	SigA; SigF; Spo0A
BSU16640	ylxP	hypothetical protein	-0.93119	0.311401	267.483	170.638	0.00278678	0.0215229	FALSE	SW 4.3.1, SW 4.3.8	General stress proteins (controlled by SigB), Resistance against oxidative and electrophile stress	NusA; SigA; SigB; stringent response
BSU11920	yjcN	hypothetical protein;hypothetical protein	-0.929696	0.206431	902.871	579.654	6.67916e-06	0.000160381	FALSE	SW 6.7	Proteins of unknown function	Rok
BSU12680	xkdO	phage-like element PBSX protein XkdO;SLT domain-containing protein-like protein	-0.927503	0.47262	15.1312	9.52637	0.0497078	0.17367	FALSE	SW 5.1.1	PBSX prophage	Xpf
BSU22610	tyrA	prephenate dehydrogenase;prephenate dehydrogenase	-0.924035	0.19296	367.66	237.341	1.67824e-06	4.58565e-05	FALSE	SW 2.3.1.13	Biosynthesis/ acquisition of aromatic amino acids	MtrB
BSU33440	cysJ	sulfite reductase [NADPH] flavoprotein alpha-component;sulfite reductase (NADPH) flavoprotein, alpha chain;sulfite reductase (NADPH) flavoprotein, alpha chain	-0.923022	0.291044	19.7766	12.6729	0.00151697	0.0136907	FALSE	SW 2.6.4, SW 2.6.4.2	Sulfur metabolism, sulfur metabolism/ general	CysL; SigA
BSU31720	degQ	degradation enzyme regulation protein DegQ	-0.922699	0.519892	35.7284	23.1387	0.0759325	0.232994	FALSE	SW 3.4.2.2.3, SW 4.1.2, SW 4.1.2.4	Control of response regulators/ other, Biofilm formation, Regulation	ComA; DegU; SigA
BSU39810	csbC	metabolite transport protein CsbC	-0.92236	0.753562	20.6255	12.3757	0.220952	0.452914	FALSE	SW 1.2.4.12, SW 4.3.1, SW 4.3.8, SW 6.2	Other transporters, General stress proteins (controlled by SigB), Resistance against oxidative and electrophile stress, Membrane proteins	SigB
BSU10790	asnO	asparagine synthetase 3	-0.921823	0.676467	2.22085	1.42668	0.172977	0.393127	FALSE	SW 2.3.1.5, SW 4.2.1.4	Biosynthesis/ acquisition of aspartate/ asparagine, Sporulation proteins/ other	SigE
BSU03330	nasA	nitrate transporter	-0.921548	0.339846	19.1458	12.2028	0.0066946	0.0404947	FALSE	SW 1.2.4.8, SW 2.3.3.1, SW 6.2	Uptake of other small ions, Utilization of nitrate/ nitrite, Membrane proteins	TnrA
BSU12730	xkdT	phage-like element PBSX protein XkdT	-0.920637	0.426271	47.1054	29.9896	0.0307921	0.123982	FALSE	SW 5.1.1	PBSX prophage	Xpf
BSU09110	yhcJ	lipoprotein	-0.920238	0.298396	545.931	350.37	0.00204271	0.0171104	FALSE	SW 1.2.1.4, SW 6.2	Unknown ABC transporters, Membrane proteins
BSU40490	yycA	mannosyltransferase YycA;glycosyl transferase family protein;hypothetical protein;hypothetical protein	-0.919797	0.256512	15.3619	9.85348	0.000336063	0.00424315	FALSE	SW 6.2, SW 6.7	Membrane proteins, Proteins of unknown function	TnrA; YclJ
BSU07280	yfnG	CDP-sugar-dehydratase/epimerase	-0.918917	0.813479	1.33733	0.795068	0.258639	0.49744	FALSE	SW 4.2.1.4, SW 6.6	Sporulation proteins/ other, Poorly characterized/ putative enzymes	GerE; SigE; SigK
BSU19750	cgeE	N-acetyltransferase CgeE	-0.918201	0.33349	15.3923	9.80204	0.00589968	0.0369266	FALSE	SW 4.2.1.1.8	Not yet assigned	GerE; SigD; SigK
BSU12350	yjmF	oxidoreductase	-0.916219	0.724962	1.45798	0.883691	0.206296	0.431772	FALSE	SW 2.2.2.15, SW 4.2.1.4	Utilization of hexuronate, Sporulation proteins/ other	CcpA; ExuR; SigA; SigE
BSU00230	bofA;bofA	sigma-K factor-processing regulator BofA;sigma-K factor processing regulatory protein BofA	-0.915431	0.3835	47.5458	30.2123	0.0169844	0.0811728	FALSE	SW 3.4.1.2, SW 4.2.1.4, SW 6.2	Control of sigma factors, Sporulation proteins/ other, Membrane proteins	SigE; SpoIIID
BSU40640	yybH	hypothetical protein	-0.915076	0.642154	5.30053	3.24271	0.154154	0.367793	FALSE	SW 6.7	Proteins of unknown function
BSU22640	trpB;trpB	tryptophan synthase beta chain;tryptophan synthase beta chain	-0.910901	0.484446	2.91194	1.80238	0.060068	0.195554	FALSE	SW 2.3.1.13	Biosynthesis/ acquisition of aromatic amino acids	MtrB
BSU06270	ydjO	hypothetical protein	-0.908923	0.210011	233.733	151.923	1.50488e-05	0.000307336	FALSE	SW 4.3.2, SW 4.3.5, SW 6.4.1	Cell envelope stress proteins (controlled by SigM, V, W, X, Y), Cold stress proteins, Phosphorylation on an Arg residue	SigE; SigW
BSU00550	mfd	transcription-repair-coupling factor;putative transcription-repair coupling factor;DEAD/DEAH box helicase domain-containing protein;transcription-repair coupling factor;transcription-repair coupling factor;transcription-repair coupling factor;transcription-repair coupling factor	-0.907939	0.224734	183.186	119.337	5.3436e-05	0.000904758	FALSE	SW 3.1.5, SW 3.1.5.6, SW 3.2.1.3	DNA repair/ recombination, Other proteins, Transcription elongation/ termination
BSU_tRNA_53	trnB-Thr		-0.906933	0.347554	803.763	520.525	0.00906817	0.0512526	FALSE	SW 3.3.1.7	tRNA
BSU_misc_RNA_3			-0.906214	0.277854	3385.06	2207.13	0.00110835	0.0107104	FALSE			stringent response
BSU01050	rplL	50S ribosomal protein L7/L12	-0.906116	0.24804	23916.4	15607.6	0.000259087	0.00343312	FALSE	SW 3.3.1.4, SW 6.1, SW 6.2	Ribosomal proteins, Essential genes, Membrane proteins	RplJ; RplL; stringent response
BSU40860	yyaH	hypothetical protein	-0.906064	0.492343	9.74437	6.67048	0.0657229	0.208482	FALSE	SW 6.6	Poorly characterized/ putative enzymes
BSU15590	sat	sulfate adenylyltransferase;sulfate adenylyltransferase;sulfate adenylyltransferase	-0.905252	0.613509	6.3599	3.99952	0.14007	0.347098	FALSE	SW 2.6.4, SW 2.6.4.2	Sulfur metabolism, sulfur metabolism/ general	CymR; S-box; SigA
BSU02550	ycbL	transcriptional regulator	-0.904377	0.356494	9.30806	6.02207	0.0111851	0.0586184	FALSE	SW 3.4.2.1, SW 6.4.2	Two-component system response regulators, Phosphorylation on an Asp residue
BSU41030	jag	protein jag	-0.902443	0.206375	448.042	293.208	1.22644e-05	0.000258466	FALSE	SW 4.2.3	Sporulation/ other	SigA
BSU28860	rpmI;rpmI	50S ribosomal protein L35;putative 50S ribosomal protein L35;50S ribosomal protein L35;50S ribosomal protein L35;50S ribosomal protein L35	-0.900562	0.262619	2834.28	1851.52	0.000605447	0.00674506	FALSE	SW 3.3.1.4	Ribosomal proteins	RplT; stringent response
BSU15090	ylbO	hypothetical protein	-0.900007	0.337361	18.6508	12.2184	0.00763532	0.0445298	FALSE	SW 3.4.2.5, SW 4.2.1.1.8, SW 6.4.5	Transcription factors/ other, Not yet assigned, Phosphorylation on a Ser residue	SigE; SpoIIID
BSU24010	bmr	multidrug resistance protein;major facilitator transporter	-0.8993	0.368667	16.8912	10.8323	0.0147146	0.0726017	FALSE	SW 1.2.4.11, SW 4.3.1, SW 4.3.13, SW 6.2	Other exporters, General stress proteins (controlled by SigB), Resistance against toxins/ antibiotics, Membrane proteins	BmrR; Mta; SigA; SigB
BSU36630	ywnA	HTH-type transcriptional regulator YwnA	-0.898309	0.285934	353.455	231.201	0.00167989	0.0146602	FALSE	SW 6.7	Proteins of unknown function
BSU33430	yvgQ	sulfite reductase [NADPH] hemoprotein beta-component	-0.898125	0.29953	41.68	27.2167	0.00271357	0.0211922	FALSE	SW 2.6.4, SW 2.6.4.2	Sulfur metabolism, sulfur metabolism/ general	CysL; SigA
BSU38499	ywzH	hypothetical protein	-0.896335	0.237285	883.791	580.051	0.00015843	0.00221021	FALSE	SW 6.7	Proteins of unknown function	SigD; SigM; SigV; SigX; Spo0A; stringent response; YvrHb
BSU02530	rtpA	tryptophan RNA-binding attenuator protein inhibitory protein	-0.892177	0.463798	71.667	46.5365	0.0544005	0.183434	FALSE	SW 2.3.1.13, SW 3.4.2.7	Biosynthesis/ acquisition of aromatic amino acids, Control of transcription factor (other than two-component system)	SigA; T-box
BSU38980	scoB	succinyl-CoA:3-ketoacid coenzyme A transferase subunit B;3-oxoacid CoA-transferase subunit B	-0.891069	0.497241	5.53831	3.6173	0.0731286	0.226356	FALSE	SW 2.4.1.3, SW 4.2.1.4	Utilization of fatty acids, Sporulation proteins/ other	CcpA; SigE; SigV
BSU09800	yheA	hypothetical protein;hypothetical protein	-0.890601	0.226761	220.421	144.903	8.58361e-05	0.00135491	FALSE	SW 6.4.1, SW 6.7	Phosphorylation on an Arg residue, Proteins of unknown function
BSU08770	ygzA	hypothetical protein	-0.89031	0.624522	18.2064	11.7638	0.153988	0.367751	FALSE	SW 4.2.1.5, SW 6.7	Newly identified sporulation proteins (based on transcription profiling), Proteins of unknown function
BSU34140	ganQ	arabinogalactan oligomer transport system permease protein GanQ	-0.889682	0.449974	31.1027	20.2678	0.0480204	0.169117	FALSE	SW 2.2.2.24, SW 6.2	Utilization of galactan, Membrane proteins	CcpA; GanR; SigA
BSU12069	yjzH	hypothetical protein	-0.887985	0.270573	149.338	98.4631	0.00103122	0.0102142	FALSE	SW 6.7	Proteins of unknown function
BSU06190	ydjG	hypothetical protein;hypothetical protein	-0.886364	0.47515	82.919	53.7492	0.06212	0.20026	FALSE	SW 6.2, SW 6.7	Membrane proteins, Proteins of unknown function	AbrB; SigW
BSU07200	yetJ	hypothetical protein	-0.882612	0.458463	673.829	440.622	0.0542102	0.182948	FALSE	SW 1.3.1.4, SW 6.2	Metal ion homeostasis/ Other, Membrane proteins	CymR
BSU28770	araL	arabinose operon protein AraL	-0.879718	0.437902	17.4187	11.5297	0.0445437	0.159424	FALSE	SW 6.6	Poorly characterized/ putative enzymes	AraR; CcpA; SigA
BSU40550	ppaC	manganese-dependent inorganic pyrophosphatase	-0.879044	0.156679	630.343	419.82	2.01776e-08	9.99297e-07	FALSE	SW 2.6.3, SW 6.1	Phosphate metabolism, Essential genes
BSU09150	yhcN	lipoprotein;forespore-specific lipoprotein;hypothetical protein	-0.877863	0.753655	2.50065	1.54732	0.244097	0.479481	FALSE	SW 4.2.4.2, SW 6.2	Additional germination proteins, Membrane proteins	SigF; SigG
BSU03510	srfAC	surfactin synthase subunit 3	-0.877858	0.307198	1394.38	921.704	0.00426817	0.0292064	FALSE	SW 2.6.6.1, SW 4.1.4, SW 4.3.15, SW 6.2, SW 6.4.5	Biosynthesis of antibacterial compounds, Swarming, Biosynthesis of antibacterial compounds.1, Membrane proteins, Phosphorylation on a Ser residue	Abh; CodY; ComA; PerR; PhoP; SigA; Spx
BSU09360	yhdC	hypothetical protein	-0.876671	0.739597	4.2575	2.72452	0.235884	0.47088	FALSE	SW 4.2.1.5	Newly identified sporulation proteins (based on transcription profiling)
BSU12760	xkdW	phage-like element PBSX protein XkdW	-0.876059	0.493789	48.016	31.3787	0.0760376	0.232994	FALSE	SW 5.1.1	PBSX prophage	Xpf
BSU23700	yqjX	hypothetical protein;YolD-like protein;YolD-like protein	-0.87499	0.987838	0.9316	0.422105	0.375746	0.624981	FALSE	SW 6.7	Proteins of unknown function	LexA
BSU37900	spsB	spore coat polysaccharide biosynthesis protein SpsB	-0.874397	0.681463	1.1256	0.688274	0.199451	0.424624	FALSE	SW 4.2.1.1.8	Not yet assigned	GerE; SigE; SigK
BSU03210	ycgN	1-pyrroline-5-carboxylate dehydrogenase;delta-1-pyrroline-5-carboxylate dehydrogenase	-0.873325	0.323909	37.0008	24.5918	0.00701343	0.0420381	FALSE	SW 2.3.2.2	Utilization of proline	CodY; PutR; SigA; Spo0A
BSU30410	ytrF	ABC transporter permease	-0.872594	0.299741	99.7454	66.3534	0.00360089	0.0256596	FALSE	SW 1.2.1.4, SW 4.3.5, SW 6.2	Unknown ABC transporters, Cold stress proteins, Membrane proteins	SigA; YtrA
BSU39940	yxaL	hypothetical protein;Pyrrolo-quinoline quinone;Pyrrolo-quinoline quinone	-0.871707	0.335822	29.8923	19.7736	0.00943871	0.0521564	FALSE	SW 6.12	Secreted proteins	AbrB; DnaA; Rok
BSU39570	yxeF	hypothetical protein	-0.869024	0.309111	195.34	130.29	0.00493317	0.0325753	FALSE	SW 6.7	Proteins of unknown function
BSU06930	yesK	hypothetical protein	-0.868898	0.539902	23.8092	15.3363	0.107537	0.292425	FALSE	SW 4.2.1.4, SW 6.2	Sporulation proteins/ other, Membrane proteins	SigE; SpoIIID
BSU01120	fusA	elongation factor G	-0.868675	0.167352	20857.7	13976.6	2.09487e-07	7.28061e-06	FALSE	SW 3.3.1.11, SW 6.1, SW 6.4.5, SW 6.4.6, SW 6.4.7	Translation factors, Essential genes, Phosphorylation on a Ser residue, Phosphorylation on a Thr residue, Phosphorylation on a Tyr residue	stringent response
BSU00610	yabQ	spore protein YabQ	-0.867063	0.402723	90.1835	59.7484	0.0313184	0.125804	FALSE	SW 4.2.1.4, SW 6.2	Sporulation proteins/ other, Membrane proteins	SigD; SigE; SigM; SigW; SigX
BSU12539	ykzK	hypothetical protein	-0.867048	0.831612	3.53989	2.12477	0.297128	0.544506	FALSE	SW 5.1.1	PBSX prophage	Xre
BSU20780	yopS	XRE family transcriptional regulator	-0.866072	0.283163	279.329	186.712	0.00222399	0.018434	FALSE	SW 3.4.2.6, SW 5.1.2	Transcription factor/ other/ based on similarity, SP-beta prophage
BSU01100	rpsL	30S ribosomal protein S12	-0.861041	0.238822	18804	12625.1	0.00031172	0.00399687	FALSE	SW 3.3.1.4, SW 6.1, SW 6.4.1	Ribosomal proteins, Essential genes, Phosphorylation on an Arg residue	stringent response
BSU41040	spoIIIJ	membrane protein insertase MisCA;60 kDa inner membrane insertion protein;hypothetical protein;hypothetical protein;60 kDa inner membrane insertion protein	-0.860892	0.212837	318.418	214.774	5.23571e-05	0.000897221	FALSE	SW 3.3.5, SW 4.2.3, SW 6.2	Protein secretion, Sporulation/ other, Membrane proteins	SigA
BSU28680	glcD	glycolate oxidase subunit GlcD	-0.858224	0.427202	51.3959	34.1524	0.0445432	0.159424	FALSE	SW 6.6	Poorly characterized/ putative enzymes
BSU08200	malP	PTS system-maltose-specific transporter subunit IIBC;PTS system, glucose/glucoside family, IIBC component;PTS system glucose/maltose-specfic transporter subunit IIBC;PTS system alpha-glucoside-specific transporter subunit IIBC	-0.85808	0.418569	18.2664	12.1606	0.0403616	0.149311	FALSE	SW 1.2.2.2, SW 2.2.2.22, SW 6.2, SW 6.4.3, SW 6.4.4	Sugar specific PTS proteins, Utilization of maltose, Membrane proteins, Phosphorylation on a Cys residue, Phosphorylation on a His residue	CcpA; GlvR; SigA
BSU21870	ilvD	dihydroxy-acid dehydratase	-0.857739	0.323173	10.3107	6.81437	0.0079517	0.0458583	FALSE	SW 2.3.1.12	Biosynthesis/ acquisition of branched-chain amino acids	CodY
BSU12530	xkdC	phage-like element PBSX protein XkdC	-0.855369	0.521411	4.69681	3.016	0.100903	0.281336	FALSE	SW 5.1.1	PBSX prophage	Xre
BSU12550	xtrA	phage-like element PBSX protein XtrA	-0.852429	0.596271	19.7945	12.9838	0.152832	0.36708	FALSE	SW 5.1.1	PBSX prophage	Xre
BSU21380	yomF	hypothetical protein	-0.850581	0.669551	1.6135	1.11299	0.203951	0.429587	FALSE	SW 5.1.2	SP-beta prophage
BSU31000	yuaI	N-acetyltransferase YuaI;hypothetical protein	-0.84829	0.47466	8.12617	5.54468	0.0739125	0.22807	FALSE	SW 4.3.2	Cell envelope stress proteins (controlled by SigM, V, W, X, Y)	SigW
BSU02410	mmuM	homocysteine S-methyltransferase YbgG;homocysteine methyltransferase;homocysteine S-methyltransferase;homocysteine S-methyltransferase	-0.847885	0.325786	11.1965	7.55633	0.00925232	0.0515754	FALSE	SW 2.3.1.11	Biosynthesis/ acquisition of methionine/ S-adenosylmethionine/ based on similarity
BSU40259	yyzG	hypothetical protein	-0.84751	0.794168	5.47038	3.37566	0.285897	0.531795	FALSE	SW 6.7	Proteins of unknown function	SigB
BSU19580	yodF	symporter	-0.846544	0.411144	4.41103	2.9549	0.0394947	0.147066	FALSE	SW 1.2.4.1.1, SW 2.3.4, SW 6.2	Solute:sodium symporter family, Putative amino acid transporter, Membrane proteins	TnrA
BSU23970	artQ	arginine transport system permease protein ArtQ	-0.846292	0.448104	6.3211	4.22693	0.0589443	0.193466	FALSE	SW 1.2.1.1.2, SW 2.3.1.4, SW 6.2	Uptake of amino acids, Biosynthesis/ acquisition of arginine, Membrane proteins	YlxR
BSU40600	yybL	hypothetical protein	-0.845309	0.643702	9.38227	6.17157	0.189116	0.41258	FALSE	SW 1.2.1.2.6, SW 6.2	Exporters of unknown function, Membrane proteins	DnaA; Rok
BSU11839	yjzE	hypothetical protein	-0.845004	0.562423	94.9269	62.6377	0.132984	0.336688	FALSE	SW 4.3.1, SW 6.2	General stress proteins (controlled by SigB), Membrane proteins	SigB
BSU33650	yvzC	HTH-type transcriptional regulator YvzC	-0.842226	0.528121	9.43461	6.01604	0.110766	0.29729	FALSE	SW 3.4.2.6	Transcription factor/ other/ based on similarity
BSU39450	yxeR	hypothetical protein	-0.840459	0.356003	16.2463	10.9255	0.0182344	0.0854804	FALSE	SW 6.2	Membrane proteins
BSU09060	yhcF	GntR family transcriptional regulator;GntR family transcriptional regulator;GntR family transcriptional regulator;GntR family transcriptional regulator	-0.840142	0.380185	39.9835	27.2225	0.0271174	0.112502	FALSE	SW 3.4.2.6	Transcription factor/ other/ based on similarity
BSU40570	yybO	transporter	-0.838429	0.779091	6.43006	4.05679	0.281854	0.527246	FALSE	SW 6.2	Membrane proteins	SigB
BSU23940	yqjB	L,D-transpeptidase YqjB	-0.837319	0.593875	3.5346	2.15292	0.158562	0.374164	FALSE	SW 4.2.1.5	Newly identified sporulation proteins (based on transcription profiling)	SigG; SpoVT
BSU23380	lysA	diaminopimelate decarboxylase;diaminopimelate decarboxylase;diaminopimelate decarboxylase;diaminopimelate decarboxylase;diaminopimelate decarboxylase;diaminopimelate decarboxylase	-0.836668	0.329391	40.9823	27.9066	0.0110839	0.0582857	FALSE	SW 2.3.1.6, SW 4.2.1.4	Biosynthesis/ acquisition of lysine/ threonine, Sporulation proteins/ other	SigG; SpoVT
BSU00540	yabK	hypothetical protein;hypothetical protein	-0.835349	0.234829	142.774	97.1983	0.000374729	0.00466871	FALSE	SW 3.1.5, SW 3.1.5.6, SW 3.4.1.2, SW 4.2.1.4	DNA repair/ recombination, Other proteins, Control of sigma factors, Sporulation proteins/ other	SigB; SigF; SigG
BSU36750	spoIID;spoIIC	stage II sporulation protein D;stage II sporulation protein D	-0.835143	0.460849	4.61969	3.22451	0.069958	0.219456	FALSE	SW 1.1.5, SW 4.2.1.4, SW 6.2	Cell wall/ other, Sporulation proteins/ other, Membrane proteins	SigE; SpoIIID
BSU03430	nucA	DNA-entry nuclease;nuclease	-0.832043	0.276453	592.358	405.409	0.00261498	0.020696	FALSE	SW 3.1.7, SW 4.1.3, SW 6.2	Genetic competence, Genetic competence.1, Membrane proteins	ComK
BSU39070	bglS	beta-glucanase;glycoside hydrolase	-0.830691	0.655558	28.7611	19.1002	0.205101	0.430549	FALSE	SW 2.2.2.27, SW 6.12	Utilization of other polymeric carbohydrates, Secreted proteins	CcpA; LicT; SigA
BSU16480	ylxL	swarming motility protein SwrB	-0.830549	0.445703	206.326	139.445	0.062398	0.200829	FALSE	SW 3.4.1.2, SW 4.1.1.1.5, SW 6.2	Control of sigma factors, Additional chemotaxis signal transduction and regulatory proteins, Membrane proteins	CodY; DegU; SigA; SigD; Spo0A; SwrA
BSU14640	yktA	hypothetical protein;hypothetical protein	-0.82992	0.372433	240.855	164.337	0.0258554	0.108862	FALSE	SW 6.7	Proteins of unknown function
BSU02180	ybfE	hypothetical protein;hypothetical protein	-0.82658	0.408985	37.3926	26.0119	0.0432746	0.157153	FALSE	SW 6.2, SW 6.7	Membrane proteins, Proteins of unknown function
BSU17550	ynaG	hypothetical protein	-0.825566	0.768388	4.99794	3.31478	0.282638	0.528212	FALSE	SW 6.2, SW 6.7	Membrane proteins, Proteins of unknown function
BSU16690	pnpA;pnpA	polyribonucleotide nucleotidyltransferase;putative polyribonucleotide nucleotidyltransferase;polynucleotide phosphorylase/polyadenylase;Polyribonucleotide nucleotidyltransferase	-0.825558	0.279719	700.889	481.7	0.00316358	0.0234095	FALSE	SW 3.1.5, SW 3.1.5.6, SW 3.1.7, SW 3.2.4.1, SW 4.1.3	DNA repair/ recombination, Other proteins, Genetic competence, Exoribonucleases, Genetic competence.1	stringent response
BSU00140	dck	deoxyadenosine/deoxycytidine kinase;deoxynucleoside kinase	-0.825292	0.211748	139.32	96.1138	9.71803e-05	0.00147124	FALSE	SW 2.5.2.3	Purine salvage and interconversion
BSU06200	ydjH	hypothetical protein	-0.824043	0.417441	124.234	84.6582	0.0483778	0.170225	FALSE	SW 6.2, SW 6.7	Membrane proteins, Proteins of unknown function	AbrB; SigW
BSU33280	yvrP	efflux system protein YvrP	-0.824042	0.287782	43.6491	30.0304	0.00419082	0.0288613	FALSE	SW 6.2, SW 6.7	Membrane proteins, Proteins of unknown function	AbrB; ComK
BSU20900	yopG	hypothetical protein	-0.823734	0.840612	7.60061	4.52522	0.327125	0.577314	FALSE	SW 5.1.2, SW 6.2	SP-beta prophage, Membrane proteins
BSU05090	yddS	MFS transporter	-0.82243	0.513604	2.92189	1.89123	0.109312	0.294679	FALSE	SW 1.2.4.12, SW 6.2	Other transporters, Membrane proteins
BSU02440	glnJ	sensor histidine kinase	-0.819857	0.262334	21.1547	14.562	0.00177659	0.0153351	FALSE	SW 2.3.1.1, SW 2.3.2.1, SW 3.3.4.2, SW 3.4.2.2.1, SW 6.2, SW 6.4.4	Biosynthesis/ acquisition of glutamate/ glutamine/ ammonium assimilation, Utilization of glutamine/ glutamate, Protein kinases, Two-component sensor kinase, Membrane proteins, Phosphorylation on a His residue
BSU31360	yugK	NADH-dependent butanol dehydrogenase 2	-0.818237	0.260906	87.0439	60.3095	0.00171193	0.0148742	FALSE	SW 6.6	Poorly characterized/ putative enzymes
BSU_tRNA_69	trnB-Ile2		-0.817823	0.341761	329.9	227.139	0.0167128	0.0800677	FALSE	SW 3.3.1.7	tRNA
BSU21160	yonA	hypothetical protein	-0.817601	0.497832	17.3015	11.9315	0.100523	0.280672	FALSE	SW 5.1.2	SP-beta prophage
BSU38190	galT	galactose-1-phosphate uridylyltransferase	-0.815492	0.250361	197.5	137.015	0.00112491	0.010844	FALSE	SW 2.2.2.8	Utilization of galactose	CcpA
BSU12750	xkdV	phage-like element PBSX protein XkdV	-0.81457	0.452427	10.9831	7.51005	0.0717905	0.223436	FALSE	SW 5.1.1	PBSX prophage	Xpf
BSU06280	ydjP	AB hydrolase superfamily protein YdjP;alpha/beta hydrolase fold protein	-0.811663	0.315604	24.2815	16.9228	0.0101178	0.0544653	FALSE	SW 4.2.1.4, SW 4.3.2, SW 6.6	Sporulation proteins/ other, Cell envelope stress proteins (controlled by SigM, V, W, X, Y), Poorly characterized/ putative enzymes	SigE; SigW
BSU12770	xkdX	phage-like element PBSX protein XkdX	-0.810621	0.485203	71.8868	48.8455	0.0947837	0.268635	FALSE	SW 5.1.1	PBSX prophage	Xpf
BSU01270	rplX;rplX	50S ribosomal protein L24;putative 50S ribosomal protein L24;50S ribosomal protein L24	-0.810593	0.460503	1891.11	1296.77	0.0783685	0.237872	FALSE	SW 3.3.1.4, SW 6.1	Ribosomal proteins, Essential genes	SigA; stringent response
BSU39560	yxeG	hypothetical protein	-0.808759	0.23757	85.4858	59.8339	0.000663348	0.00724018	FALSE	SW 6.2, SW 6.7	Membrane proteins, Proteins of unknown function
BSU15600	cysC	adenylyl-sulfate kinase	-0.806991	0.565118	49.6208	33.6661	0.153291	0.36708	FALSE	SW 2.6.4, SW 2.6.4.2	Sulfur metabolism, sulfur metabolism/ general	CymR; S-box; SigA
BSU38230	ywcB	hypothetical protein	-0.805601	0.721333	4.51764	2.77101	0.26407	0.503545	FALSE	SW 4.2.1.4, SW 6.2	Sporulation proteins/ other, Membrane proteins	SigE
BSU18580	yoaF	hypothetical protein	-0.802592	0.264228	170.061	119.273	0.00238553	0.0191713	FALSE	SW 4.3.2, SW 6.2	Cell envelope stress proteins (controlled by SigM, V, W, X, Y), Membrane proteins	SigW
BSU28270	leuB;leuB	3-isopropylmalate dehydrogenase;putative 3-isopropylmalate dehydrogenase	-0.802547	0.422649	4.15145	2.89445	0.0575841	0.190441	FALSE	SW 2.3.1.12, SW 6.4.1	Biosynthesis/ acquisition of branched-chain amino acids, Phosphorylation on an Arg residue	CcpA; CodY; SigA; T-box; TnrA
BSU36720	ywmE	hypothetical protein	-0.801164	0.8827	3.94526	2.36228	0.364074	0.614075	FALSE	SW 4.3.1, SW 6.2	General stress proteins (controlled by SigB), Membrane proteins	SigB
BSU33750	sdpA	sporulation-delaying protein SdpA	-0.80075	0.608437	24.811	16.9451	0.188148	0.411494	FALSE	SW 4.3.17	Toxins, antitoxins and immunity against toxins	AbrB; Rok; Spo0A
BSU09880	yhaR	enoyl-CoA hydratase/isomerase YhaR	-0.799514	0.430212	11.9577	8.4061	0.0631098	0.202627	FALSE	SW 6.2, SW 6.6	Membrane proteins, Poorly characterized/ putative enzymes	CcpA
BSU07820	treR	trehalose operon transcriptional repressor	-0.798953	0.266608	889.751	624.591	0.00272887	0.0211996	FALSE	SW 2.2.2.20, SW 3.4.2.5	Utilization of trehalose, Transcription factors/ other	CcpA; PhoP; SigA; TreR
BSU20040	nrdF	ribonucleoside-diphosphate reductase subunit beta	-0.798	0.695333	0.708934	0.501273	0.251113	0.488418	FALSE	SW 5.1.2, SW 6.6	SP-beta prophage, Poorly characterized/ putative enzymes
BSU40710	yybA	HTH-type transcriptional regulator YybA;MarR family transcriptional regulator	-0.797241	0.421203	22.1004	15.2359	0.0583883	0.192298	FALSE	SW 3.4.2.6	Transcription factor/ other/ based on similarity
BSU12780	xepA	phage-like element PBSX protein XepA	-0.797153	0.420332	31.67	22.0026	0.0578957	0.191152	FALSE	SW 1.1.3.1, SW 5.1.1, SW 6.12	Autolysis, PBSX prophage, Secreted proteins	Xpf
BSU20100	yosJ	hypothetical protein	-0.795884	1.17462	0.347926	0	0.498047	0.719866	FALSE	SW 5.1.2	SP-beta prophage
BSU_tRNA_16	trnJ-Gly		-0.795237	0.363047	926.492	648.665	0.0284916	0.116736	FALSE	SW 3.3.1.7	tRNA
BSU03010	amhX	amidohydrolase AmhX	-0.795001	0.423364	3.42237	2.40988	0.0604055	0.19633	FALSE	SW 6.6	Poorly characterized/ putative enzymes	CodY; SigA
BSU13100	ykkD	multidrug resistance protein;small multidrug resistance protein;small multidrug resistance protein	-0.792075	0.480882	9.379	6.28513	0.099531	0.27849	FALSE	SW 1.2.4.11, SW 6.2	Other exporters, Membrane proteins	YkkC riboswitch
BSU29230	dnaE	DNA polymerase III subunit alpha	-0.791624	0.18111	115.821	82.0771	1.237e-05	0.000259312	FALSE	SW 3.1.1, SW 6.1	DNA replication, Essential genes	LexA
BSU37200	uvsE	UV DNA damage endonuclease	-0.791222	0.665866	1.4555	0.990955	0.234731	0.469699	FALSE	SW 3.1.5, SW 3.1.5.6, SW 4.2.1.4	DNA repair/ recombination, Other proteins, Sporulation proteins/ other
BSU_tRNA_84	trnSL-Arg2		-0.789346	0.482711	4824.24	3364.63	0.102	0.282999	FALSE	SW 3.3.1.7	tRNA
BSU00670	tilS	tRNA(ile)-lysidine synthase;tRNA(Ile)-lysidine synthetase	-0.789054	0.305332	161.144	113.673	0.00975908	0.0532582	FALSE	SW 3.3.1.8, SW 3.4.2.5, SW 3.4.2.7, SW 4.3.2, SW 6.1	tRNA modification and maturation, Transcription factors/ other, Control of transcription factor (other than two-component system), Cell envelope stress proteins (controlled by SigM, V, W, X, Y), Essential genes	HprT; SigA; SigF; SigM; TilS
BSU03550	ycxC	transporter;hypothetical protein;hypothetical protein	-0.788438	0.563881	3.12768	2.07371	0.162042	0.377799	FALSE	SW 6.2, SW 6.7	Membrane proteins, Proteins of unknown function
BSU16490	rpsB;rpsB	30S ribosomal protein S2;putative 30S ribosomal protein S2	-0.788313	0.401961	1012.33	710.293	0.0498591	0.174046	FALSE	SW 3.3.1.4, SW 6.1, SW 6.2, SW 6.5	Ribosomal proteins, Essential genes, Membrane proteins, Universally conserved proteins	stringent response
BSU37220	ywjB	hypothetical protein;deaminase-reductase domain-containing protein;bifunctional deaminase-reductase domain-containing protein	-0.787743	0.264416	405.757	286.831	0.00289019	0.0221264	FALSE	SW 6.2, SW 6.7	Membrane proteins, Proteins of unknown function	Fur; SigB
BSU16450	cheC	Chey-P phosphatase CheC	-0.785144	0.406371	108.026	75.7607	0.0533484	0.180655	FALSE	SW 3.3.4.4, SW 4.1.1.1.1	Protein phosphatases, Soluble signalling proteins	CodY; DegU; SigA; SigD; Spo0A; SwrA
BSU33930	pgk;pgk	phosphoglycerate kinase;putative phosphoglycerate kinase;phosphoglycerate kinase;phosphoglycerate kinase;phosphoglycerate kinase;phosphoglycerate kinase;phosphoglycerate kinase;phosphoglycerate kinase;phosphoglycerate kinase;phosphoglycerate kinase;phosphoglycerate kinase	-0.78504	0.233042	1867.22	1328.83	0.000755331	0.00813212	FALSE	SW 2.1.5.2, SW 2.2.1.1, SW 2.2.1.2, SW 3.1.9, SW 6.4.5, SW 6.4.6, SW 6.5	Substrate-level phosphorylation, Glycolysis, Gluconeogenesis, Newly identified competence genes, Phosphorylation on a Ser residue, Phosphorylation on a Thr residue, Universally conserved proteins	CggR; SigA
BSU03970	ycnL	hypothetical protein	-0.780329	0.289691	53.6244	38.3185	0.0070672	0.0421691	FALSE	SW 6.2, SW 6.7	Membrane proteins, Proteins of unknown function	SigA
BSU30470	ytzC	hypothetical protein	-0.777978	0.491866	14.6264	10.3132	0.113721	0.303001	FALSE	SW 4.2.1.5	Newly identified sporulation proteins (based on transcription profiling)	SigF; SigG
BSU28700	ysfE	hypothetical protein	-0.775978	0.366927	177.266	125.646	0.0344469	0.135128	FALSE	SW 6.7	Proteins of unknown function	CcpA; SigA
BSU15820	rpmB	50S ribosomal protein L28	-0.77588	0.20532	1159.55	829.643	0.000157531	0.00220544	FALSE	SW 3.3.1.4	Ribosomal proteins	stringent response
BSU02540	ycbK	transporter	-0.775732	0.264186	22.6185	16.2011	0.0033214	0.0240135	FALSE	SW 1.2.4.12, SW 6.2	Other transporters, Membrane proteins	MtrB; SigA; T-box
BSU06360	guaA	GMP synthase	-0.775567	0.282815	846.644	603.502	0.00610089	0.0377683	FALSE	SW 2.5.2.1	Biosynthesis/ acquisition of purine nucleotides	SigA
BSU19830	yotM	hypothetical protein	-0.774357	1.17902	0.115383	0	0.511322	0.729776	FALSE	SW 5.1.2	SP-beta prophage	CsoR; SigA; SigE; SigK
BSU37110	ywjH;tal	transaldolase;putative transaldolase	-0.771734	0.22185	3815.87	2730.6	0.000503978	0.00589015	FALSE	SW 2.2.1.3, SW 6.4.5	Pentose phosphate pathway, Phosphorylation on a Ser residue
BSU_tRNA_7	trnSL-Ser1		-0.770135	0.524246	34.9237	24.4129	0.141824	0.350534	FALSE	SW 3.3.1.7	tRNA
BSU14590	pdhB	pyruvate dehydrogenase E1 component subunit beta;transketolase	-0.770001	0.279623	1906.38	1365.69	0.00589244	0.0369266	FALSE	SW 2.2.1.4, SW 3.1.9, SW 6.2, SW 6.4.5	TCA cycle, Newly identified competence genes, Membrane proteins, Phosphorylation on a Ser residue	SigA; stringent response
BSU29050	ytbE	oxidoreductase;2,5-didehydrogluconate reductase;hypothetical protein	-0.768977	0.348633	48.3655	34.5261	0.0274055	0.113459	FALSE	SW 6.6	Poorly characterized/ putative enzymes
BSU07610	citM	Mg(2+)/citrate complex secondary transporter	-0.768697	0.439368	6.73798	4.71447	0.0801959	0.241441	FALSE	SW 1.2.4.4, SW 1.3.1.1, SW 2.2.2.1, SW 6.2	Transporter for organic acids, Magnesium uptake/ efflux, Utilization of organic acids, Membrane proteins	CcpA; CitT; SigA
BSU17430	ynbA	GTPase HflX	-0.768559	0.396964	50.0383	35.609	0.0528564	0.179912	FALSE	SW 3.5.3, SW 6.3	Targets of (p)ppGpp, GTP-binding proteins
BSU00530	pth	peptidyl-tRNA hydrolase;peptidyl-tRNA hydrolase;peptidyl-tRNA hydrolase;peptidyl-tRNA hydrolase	-0.766987	0.190257	358.305	258.023	5.54646e-05	0.000931146	FALSE	SW 3.3.1.12, SW 4.3.1, SW 6.1	Translation/ other, General stress proteins (controlled by SigB), Essential genes	SigB
BSU17350	ymzC	hypothetical protein	-0.765979	0.663538	8.83563	6.27567	0.248342	0.486133	FALSE	SW 6.7	Proteins of unknown function
BSU04160	mtlR	transcriptional regulator MtlR;transcriptional antiterminator BglG	-0.763896	0.259659	19.6388	14.1615	0.00326183	0.0238439	FALSE	SW 2.2.2.10, SW 3.4.2.3, SW 6.4.3	Utilization of mannitol, PRD-type regulators, Phosphorylation on a Cys residue	CcpA; SigA
BSU18380	iseA	hypothetical protein	-0.763052	0.500465	7.96914	5.53798	0.127337	0.327604	FALSE	SW 1.1.3.1, SW 6.2	Autolysis, Membrane proteins	WalR
BSU04540	ydbO	transporter	-0.762849	0.208613	82.3334	59.0511	0.000255412	0.00340389	FALSE	SW 1.2.4.12, SW 6.2	Other transporters, Membrane proteins
BSU40750	yyaQ	hypothetical protein;hypothetical protein	-0.760654	0.470607	41.1252	29.4154	0.106024	0.290432	FALSE	SW 6.7	Proteins of unknown function
BSU04910	yddB	hypothetical protein	-0.760278	1.1216	0.084564	0	0.497867	0.719866	FALSE	SW 5.2.1, SW 6.2	ICEBs1, Membrane proteins	ImmR
BSU24480	yqhR	hypothetical protein;hypothetical protein	-0.760174	0.474224	8.19438	5.59753	0.108938	0.294483	FALSE	SW 4.2.1.5, SW 6.2	Newly identified sporulation proteins (based on transcription profiling), Membrane proteins
BSU16020	rimM	ribosome maturation factor RimM;16S rRNA processing protein RimM;16S rRNA processing protein RimM;16S rRNA processing protein RimM	-0.759316	0.341752	88.2339	63.4354	0.0262945	0.110242	FALSE	SW 3.2.4.4, SW 3.3.1.2	RNases/ Other, rRNA modification and maturation	SigA
BSU37020	ywkD	hypothetical protein;bleomycin resistance protein	-0.75921	0.311794	32.1178	23.6044	0.0148929	0.0727812	FALSE	SW 6.7	Proteins of unknown function
BSU04590	ydbS	hypothetical protein;membrane-flanked domain-containing protein;membrane-flanked domain-containing protein;hypothetical protein;hypothetical protein	-0.759169	0.18968	333.09	241.135	6.27135e-05	0.00103963	FALSE	SW 4.3.13, SW 4.3.2, SW 6.2	Resistance against toxins/ antibiotics, Cell envelope stress proteins (controlled by SigM, V, W, X, Y), Membrane proteins	SigW
BSU22700	aroB;aroB	3-dehydroquinate synthase;putative 3-dehydroquinate synthase;3-dehydroquinate synthase	-0.757948	0.341285	672.244	483.153	0.0263599	0.1104	FALSE	SW 2.3.1.13	Biosynthesis/ acquisition of aromatic amino acids
BSU04860	ydcQ	Ftsk domain-containing protein YdcQ;hypothetical protein;hypothetical protein	-0.756538	0.745457	0.517399	0.332615	0.31017	0.561139	FALSE	SW 5.2.1, SW 6.2	ICEBs1, Membrane proteins	ImmR
BSU04930	yddD;yddD	hypothetical protein;hypothetical protein	-0.755553	1.12007	0.129229	0	0.499955	0.720824	FALSE	SW 5.2.1, SW 6.2	ICEBs1, Membrane proteins	ImmR
BSU14770	bipA	GTP-binding protein TypA/BipA	-0.755551	0.232159	1331.08	964.87	0.00113612	0.0109255	FALSE	SW 3.3.1.11, SW 4.3.5	Translation factors, Cold stress proteins	stringent response
BSU36610	ywnC	hypothetical protein;hypothetical protein;hypothetical protein	-0.754962	0.291561	92.4931	66.7814	0.00961484	0.0528349	FALSE	SW 6.2, SW 6.7	Membrane proteins, Proteins of unknown function
BSU25390	yqeZ	hypothetical protein;hypothetical protein;hypothetical protein;hypothetical protein;hypothetical protein	-0.754495	0.270916	397.555	287.441	0.00535318	0.0347125	FALSE	SW 4.3.13, SW 4.3.2, SW 6.2	Resistance against toxins/ antibiotics, Cell envelope stress proteins (controlled by SigM, V, W, X, Y), Membrane proteins	SigW
BSU40560	yybP	lipoprotein	-0.753486	0.42015	10.3298	7.50206	0.0729133	0.22622	FALSE	SW 4.2.1.5, SW 6.2	Newly identified sporulation proteins (based on transcription profiling), Membrane proteins	yybP-ykoY motif
BSU24900	rpmG	50S ribosomal protein L33	-0.752823	0.30606	1576.05	1142.45	0.0139043	0.0697297	FALSE	SW 3.3.1.4, SW 6.4.1	Ribosomal proteins, Phosphorylation on an Arg residue
BSU24100	bkdR	sigma L-dependent transcriptional regulator YqiR;PAS modulated Fis family sigma-54-specific transcriptional regulator;PAS modulated sigma54 specific transcriptional regulator, Fis family	-0.752595	0.247267	70.7965	51.366	0.00233729	0.019015	FALSE	SW 2.3.2.9, SW 3.4.2.5	Utilization of branched-chain amino acids, Transcription factors/ other	CodY
BSU14780	ylaH	hypothetical protein;hypothetical protein	-0.752424	0.247103	687.614	498.953	0.00232697	0.0189701	FALSE	SW 6.2, SW 6.7	Membrane proteins, Proteins of unknown function	stringent response
BSU08250	yfiF	AraC family transcriptional regulator;AraC family transcriptional regulator;AraC family transcriptional regulator	-0.752237	0.504736	3.01506	2.14222	0.13613	0.342026	FALSE	SW 3.4.2.6	Transcription factor/ other/ based on similarity
BSU02120	ybeC	amino acid-proton symporter YbeC	-0.751766	0.247438	216.695	157.159	0.00237996	0.0191654	FALSE	SW 1.2.4.12, SW 6.2	Other transporters, Membrane proteins
BSU20030	yosR	thioredoxin;hypothetical protein	-0.749998	1.19288	0.2792	0	0.529527	0.744562	FALSE	SW 2.1.3, SW 5.1.2, SW 6.2	Electron transport/ other, SP-beta prophage, Membrane proteins
BSU21620	yokE	hypothetical protein	-0.749574	0.619992	5.74238	4.16458	0.226661	0.459383	FALSE	SW 5.1.2	SP-beta prophage
BSU24880	yqgO	hypothetical protein	-0.749449	0.506923	18.5885	12.868	0.139293	0.346815	FALSE	SW 4.2.1.5	Newly identified sporulation proteins (based on transcription profiling)
BSU37790	rocG	catabolic NAD-specific glutamate dehydrogenase RocG	-0.749003	0.611206	140.076	98.7237	0.220405	0.452459	FALSE	SW 2.3.2.1, SW 2.3.2.4, SW 3.4.2.7, SW 3.4.3.2	Utilization of glutamine/ glutamate, Utilization of arginine/ ornithine, Control of transcription factor (other than two-component system), Trigger enzymes that control gene expression by protein-protein interaction with transcription factors	AbrB; AhrC; CcpA; RocR; SigL
BSU03070	mdr	multidrug resistance protein	-0.746911	0.327763	201.21	146.038	0.0226782	0.099613	FALSE	SW 1.2.4.11, SW 4.3.13, SW 6.2	Other exporters, Resistance against toxins/ antibiotics, Membrane proteins
BSU39540	yxeI	hypothetical protein	-0.746058	0.327321	60.5525	44.0215	0.0226503	0.0996009	FALSE	SW 4.3.13	Resistance against toxins/ antibiotics
BSU27250	yrhB	cystathionine gamma-lyase;cystathionine gamma-synthase	-0.746023	0.433857	38.9452	28.1096	0.0855211	0.25044	FALSE	SW 2.3.1.9, SW 6.2	Biosynthesis/ acquisition of cysteine, Membrane proteins	CymR; SigA; Spx
BSU36470	pucI	allantoin permease	-0.745669	0.662186	1.31535	0.850846	0.260135	0.499211	FALSE	SW 1.2.4.6, SW 2.5.1, SW 6.2	Nucleotide/ nucleoside transporter, Utilization of nucleotides, Membrane proteins	PucR
BSU00960	rlmB	23S rRNA (guanosine(2251)-2'-O)-methyltransferase RlmB;putative tRNA:rRNA methyltransferase;TrmH family RNA methyltransferase;TrmH family RNA methyltransferase;RNA methyltransferase, TrmH family, group 3;TrmH family RNA methyltransferase	-0.744943	0.339747	95.6141	69.4182	0.0283331	0.116327	FALSE	SW 3.3.1.2	rRNA modification and maturation	SigA; T-box
BSU22620	hisC	histidinol-phosphate aminotransferase	-0.742112	0.220576	274.444	200.842	0.000767033	0.00822496	FALSE	SW 2.3.1.13	Biosynthesis/ acquisition of aromatic amino acids	MtrB
BSU01110	rpsG	30S ribosomal protein S7;30S ribosomal protein S7	-0.741681	0.259855	12627.7	9229.4	0.0043144	0.0293705	FALSE	SW 3.3.1.4, SW 6.1, SW 6.4.1, SW 6.5	Ribosomal proteins, Essential genes, Phosphorylation on an Arg residue, Universally conserved proteins	stringent response
BSU14710	ylaA	hypothetical protein	-0.740861	0.3491	4.79304	3.51737	0.0338206	0.13333	FALSE	SW 6.2, SW 6.7	Membrane proteins, Proteins of unknown function	SigA; Spx; YlaC
BSU15080	rpmF	50S ribosomal protein L32;50S ribosomal protein L32	-0.738135	0.367003	6194.94	4510.9	0.0442991	0.158979	FALSE	SW 3.3.1.4	Ribosomal proteins	stringent response
BSU14100	ykuJ	hypothetical protein	-0.736456	0.245664	349.713	255.958	0.00271921	0.0211922	FALSE	SW 6.7	Proteins of unknown function	CcpA; Spo0A
BSU39680	iolI	inosose isomerase	-0.736225	0.38004	90.6936	65.9931	0.0527175	0.179671	FALSE	SW 2.2.2.16	Utilization of inositol	CcpA; IolR; SigA
BSU21480	sunA	bacteriocin sublancin-168	-0.736114	0.337188	10136	7385.75	0.0290285	0.11869	FALSE	SW 2.6.6.1, SW 4.3.15, SW 4.3.17, SW 5.1.2, SW 6.2	Biosynthesis of antibacterial compounds, Biosynthesis of antibacterial compounds.1, Toxins, antitoxins and immunity against toxins, SP-beta prophage, Membrane proteins	Abh; AbrB; DnaA; Rok; YvrHb
BSU39290	yxxD	hypothetical protein;hypothetical protein	-0.734841	0.474336	12.9622	9.32337	0.121333	0.317519	FALSE	SW 4.3.18, SW 6.1	Toxins, antitoxins and immunity against toxins/ based on similarity, Essential genes
BSU06230	iolT	major myo-inositol transporter IolT	-0.734484	0.443539	3.38817	2.38139	0.0977297	0.275395	FALSE	SW 1.2.4.3, SW 2.2.2.16, SW 6.2	Carbohydrate transporter, Utilization of inositol, Membrane proteins	IolR
BSU00150	dgk	deoxyguanosine kinase	-0.734294	0.191302	71.3353	52.3092	0.000123838	0.00182396	FALSE	SW 2.5.2.3	Purine salvage and interconversion
BSU17570	xynP	symporter;major facilitator superfamily protein;sugar (glycoside-Pentoside-Hexuronide) transporter	-0.734293	0.545099	2.54805	1.96147	0.177954	0.398376	FALSE	SW 1.2.4.3, SW 2.2.2.5, SW 6.2	Carbohydrate transporter, Utilization of xylan/ xylose, Membrane proteins	CcpA; SigA; XylR
BSU03520	srfAD	surfactin synthase thioesterase subunit	-0.733584	0.284816	782.801	574.263	0.0100053	0.0542286	FALSE	SW 2.6.6.1, SW 4.1.4, SW 4.3.15	Biosynthesis of antibacterial compounds, Swarming, Biosynthesis of antibacterial compounds.1	Abh; CodY; ComA; PerR; PhoP; SigA; Spx
BSU13610	mtnB	methylthioribulose-1-phosphate dehydratase;methylthioribulose-1-phosphate dehydratase	-0.733545	0.51481	3.70345	2.87141	0.154191	0.367793	FALSE	SW 2.3.1.10	Biosynthesis/ acquisition of methionine/ S-adenosylmethionine	S-box; SigA
BSU00870	radA	DNA repair protein RadA;DNA repair protein RadA;DNA repair protein RadA;DNA repair protein RadA;DNA repair protein RadA	-0.733504	0.244682	156.72	115.314	0.00271951	0.0211922	FALSE	SW 2.5.3, SW 3.1.5, SW 3.1.5.6, SW 4.3.1, SW 4.3.4	Metabolism of signalling nucleotides, DNA repair/ recombination, Other proteins, General stress proteins (controlled by SigB), Heat shock proteins	CtsR; SigA; SigB; SigF; SigM
BSU00890	yacL	PIN and TRAM-domain containing protein YacL;PilT protein domain-containing protein	-0.729762	0.205194	245.013	180.959	0.000375901	0.00466871	FALSE	SW 4.3.1, SW 4.3.2	General stress proteins (controlled by SigB), Cell envelope stress proteins (controlled by SigM, V, W, X, Y)	SigB; SigM
BSU00560	spoVT	stage V sporulation protein T	-0.72679	0.242705	222.877	164.662	0.00274861	0.0213111	FALSE	SW 3.4.2.5, SW 4.2.1.4	Transcription factors/ other, Sporulation proteins/ other	SigF; SigG
BSU06290	yeaA	hypothetical protein	-0.724983	0.267751	24.8022	18.4676	0.00677553	0.0408595	FALSE	SW 4.2.1.4, SW 4.3.2	Sporulation proteins/ other, Cell envelope stress proteins (controlled by SigM, V, W, X, Y)	SigE; SigW
BSU17030	cotE	spore coat protein E	-0.724284	0.459298	8.37105	6.00169	0.11481	0.304932	FALSE	SW 4.2.1.1.2	Class II	GerE; SigE; SigK
BSU02019	ybzI	hypothetical protein	-0.724213	0.386095	23.2908	17.0566	0.0606916	0.196937	FALSE	SW 6.7	Proteins of unknown function
BSU_misc_RNA_52			-0.72267	0.318655	2071.31	1531.83	0.0233369	0.101161	FALSE	SW 3.5.1	Targets of c-di-AMP
BSU24800	yqgW	hypothetical protein;hypothetical protein;hypothetical protein	-0.722343	0.359846	64.9441	47.097	0.0447105	0.159588	FALSE	SW 6.7	Proteins of unknown function
BSU04120	yczI	hypothetical protein	-0.722264	0.345424	140.832	103.846	0.0365327	0.140663	FALSE	SW 6.2, SW 6.7	Membrane proteins, Proteins of unknown function
BSU34200	sigL	RNA polymerase sigma-54 factor	-0.722112	0.270187	62.137	46.0249	0.00752567	0.0441076	FALSE	SW 3.2.1.2, SW 3.4.1.1	Sigma factors, Sigma factors.1	CcpA
BSU00680	hprT	hypoxanthine-guanine phosphoribosyltransferase;hypoxanthine phosphoribosyltransferase;hypoxanthine phosphoribosyltransferase;hypoxanthine phosphoribosyltransferase	-0.721429	0.338114	2682.88	1979.3	0.0328685	0.130493	FALSE	SW 2.5.2.3, SW 3.4.2.5, SW 3.4.2.7, SW 3.5.3, SW 4.3.2	Purine salvage and interconversion, Transcription factors/ other, Control of transcription factor (other than two-component system), Targets of (p)ppGpp, Cell envelope stress proteins (controlled by SigM, V, W, X, Y)	HprT; SigA; SigF; SigM; TilS
BSU33910	pgm	2,3-bisphosphoglycerate-independent phosphoglycerate mutase	-0.719434	0.240819	1094.73	815.784	0.00281312	0.0216419	FALSE	SW 2.2.1.1, SW 2.2.1.2, SW 6.1, SW 6.4.5	Glycolysis, Gluconeogenesis, Essential genes, Phosphorylation on a Ser residue	CggR; SigA
BSU20950	yopB	hypothetical protein;hypothetical protein	-0.7172	1.10495	0.92563	0.426642	0.516288	0.733955	FALSE	SW 5.1.2	SP-beta prophage
BSU21590	yokH	hypothetical protein;hypothetical protein;hypothetical protein	-0.717117	0.740576	3.53732	2.58322	0.332883	0.583318	FALSE	SW 5.1.2, SW 6.7	SP-beta prophage, Proteins of unknown function
BSU00430	yabG	sporulation-specific protease YabG;sporulation peptidase YabG	-0.713314	0.7098	1.56188	1.16596	0.314921	0.56524	FALSE	SW 3.3.7.4, SW 4.2.1.1.8, SW 6.2	Additional proteins involved in proteolysis, Not yet assigned, Membrane proteins	SigK
BSU30680	ytjA	membrane protein insertion efficiency factor	-0.712359	0.718393	5.92773	3.646	0.321392	0.571781	FALSE	SW 4.4	Lifestyles/ miscellaneous
BSU19610	yodI	hypothetical protein	-0.711051	0.552199	13.0207	9.6764	0.19786	0.4226	FALSE	SW 4.2.1.1.8, SW 6.2	Not yet assigned, Membrane proteins	SigK
BSU_tRNA_68	trnB-Gly2		-0.71018	0.411056	826.959	612.17	0.0840424	0.248304	FALSE	SW 3.3.1.7	tRNA
BSU22630	trpA	tryptophan synthase alpha chain;TspO and MBR-like proteins	-0.709433	0.24779	129.664	96.9186	0.00419589	0.0288613	FALSE	SW 2.3.1.13	Biosynthesis/ acquisition of aromatic amino acids	MtrB
BSU18850	yobD	XRE family transcriptional regulator;XRE family transcriptional regulator	-0.708945	0.607584	7.43954	5.13659	0.24328	0.478301	FALSE	SW 3.4.2.6	Transcription factor/ other/ based on similarity
BSU02900	yceD	general stress protein 16U	-0.708747	0.23588	1413.77	1057.31	0.00265849	0.0209402	FALSE	SW 4.3.1, SW 4.3.12, SW 4.3.2, SW 6.2	General stress proteins (controlled by SigB), Resistance against toxic metals/ based on similarity, Cell envelope stress proteins (controlled by SigM, V, W, X, Y), Membrane proteins	SigB; SigM; SigW; SigX
BSU37460	rapF	response regulator aspartate phosphatase F	-0.708565	0.224333	65.7431	49.2581	0.00158561	0.0141173	FALSE	SW 3.1.7, SW 3.3.4.4, SW 3.4.2.2.2, SW 3.4.8, SW 4.1.3	Genetic competence, Protein phosphatases, Response regulator aspartate phosphatase, Quorum sensing, Genetic competence.1	CcpA; ComA; SigH
BSU25620	yqeL	hypothetical protein;iojap family protein;iojap family protein;hypothetical protein	-0.707598	0.170977	366.774	275.539	3.49499e-05	0.000638117	FALSE	SW 3.3.1.12	Translation/ other
BSU14440	ykpB	oxidoreductase	-0.707519	0.287921	22.4771	16.7247	0.013997	0.0700205	FALSE	SW 6.6	Poorly characterized/ putative enzymes
BSU33920	tpiA;tpiA	triosephosphate isomerase;putative triosephosphate isomerase;triosephosphate isomerase;triosephosphate isomerase;triosephosphate isomerase	-0.707298	0.226937	1445.35	1086.67	0.00182881	0.0157174	FALSE	SW 2.2.1.1, SW 2.2.1.2, SW 3.1.9, SW 6.4.5	Glycolysis, Gluconeogenesis, Newly identified competence genes, Phosphorylation on a Ser residue	CggR; SigA
BSU23530	spoIIM	stage II sporulation protein M;stage II sporulation protein M	-0.707267	0.742598	1.59922	1.18663	0.340883	0.591063	FALSE	SW 1.1.5, SW 4.2.1.4	Cell wall/ other, Sporulation proteins/ other	SigE
BSU07460	yfmI	MFS transporter;major facilitator superfamily protein	-0.706708	0.644971	1.22073	0.861232	0.273201	0.51593	FALSE	SW 1.2.4.12, SW 4.3.14, SW 6.2	Other transporters, Resistance against toxins/ antibiotics/ based on similarity, Membrane proteins	AbrB; Spo0A
BSU02720	yccF	hypothetical protein;SEC-C motif domain-containing protein;hypothetical protein;SEC-C motif domain-containing protein	-0.70633	0.372638	793.255	589.529	0.0580281	0.19143	FALSE	SW 6.7	Proteins of unknown function
BSU23560	mleN	malate-2H(+)/Na(+)-lactate antiporter;putative transmembrane Na+/H+ antiporter	-0.703432	0.327941	1127.11	842.532	0.0319533	0.127687	FALSE	SW 1.2.4.4, SW 2.2.2.1, SW 6.2	Transporter for organic acids, Utilization of organic acids, Membrane proteins	AnsR; CcpA; SigA
BSU40880	exoAA	exodeoxyribonuclease;exodeoxyribonuclease III Xth	-0.703377	0.318082	43.5927	32.6228	0.0270146	0.1122	FALSE	SW 3.1.5, SW 3.1.5.2, SW 4.2.1.4	DNA repair/ recombination, A/P endonucleases, Sporulation proteins/ other	SigG
BSU31510	yufK	hypothetical protein;hypothetical protein;hypothetical protein	-0.703099	0.275074	387.014	290.605	0.0105871	0.0563793	FALSE	SW 6.2, SW 6.7	Membrane proteins, Proteins of unknown function
BSU33900	eno	enolase;enolase	-0.702324	0.233864	2964.98	2236.1	0.00267224	0.0210067	FALSE	SW 2.2.1.1, SW 2.2.1.2, SW 6.1, SW 6.2, SW 6.4.5, SW 6.4.6, SW 6.4.7, SW 6.5	Glycolysis, Gluconeogenesis, Essential genes, Membrane proteins, Phosphorylation on a Ser residue, Phosphorylation on a Thr residue, Phosphorylation on a Tyr residue, Universally conserved proteins	CggR; SigA
BSU03390	yckC	hypothetical protein;RDD domain-containing protein	-0.701806	0.23287	196.771	148.021	0.00258065	0.0204901	FALSE	SW 4.2.1.4, SW 6.2	Sporulation proteins/ other, Membrane proteins	SigE
BSU39360	hutU;hutU	urocanate hydratase;putative urocanate hydratase	-0.70155	0.502117	1.97711	1.44315	0.162358	0.378168	FALSE	SW 2.3.2.5	Utilization of histidine	CcpA; CodY; HutP; SigA
BSU16630	infB	translation initiation factor IF-2;translation initiation factor IF-2	-0.699752	0.319031	210.578	158.217	0.028281	0.116251	FALSE	SW 3.3.1.11, SW 3.5.3, SW 6.1	Translation factors, Targets of (p)ppGpp, Essential genes	NusA; SigA; SigB; stringent response
BSU39100	yxiO	MFS transporter	-0.699129	0.431989	4.58516	3.31828	0.105577	0.290081	FALSE	SW 6.2, SW 6.7	Membrane proteins, Proteins of unknown function	PhoP
BSU30010	ythP	ABC transporter ATP-binding protein	-0.698026	0.262331	233.939	176.139	0.00779411	0.0451466	FALSE	SW 1.2.1.2.6, SW 4.3.2, SW 6.2	Exporters of unknown function, Cell envelope stress proteins (controlled by SigM, V, W, X, Y), Membrane proteins	SigW
BSU16680	rpsO	30S ribosomal protein S15;30S ribosomal protein S15	-0.697498	0.279141	2971.11	2238.48	0.0124638	0.0643829	FALSE	SW 3.3.1.4, SW 6.1	Ribosomal proteins, Essential genes	stringent response
BSU02190	ybfF	hypothetical protein	-0.697477	0.513672	8.54326	6.41055	0.174519	0.394593	FALSE	SW 6.2, SW 6.7	Membrane proteins, Proteins of unknown function
BSU34590	mdxG	maltodextrin transport system permease protein MdxG;binding-protein-dependent transport system inner membrane protein	-0.697446	0.622657	3.32878	2.38117	0.262665	0.502501	FALSE	SW 1.2.1.1.1, SW 2.2.2.23, SW 6.2	Uptake of carbon sources, Utilization of starch/ maltodextrin, Membrane proteins
BSU21390	yomE	hypothetical protein;exopolysaccharide biosynthesis protein;exopolysaccharide biosynthesis protein;exopolysaccharide biosynthesis protein	-0.6974	0.428417	4.1746	3.19144	0.103556	0.285915	FALSE	SW 5.1.2	SP-beta prophage
BSU40700	yybB	hypothetical protein	-0.694748	0.254701	18.508	14.2398	0.00637766	0.0389943	FALSE	SW 6.7	Proteins of unknown function
BSU08580	yfhL	hypothetical protein;hypothetical protein;hypothetical protein	-0.694722	0.387566	70.5036	52.7696	0.0730491	0.226318	FALSE	SW 4.3.1, SW 4.3.13, SW 4.3.2, SW 6.2	General stress proteins (controlled by SigB), Resistance against toxins/ antibiotics, Cell envelope stress proteins (controlled by SigM, V, W, X, Y), Membrane proteins	SigB; SigW
BSU36990	ywkF	hypothetical protein;hypothetical protein	-0.694367	0.272855	44.8814	33.8589	0.0109333	0.0577571	FALSE	SW 4.2.1.5, SW 6.2	Newly identified sporulation proteins (based on transcription profiling), Membrane proteins
BSU20150	yosE	hypothetical protein	-0.692475	1.1421	0.453753	0.205594	0.544303	0.752757	FALSE	SW 5.1.2	SP-beta prophage
BSU30700	rpmE2	50S ribosomal protein L31 type B	-0.692166	0.50122	41.093	30.1305	0.167291	0.385871	FALSE	SW 3.3.1.4, SW 4.3.1, SW 6.4.1	Ribosomal proteins, General stress proteins (controlled by SigB), Phosphorylation on an Arg residue	SigB; Zur
BSU40970	parA;parA	sporulation initiation inhibitor protein Soj;putative protein involved in partitioning;putative ParA chromosome partitioning protein;cobyrinic acid ac-diamide synthase;cobyrinic acid ac-diamide synthase;Cobyrinic acid ac-diamide synthase;Cobyrinic acid ac-diamide synthase;cobyrinic acid ac-diamide synthase;chromosome partitioning protein;cobyrinic acid ac-diamide synthase	-0.692045	0.200233	333.558	253.212	0.000547865	0.00631001	FALSE	SW 3.1.3, SW 4.2.3, SW 6.2	DNA condensation/ segregation, Sporulation/ other, Membrane proteins	Spo0A
BSU01020	rplK;rplK	50S ribosomal protein L11;putative 50S ribosomal protein L11;50S ribosomal protein L11;50S ribosomal protein L11;50S ribosomal protein L11	-0.692013	0.24731	5401.52	4096.28	0.00513938	0.0334905	FALSE	SW 3.1.9, SW 3.3.1.4, SW 6.4.1, SW 6.5	Newly identified competence genes, Ribosomal proteins, Phosphorylation on an Arg residue, Universally conserved proteins	stringent response
BSU07930	yfkD	hypothetical protein	-0.690275	0.471459	8.04887	5.88364	0.14316	0.352681	FALSE	SW 4.3.1	General stress proteins (controlled by SigB)	SigB; SigG
BSU14580	pdhA	pyruvate dehydrogenase E1 component subunit alpha	-0.689968	0.346285	1030.46	778.658	0.0463179	0.16385	FALSE	SW 2.2.1.4	TCA cycle	SigA; stringent response
BSU00800	yazB	XRE family transcriptional regulator	-0.689468	0.219403	482.708	367.01	0.00167523	0.0146518	FALSE	SW 3.4.2.6	Transcription factor/ other/ based on similarity	SigA
BSU16610	ylxR	hypothetical protein;hypothetical protein	-0.688465	0.548998	63.1156	46.8366	0.209828	0.436857	FALSE	SW 6.7	Proteins of unknown function	NusA; SigA; SigB; stringent response
BSU28800	araA	L-arabinose isomerase	-0.68599	0.444729	20.1559	15.2004	0.122954	0.319827	FALSE	SW 2.2.2.6	Utilization of arabinan/ arabinose/ arabitol	AraR; CcpA; SigA
BSU40910	rpsF	30S ribosomal protein S6;30S ribosomal protein S6	-0.684731	0.302558	5628.56	4272.96	0.0236269	0.102194	FALSE	SW 3.3.1.4	Ribosomal proteins	ComK; SigA; stringent response
BSU_tRNA_75	trnSL-Glu2		-0.683709	0.406628	6744.06	5108.34	0.0926833	0.264943	FALSE	SW 3.3.1.7	tRNA
BSU35110	yvlC	hypothetical protein	-0.682682	0.249049	103.15	78.4961	0.00612228	0.0378416	FALSE	SW 4.3.2	Cell envelope stress proteins (controlled by SigM, V, W, X, Y)	SigW
BSU08040	yfjM	hypothetical protein	-0.682203	0.391539	11.7351	8.76737	0.0814453	0.24317	FALSE	SW 6.7	Proteins of unknown function
BSU02560	ycbM	sensor histidine kinase	-0.681638	0.392535	9.80469	7.49586	0.0824754	0.245137	FALSE	SW 3.3.4.2, SW 3.4.2.2.1, SW 6.2, SW 6.4.4	Protein kinases, Two-component sensor kinase, Membrane proteins, Phosphorylation on a His residue
BSU_Custom_LacZ			-0.681259	0.412765	11036.2	8351.33	0.0988456	0.277016	FALSE
BSU02510	garD	D-galactarate dehydratase;galactarate dehydratase	-0.675691	0.305063	9.10793	6.97353	0.0267654	0.111456	FALSE	SW 2.2.2.14	Utilization of glucarate/galactarate	AbrB; YcbG
BSU35100	yvlD	hypothetical protein	-0.675425	0.238627	141.537	108.066	0.00464802	0.0312126	FALSE	SW 4.3.2	Cell envelope stress proteins (controlled by SigM, V, W, X, Y)	SigW
BSU39470	yxeP	hydrolase YxeP	-0.6752	0.515316	10.8635	8.23529	0.190106	0.413619	FALSE	SW 2.6.4.3, SW 2.7	Conversion of S-(2-succino)cysteine to cysteine, Detoxification reactions	CymR; SigA
BSU01520	ybaK	hypothetical protein	-0.673802	0.456423	9.89047	7.55624	0.139872	0.347098	FALSE	SW 4.2.1.4	Sporulation proteins/ other	LexA; SigE; SigG
BSU11980	yjdA	oxidoreductase;short-chain dehydrogenase/reductase SDR	-0.673746	0.388211	17.3498	13.2196	0.0826501	0.245288	FALSE	SW 6.6	Poorly characterized/ putative enzymes
BSU_tRNA_51	trnS-Leu2		-0.672619	0.459095	337.881	255.767	0.142894	0.352519	FALSE	SW 3.3.1.7	tRNA
BSU32669	yuzN	HTH-type transcriptional regulator YuzN	-0.672133	0.202893	181.77	139.565	0.000923853	0.0093854	FALSE	SW 3.4.2.6	Transcription factor/ other/ based on similarity
BSU14730	ylaC	RNA polymerase sigma factor YlaC;ECF subfamily RNA polymerase sigma-24 subunit;ECF subfamily RNA polymerase sigma-24 subunit	-0.670642	0.29678	79.7585	61.3249	0.0238383	0.102884	FALSE	SW 3.2.1.2, SW 3.4.1.1	Sigma factors, Sigma factors.1	SigA; Spx; YlaC
BSU04630	ydcC	sporulation protein YdcC	-0.670257	0.356228	40.5684	31.1198	0.0598986	0.195401	FALSE	SW 4.2.1.4, SW 6.2, SW 6.4.6	Sporulation proteins/ other, Membrane proteins, Phosphorylation on a Thr residue	SigE
BSU16430	cheA	chemotaxis protein CheA;CheA signal transduction histidine kinase	-0.669332	0.425465	88.9804	67.6301	0.115678	0.305545	FALSE	SW 3.3.4.2, SW 3.4.2.2.1, SW 4.1.1.1.1, SW 4.1.2.6, SW 4.1.4, SW 6.2, SW 6.4.4	Protein kinases, Two-component sensor kinase, Soluble signalling proteins, Other proteins required for efficient pellicle biofilm formation, Swarming, Membrane proteins, Phosphorylation on a His residue	CodY; DegU; SigA; SigD; Spo0A; SwrA
BSU38880	yxjO	HTH-type transcriptional regulator YxjO	-0.669002	0.356253	19.6411	14.9498	0.0603972	0.19633	FALSE	SW 3.4.2.6	Transcription factor/ other/ based on similarity
BSU18120	alsT	amino acid carrier protein AlsT;putative amino acid transport related, membrane protein	-0.668502	0.191718	170.406	131.378	0.000488656	0.00574497	FALSE	SW 1.2.4.1.1, SW 2.3.1.1, SW 2.3.2.1, SW 6.2	Solute:sodium symporter family, Biosynthesis/ acquisition of glutamate/ glutamine/ ammonium assimilation, Utilization of glutamine/ glutamate, Membrane proteins	GlnR; TnrA
BSU39970	yxaH	hypothetical protein;hypothetical protein;hypothetical protein	-0.668243	0.466324	2.99036	2.3442	0.151857	0.365585	FALSE	SW 6.2	Membrane proteins	LmrA; QdoR
BSU30000	ythQ	transporter	-0.668043	0.267964	116.777	89.7794	0.0126657	0.0650864	FALSE	SW 1.2.1.2.6, SW 4.3.2, SW 6.2	Exporters of unknown function, Cell envelope stress proteins (controlled by SigM, V, W, X, Y), Membrane proteins	SigW
BSU35120	yvlB	hypothetical protein;hypothetical protein	-0.665908	0.134695	251.116	194.408	7.66042e-07	2.282e-05	FALSE	SW 4.3.2	Cell envelope stress proteins (controlled by SigM, V, W, X, Y)	SigW
BSU14072	ykzU	hypothetical protein	-0.66569	0.494282	51.3271	39.0648	0.17805	0.398376	FALSE	SW 6.7	Proteins of unknown function	FadR
BSU05410	ydfH	sensor histidine kinase	-0.665293	0.43251	6.12374	4.7193	0.123996	0.321513	FALSE	SW 3.3.4.2, SW 3.4.2.2.1, SW 6.2, SW 6.4.4	Protein kinases, Two-component sensor kinase, Membrane proteins, Phosphorylation on a His residue
BSU_tRNA_47	trnS-Glu		-0.665039	0.390359	819.843	628.199	0.0884444	0.255592	FALSE	SW 3.3.1.7	tRNA
BSU27380	yrzB	hypothetical protein	-0.664355	0.28728	1616.61	1245.11	0.0207461	0.0939383	FALSE	SW 6.7	Proteins of unknown function	T-box
BSU20160	yosD	hypothetical protein	-0.663892	1.11043	0.342654	0.245643	0.549927	0.757145	FALSE	SW 5.1.2	SP-beta prophage
BSU00440	veg	protein Veg;hypothetical protein;hypothetical protein;hypothetical protein	-0.662759	0.329519	7262.16	5597.62	0.044295	0.158979	FALSE	SW 4.1.2, SW 4.1.2.4	Biofilm formation, Regulation	SigA
BSU18190	yngC	hypothetical protein;hypothetical protein	-0.662414	0.29534	446.951	344.574	0.0249042	0.10644	FALSE	SW 4.3.2, SW 6.2, SW 6.6	Cell envelope stress proteins (controlled by SigM, V, W, X, Y), Membrane proteins, Poorly characterized/ putative enzymes	SigM; YclJ
BSU02580	ycbO	hypothetical protein	-0.660036	0.271803	21.6701	16.6632	0.0151672	0.0737332	FALSE	SW 6.2, SW 6.7	Membrane proteins, Proteins of unknown function
BSU_misc_RNA_35	rnpB		-0.660034	0.258915	14904.6	11537	0.0107962	0.0572616	FALSE	SW 3.2.4.4, SW 3.3.1.8, SW 6.1, SW 6.9.4	RNases/ Other, tRNA modification and maturation, Essential genes, RNA component of RNase P
BSU08260	yfiG;SOC14	metabolite transporter;hypothetical protein	-0.659806	0.385145	5.52776	4.27512	0.0866876	0.252913	FALSE	SW 1.2.4.3, SW 2.2.2.16, SW 6.2	Carbohydrate transporter, Utilization of inositol, Membrane proteins
BSU07830	yfkO	NAD(P)H nitroreductase YfkO;nitroreductase;nitroreductase;nitroreductase;nitroreductase;nitroreductase	-0.657978	0.238265	761.718	590.265	0.00575286	0.0363645	FALSE	SW 2.1.4, SW 4.3.8	Electron transport/ other/ based on similarity, Resistance against oxidative and electrophile stress	HypR; SigA
BSU16825	ymfD	bacillibactin exporter	-0.657583	0.322421	11.0186	8.46455	0.0413986	0.152578	FALSE	SW 1.2.4.10, SW 1.3.3.3, SW 2.6.5.1, SW 4.2.1.5, SW 6.2	Siderophore exporters, Acquisition of iron / Other, Acquisition of iron / Other.1, Newly identified sporulation proteins (based on transcription profiling), Membrane proteins	Mta
BSU00210	recR	recombination protein RecR;recombination protein RecR;recombination protein RecR;recombination protein RecR;recombination protein RecR	-0.656444	0.298702	180.781	140.089	0.0279739	0.115451	FALSE	SW 3.1.5, SW 3.1.5.6	DNA repair/ recombination, Other proteins
BSU39720	iolE	inosose dehydratase	-0.65611	0.432421	30.9696	23.8512	0.129192	0.330132	FALSE	SW 2.2.2.16, SW 6.4.1	Utilization of inositol, Phosphorylation on an Arg residue	CcpA; IolR; SigA
BSU20170	yosC	hypothetical protein	-0.656096	1.06269	0.249891	0.131762	0.536978	0.748557	FALSE	SW 5.1.2	SP-beta prophage
BSU02280	ybfM	hypothetical protein;hypothetical protein	-0.656026	0.302489	713.607	552.167	0.0301011	0.121819	FALSE	SW 4.3.2, SW 6.2, SW 6.6	Cell envelope stress proteins (controlled by SigM, V, W, X, Y), Membrane proteins, Poorly characterized/ putative enzymes	SigA; SigX
BSU19320	sqhC	sporulenol synthase;squalene/oxidosqualene cyclase	-0.653398	0.493162	1.9386	1.44832	0.1852	0.408553	FALSE	SW 4.2.1.4, SW 4.3.8	Sporulation proteins/ other, Resistance against oxidative and electrophile stress	SigE
BSU20280	yorR	hypothetical protein	-0.653391	1.10136	0.272472	0.143668	0.553007	0.75993	FALSE	SW 5.1.2	SP-beta prophage
BSU39460	yxeQ	hypothetical protein	-0.652055	0.615816	2.01481	1.57555	0.28967	0.536044	FALSE	SW 6.6	Poorly characterized/ putative enzymes	CymR; SigA
BSU02740	natR	transcriptional regulator	-0.650704	0.294266	51.174	39.6636	0.0270164	0.1122	FALSE	SW 1.3.1.2, SW 3.4.2.1, SW 6.4.2	Sodium uptake/ export, Two-component system response regulators, Phosphorylation on an Asp residue
BSU34870	hisF;hisF	imidazole glycerol phosphate synthase subunit HisF;imidazole glycerol phosphate synthase subunit	-0.649833	0.298221	20.7559	16.4364	0.0293294	0.11955	FALSE	SW 2.3.1.14	Biosynthesis/ acquisition of histidine	YlxR
BSU38490	menA	1,4-dihydroxy-2-naphthoate octaprenyltransferase;hypothetical protein	-0.649099	0.334302	396.343	307.975	0.0521791	0.179177	FALSE	SW 2.6.2.8, SW 6.1, SW 6.2	Biosynthesis of menaquinone, Essential genes, Membrane proteins
BSU26830	yrpE	zinc-binding protein	-0.64814	0.811282	1.22742	0.859203	0.424344	0.666634	FALSE	SW 1.3.2.3, SW 6.12	Zinc, Secreted proteins	SigA; Zur
BSU22330	ypoC	hypothetical protein	-0.645415	0.264649	32.2133	25.1081	0.0147378	0.0726042	FALSE	SW 6.4.5, SW 6.7	Phosphorylation on a Ser residue, Proteins of unknown function
BSU14600	pdhC	dihydrolipoyllysine-residue acetyltransferase component of pyruvate dehydrogenase complex	-0.644242	0.255629	3046.96	2387.39	0.011728	0.0609795	FALSE	SW 2.2.1.4, SW 3.1.9, SW 6.2	TCA cycle, Newly identified competence genes, Membrane proteins	SigA; stringent response
BSU39380	hutG	formimidoylglutamase	-0.643287	0.382929	4.83546	3.86498	0.0929742	0.265201	FALSE	SW 2.3.2.5	Utilization of histidine	CcpA; CodY; HutP; SigA
BSU37890	spsC	spore coat polysaccharide biosynthesis protein SpsC;DegT/DnrJ/EryC1/StrS aminotransferase;glutamine--scyllo-inositol transaminase;glutamine--scyllo-inositol transaminase	-0.64327	0.67046	1.20569	0.815633	0.337334	0.58748	FALSE	SW 4.2.1.4	Sporulation proteins/ other	GerE; SigE; SigK
BSU28510	xsa	alpha-L-arabinofuranosidase;alpha-L-arabinofuranosidase	-0.642772	0.42544	11.9464	9.32782	0.130829	0.332699	FALSE	SW 2.2.2.6	Utilization of arabinan/ arabinose/ arabitol	AraR; CcpA; SigA
BSU11110	yitS	Degv domain-containing protein YitS;degV family protein;degV family protein;degV family protein;degV family protein;degV family protein;degV family protein;degV family protein;degV family protein	-0.641453	0.233435	67.951	53.3049	0.00599801	0.0373063	FALSE	SW 2.4.2.2	Biosynthesis of phospholipids
BSU22730	ndk	nucleoside diphosphate kinase;putative nucleoside diphosphate kinase;nucleoside-diphosphate kinase;Nucleoside-diphosphate kinase;Nucleoside-diphosphate kinase	-0.641313	0.299886	2238.36	1749.23	0.0324745	0.12944	FALSE	SW 2.5.4, SW 6.4.5, SW 6.4.6	Nucleotide metabolism/ other, Phosphorylation on a Ser residue, Phosphorylation on a Thr residue
BSU00090	guaB;guaB	inosine-5'-monophosphate dehydrogenase;putative inosine-5'-monophosphate dehydrogenase;inosine-5'-monophosphate dehydrogenase	-0.641288	0.239289	675.519	530.382	0.00736282	0.0434746	FALSE	SW 2.5.2.1, SW 3.5.3, SW 6.4.8	Biosynthesis/ acquisition of purine nucleotides, Targets of (p)ppGpp, Phosphorylation on either a Ser, Thr or Tyr residue	CodY
BSU16460	cheD	chemoreceptor glutamine deamidase CheD	-0.640001	0.438087	85.9915	66.738	0.144044	0.354252	FALSE	SW 3.3.4.7, SW 4.1.1.1.1, SW 4.1.2.6	Protein deaminase, Soluble signalling proteins, Other proteins required for efficient pellicle biofilm formation	CodY; DegU; SigA; SigD; Spo0A; SwrA
BSU31740	pdeH	phosphodiesterase;diguanylate phosphodiesterase	-0.639981	0.284382	196.187	153.733	0.0244222	0.104719	FALSE	SW 2.5.3, SW 4.1.1.1.5	Metabolism of signalling nucleotides, Additional chemotaxis signal transduction and regulatory proteins	SigA; Spo0A
BSU05810	gmuB	PTS system-oligo-beta-mannoside-specific transporter subunit IIB	-0.638592	0.395658	97.1887	76.1335	0.106527	0.290876	FALSE	SW 1.2.2.2, SW 2.2.2.25, SW 6.4.3	Sugar specific PTS proteins, Utilization of glucomannan, Phosphorylation on a Cys residue	AbrB; CcpA; GmuR; SigA
BSU38790	yxzE	hypothetical protein	-0.638568	0.420473	23.4248	19.0397	0.128841	0.329547	FALSE	SW 4.3.2	Cell envelope stress proteins (controlled by SigM, V, W, X, Y)	AbrB; SigW
BSU40160	yydH	peptide zinc metalloprotease protein YydH	-0.638381	0.257621	25.9397	20.2606	0.0132128	0.0669424	FALSE	SW 3.3.7.4, SW 3.4.2.2.3, SW 6.2	Additional proteins involved in proteolysis, Control of response regulators/ other, Membrane proteins	AbrB; Rok; SigA
BSU08570	yfhK	hypothetical protein	-0.638297	0.614399	10.4192	7.82752	0.298853	0.546403	FALSE	SW 4.3.1	General stress proteins (controlled by SigB)	SigB; SigW
BSU01300	rpsH;rpsH	30S ribosomal protein S8;putative 30S ribosomal protein S8;30S ribosomal protein S8;30S ribosomal protein S8;30S ribosomal protein S8	-0.637803	0.42366	1090.63	850.189	0.132206	0.335258	FALSE	SW 3.3.1.4, SW 6.1, SW 6.4.1, SW 6.5	Ribosomal proteins, Essential genes, Phosphorylation on an Arg residue, Universally conserved proteins	SigA; stringent response
BSU11420	trpS	tryptophan--tRNA ligase	-0.637431	0.260505	265.993	209.085	0.0144088	0.0716281	FALSE	SW 3.3.1.10, SW 6.1	Aminoacyl-tRNA synthetases, Essential genes
BSU16660	truB	tRNA pseudouridine synthase B	-0.636241	0.331263	23.9946	18.8014	0.0547752	0.18454	FALSE	SW 3.3.1.8	tRNA modification and maturation
BSU29690	acuA	acetoin utilization protein AcuA;acetoin dehydrogenase;acetoin dehydrogenase	-0.635828	0.34231	63.1755	49.599	0.0632453	0.202897	FALSE	SW 2.2.2.1, SW 2.4.1.3, SW 3.3.4.5	Utilization of organic acids, Utilization of fatty acids, Protein acetylases/ deacetylases	CcpA; SigA
BSU33620	yvaK	carboxylesterase	-0.63468	0.166155	303.551	239.94	0.000133551	0.00191714	FALSE	SW 4.3.1, SW 6.6	General stress proteins (controlled by SigB), Poorly characterized/ putative enzymes	SigB
BSU14210	ykuT	MscS family protein YkuT	-0.634006	0.516711	28.2819	21.9004	0.219821	0.451728	FALSE	SW 4.3.1, SW 4.3.7, SW 6.2	General stress proteins (controlled by SigB), Coping with hypo-osmotic stress, Membrane proteins	SigB
BSU39300	yxiD	hypothetical protein	-0.633681	0.375124	6.37659	5.0754	0.0911704	0.261373	FALSE	SW 4.3.18	Toxins, antitoxins and immunity against toxins/ based on similarity
BSU03190	ycgL	hypothetical protein	-0.631678	0.331585	96.8274	76.173	0.0567772	0.188876	FALSE	SW 4.2.1.5	Newly identified sporulation proteins (based on transcription profiling)
BSU28870	infC	translation initiation factor IF-3	-0.631429	0.256248	556.048	439.515	0.0137346	0.0689689	FALSE	SW 3.3.1.11, SW 6.1	Translation factors, Essential genes	RplT; stringent response
BSU40480	yycB	transporter;major facilitator superfamily protein;major facilitator superfamily protein	-0.629797	0.288897	156.14	123.234	0.0292574	0.11938	FALSE	SW 6.2	Membrane proteins	TnrA
BSU28850	rplT	50S ribosomal protein L20	-0.629092	0.260298	1802.43	1426.6	0.0156571	0.0755586	FALSE	SW 3.3.1.4, SW 3.4.4, SW 6.1, SW 6.2	Ribosomal proteins, RNA binding regulators, Essential genes, Membrane proteins	RplT; stringent response
BSU12660	xkdM	phage-like element PBSX protein XkdM;hypothetical protein;hypothetical protein;hypothetical protein	-0.628836	0.354395	33.8134	26.7101	0.0759982	0.232994	FALSE	SW 5.1.1, SW 6.12	PBSX prophage, Secreted proteins	Xpf
BSU21210	yomV	hypothetical protein	-0.628773	0.491429	4.60226	3.66021	0.200728	0.426231	FALSE	SW 5.1.2	SP-beta prophage
BSU16110	dprA	protein smf	-0.627928	0.304434	12.9712	10.2357	0.0391496	0.14651	FALSE	SW 3.1.5, SW 3.1.5.6, SW 3.1.7, SW 4.1.3	DNA repair/ recombination, Other proteins, Genetic competence, Genetic competence.1	CcpA
BSU02330	ybfQ	hypothetical protein;hypothetical protein;rhodanese;rhodanese;rhodanese domain-containing protein	-0.627079	0.347949	1203.11	947.774	0.0715115	0.223281	FALSE	SW 4.3.2	Cell envelope stress proteins (controlled by SigM, V, W, X, Y)	AbrB; SigW
BSU04140	pbpC	penicillin-binding protein 3;penicillin-binding protein transpeptidase	-0.626632	0.33171	90.3019	71.2697	0.0588788	0.193431	FALSE	SW 1.1.1.7, SW 6.12	Penicillin-binding proteins, Secreted proteins
BSU28370	rph	ribonuclease PH;ribonuclease PH;ribonuclease PH	-0.625919	0.219235	205.484	163.042	0.00430345	0.0293464	FALSE	SW 3.2.4.1, SW 3.3.1.8	Exoribonucleases, tRNA modification and maturation
BSU02570	ycbN	ABC transporter ATP-binding protein;ABC transporter	-0.624805	0.274467	29.5245	23.5482	0.0228206	0.099915	FALSE	SW 1.2.1.2.6	Exporters of unknown function
BSU14320	yknU	ABC transporter ATP-binding protein	-0.62453	0.730953	0.588284	0.442711	0.39288	0.63952	FALSE	SW 1.2.1.2.6, SW 6.2	Exporters of unknown function, Membrane proteins
BSU16620	ylxQ	ribosomal protein YlxQ;ribosomal protein L7Ae/L30e/S12e/Gadd45	-0.622319	0.521624	50.335	39.5021	0.232853	0.468023	FALSE	SW 3.3.1.5	Ribosomal protein/ based on similarity	NusA; SigA; SigB; stringent response
BSU16470	sigD	RNA polymerase sigma-D factor;RNA polymerase sigma 28 subunit FliA/WhiG	-0.621193	0.429318	52.311	41.2392	0.147916	0.360199	FALSE	SW 3.2.1.2, SW 3.4.1.1, SW 4.1.1.1.5, SW 4.1.2.6, SW 4.1.4	Sigma factors, Sigma factors.1, Additional chemotaxis signal transduction and regulatory proteins, Other proteins required for efficient pellicle biofilm formation, Swarming	CodY; DegU; SigA; SigD; Spo0A; SwrA
BSU25370	yqfB	hypothetical protein	-0.62014	0.29044	158.156	125.632	0.032747	0.130265	FALSE	SW 4.3.13, SW 4.3.2, SW 6.2	Resistance against toxins/ antibiotics, Cell envelope stress proteins (controlled by SigM, V, W, X, Y), Membrane proteins	SigW
BSU09950	prsA	foldase protein PrsA	-0.619022	0.416691	1030.93	812.129	0.137394	0.343713	FALSE	SW 3.3.5, SW 6.1, SW 6.2	Protein secretion, Essential genes, Membrane proteins
BSU18690	yoaP;yoaP	N-acetyltransferase YoaP;hypothetical protein;hypothetical protein	-0.618201	0.905512	1.12775	0.791141	0.494791	0.71817	FALSE	SW 6.7	Proteins of unknown function
BSU01250	rpsQ	30S ribosomal protein S17;30S ribosomal protein S17;30S ribosomal protein S17;30S ribosomal protein S17;30S ribosomal protein S17	-0.617086	0.470512	3832.35	3013.72	0.189682	0.413151	FALSE	SW 3.3.1.4, SW 6.1, SW 6.5	Ribosomal proteins, Essential genes, Universally conserved proteins	SigA; stringent response
BSU32620	yurQ	hypothetical protein	-0.615439	0.236348	360.451	288.104	0.00921547	0.0515754	FALSE	SW 6.7	Proteins of unknown function
BSU22790	hbs	DNA-binding protein HU 1;histone family protein DNA-binding protein;histone family protein DNA-binding protein	-0.615108	0.268099	18070.6	14425.8	0.0217717	0.0969207	FALSE	SW 3.1.3, SW 6.1, SW 6.4.1, SW 6.4.6	DNA condensation/ segregation, Essential genes, Phosphorylation on an Arg residue, Phosphorylation on a Thr residue	LexA; SigA; SigH
BSU36540	ywnJ	hypothetical protein	-0.614769	0.31634	39.0569	30.7875	0.0519701	0.178893	FALSE	SW 4.2.1.4, SW 4.3.2, SW 6.2	Sporulation proteins/ other, Cell envelope stress proteins (controlled by SigM, V, W, X, Y), Membrane proteins	SigF; SigM; SigW; SigX
BSU28890	yscB	hypothetical protein	-0.613564	0.287702	30.5585	24.6621	0.0329545	0.130696	FALSE	SW 6.7	Proteins of unknown function	AbrB; SigD
BSU16390	flhA	flagellar biosynthesis protein FlhA	-0.613097	0.445179	44.9994	35.6739	0.168454	0.387355	FALSE	SW 3.3.5, SW 4.1.1.2, SW 6.2	Protein secretion, Flagellar proteins, Membrane proteins	CodY; DegU; SigA; SigD; Spo0A; SwrA
BSU04600	ydbT	hypothetical protein;membrane-flanked domain-containing protein;membrane-flanked domain-containing protein	-0.612734	0.238766	177.393	141.874	0.0102805	0.0551167	FALSE	SW 4.3.13, SW 4.3.2, SW 6.2	Resistance against toxins/ antibiotics, Cell envelope stress proteins (controlled by SigM, V, W, X, Y), Membrane proteins	SigW
BSU37230	ywjA	ABC transporter ATP-binding protein	-0.612243	0.28103	239.962	191.749	0.0293639	0.119568	FALSE	SW 1.2.1.2.6, SW 6.2	Exporters of unknown function, Membrane proteins	Fur; SigB
BSU16440	cheW	chemotaxis protein CheW	-0.61161	0.424086	63.1419	50.2055	0.14925	0.361448	FALSE	SW 4.1.1.1.2	Coupling proteins	CodY; DegU; SigA; SigD; Spo0A; SwrA
BSU40200	yydD	hypothetical protein	-0.611576	0.430903	13.9711	11.116	0.155814	0.370327	FALSE	SW 6.7	Proteins of unknown function
BSU21020	yonR	XRE family transcriptional regulator;XRE family transcriptional regulator	-0.611258	0.293967	137.677	110.024	0.0375856	0.143325	FALSE	SW 3.4.2.6, SW 5.1.2, SW 6.2	Transcription factor/ other/ based on similarity, SP-beta prophage, Membrane proteins
BSU15570	cysH	phosphoadenosine phosphosulfate reductase;adenylylsulfate reductase, thioredoxin dependent;phosphoadenosine phosphosulfate;adenylylsulfate reductase	-0.610365	0.412913	9.30671	7.46931	0.139356	0.346815	FALSE	SW 2.6.4, SW 2.6.4.2	Sulfur metabolism, sulfur metabolism/ general	CymR; S-box; SigA
BSU23170	spmB;spmB	spore maturation protein B;spore maturation protein B	-0.610065	0.707723	2.25851	1.76514	0.388681	0.635748	FALSE	SW 4.2.1.4	Sporulation proteins/ other	SigE
BSU05600	ydgE	N-acetyltransferase YdgE	-0.609711	0.216994	95.6545	77.2983	0.00495717	0.0326562	FALSE	SW 3.3.4.5	Protein acetylases/ deacetylases
BSU17810	yndK	hypothetical protein	-0.609517	0.574562	15.4965	12.2394	0.288763	0.534867	FALSE	SW 6.2, SW 6.7	Membrane proteins, Proteins of unknown function
BSU05580	ydgC	TetR family transcriptional regulator	-0.609113	0.213323	672.197	539.633	0.00429882	0.0293464	FALSE	SW 3.4.2.6	Transcription factor/ other/ based on similarity
BSU00070	gyrA	DNA gyrase subunit A;DNA gyrase subunit A	-0.608733	0.207103	1336.18	1071.96	0.00328976	0.0238489	FALSE	SW 3.1.3, SW 6.1	DNA condensation/ segregation, Essential genes	SigA
BSU39700	iolG	inositol 2-dehydrogenase/D-chiro-inositol 3-dehydrogenase	-0.608623	0.486534	66.5508	52.6201	0.210958	0.438517	FALSE	SW 2.2.2.16	Utilization of inositol	CcpA; IolR; SigA
BSU16340	fliZ	flagellar biosynthetic protein FliZ	-0.608328	0.399372	253.186	201.257	0.127706	0.32834	FALSE	SW 3.3.5, SW 4.1.1.2, SW 6.2	Protein secretion, Flagellar proteins, Membrane proteins	CodY; DegU; SigA; SigD; Spo0A; SwrA
BSU00820	lysS	lysine--tRNA ligase;lysyl-tRNA synthetase;lysyl-tRNA synthetase;lysyl-tRNA synthetase;lysyl-tRNA synthetase;lysyl-tRNA synthetase;lysyl-tRNA synthetase;lysyl-tRNA synthetase	-0.60602	0.266902	234.07	188.274	0.023173	0.100755	FALSE	SW 3.3.1.10, SW 6.1	Aminoacyl-tRNA synthetases, Essential genes	SigA
BSU14190	dapL	N-acetyldiaminopimelate deacetylase	-0.605757	0.316361	39.0699	31.3855	0.0555226	0.186424	FALSE	SW 1.1.1.1, SW 2.3.1.6, SW 2.6.1.1, SW 6.1	Biosynthesis of peptidoglycan, Biosynthesis/ acquisition of lysine/ threonine, Biosynthesis of peptidoglycan.1, Essential genes
BSU12440	phrA	phosphatase RapA inhibitor	-0.604914	0.707174	9.31295	7.59306	0.392331	0.638889	FALSE	SW 3.4.2.2.3, SW 3.4.7.6, SW 3.4.8, SW 4.2.2.6, SW 6.8	Control of response regulators/ other, Other protein controlling the activity of the phosphorelay, Quorum sensing, Other protein controlling the activity of the phosphorelay.1, Short peptides	CcpA; CodY; ComA; SigA; Spo0A
BSU28790	araB	ribulokinase;ribulokinase;carbohydrate kinase FGGY	-0.604607	0.507258	6.21687	4.95563	0.233296	0.46817	FALSE	SW 2.2.2.6	Utilization of arabinan/ arabinose/ arabitol	AraR; CcpA; SigA
BSU29700	acuB	acetoin utilization protein AcuB;hypothetical protein	-0.604274	0.341259	122.666	98.2643	0.0766075	0.23438	FALSE	SW 6.7	Proteins of unknown function	CcpA; SigA
BSU00480	yabJ	enamine/imine deaminase	-0.604072	0.312235	2429.63	1950.18	0.0530303	0.180112	FALSE	SW 2.3.1.12, SW 2.7	Biosynthesis/ acquisition of branched-chain amino acids, Detoxification reactions	PurR
BSU_misc_RNA_54			-0.60351	0.269731	1695	1365.39	0.0252567	0.107483	FALSE
BSU38210	ywcD	hypothetical protein	-0.602825	0.318743	46.4322	37.0739	0.05859	0.192642	FALSE	SW 1.1.1.4, SW 2.6.1.3, SW 6.2	Biosynthesis of teichoic acid, Biosynthesis of teichoic acid.1, Membrane proteins
BSU19650	yodM	lipid phosphate phosphatase YodM;PA-phosphatase like phosphoesterase	-0.602702	0.245072	79.57	64.302	0.0139213	0.0697297	FALSE	SW 6.7	Proteins of unknown function
BSU20700	yoqA	hypothetical protein	-0.601776	0.983133	0.794556	0.407674	0.540471	0.750034	FALSE	SW 5.1.2	SP-beta prophage
BSU01080	rpoC	DNA-directed RNA polymerase subunit beta';DNA-directed RNA polymerase subunit beta'	-0.60161	0.268417	1271.02	1025.63	0.0250049	0.106641	FALSE	SW 3.2.1.1, SW 6.1, SW 6.2, SW 6.4.1	RNA polymerase, Essential genes, Membrane proteins, Phosphorylation on an Arg residue	SigA; stringent response
BSU27320	greA	transcription elongation factor GreA;transcription elongation factor GreA	-0.601551	0.379173	7581.76	6064.57	0.11263	0.301107	FALSE	SW 3.1.9, SW 3.2.1.3	Newly identified competence genes, Transcription elongation/ termination
BSU00940	cysS	cysteine--tRNA ligase	-0.601391	0.304829	86.3611	69.5552	0.0485089	0.170535	FALSE	SW 3.3.1.10, SW 6.1	Aminoacyl-tRNA synthetases, Essential genes	SigA; T-box
BSU04710	rsbV	anti-sigma-B factor antagonist;anti-anti-sigma factor (antagonist of RsbW)	-0.600932	0.413205	265.395	213.013	0.145858	0.35678	FALSE	SW 3.4.1.2, SW 4.3.1, SW 6.4.5	Control of sigma factors, General stress proteins (controlled by SigB), Phosphorylation on a Ser residue	CcpA; SigA; SigB
BSU19579	yoyD	hypothetical protein	-0.600881	0.658181	6.4163	4.77575	0.361274	0.611598	FALSE	SW 6.7	Proteins of unknown function	TnrA
BSU05970	ydiH	redox-sensing transcriptional repressor rex	-0.600215	0.196708	245.331	198.518	0.00227853	0.0188074	FALSE	SW 2.1.1, SW 2.2.1.5, SW 3.4.2.5	Regulators of electron transport, Overflow metabolism, Transcription factors/ other
BSU08760	spo0M	sporulation-control protein spo0M;hypothetical protein;sporulation control protein-like protein;SpoOM family protein;hypothetical protein	-0.600194	0.288506	1138.02	915.619	0.0374931	0.143109	FALSE	SW 4.2.3, SW 4.3.2	Sporulation/ other, Cell envelope stress proteins (controlled by SigM, V, W, X, Y)	SigH; SigW
BSU_tRNA_39	trnD-His		-0.599918	0.348108	286.821	229.366	0.0848221	0.248937	FALSE	SW 3.3.1.7	tRNA
BSU19760	cgeD	spore maturation protein CgeD	-0.599652	0.405571	3.83468	3.09973	0.139263	0.346815	FALSE	SW 4.2.1.1.8	Not yet assigned	GerE; SigD; SigK
BSU02950	yceI	niacin/nicotinamide transporter NaiP	-0.599549	0.288044	54.6337	44.1	0.0373927	0.142876	FALSE	SW 1.2.4.7, SW 2.6.2.11, SW 6.2	Transporter for cofactors, Biosynthesis of NAD(P), Membrane proteins	NadR
BSU38360	ywbD	ribosomal RNA large subunit methyltransferase YwbD	-0.598817	0.251729	36.8408	29.6632	0.0173682	0.0825092	FALSE	SW 3.3.1.3	rRNA modification and maturation/ based on similarity	SinR
BSU01490	rplM	50S ribosomal protein L13	-0.598012	0.252488	2394.53	1935.93	0.0178615	0.0840468	FALSE	SW 3.3.1.4, SW 6.1	Ribosomal proteins, Essential genes	stringent response
BSU36690	rapB	response regulator aspartate phosphatase B;tetratricopeptide repeat protein	-0.597885	0.241804	343.72	277.86	0.0134134	0.0677855	FALSE	SW 3.3.4.4, SW 3.4.2.2.2, SW 3.4.7.5, SW 4.2.2.5	Protein phosphatases, Response regulator aspartate phosphatase, Phosphatases controlling the phosphorelay, Phosphatases controlling the phosphorelay.1	SigA
BSU00260	yaaN	hypothetical protein;toxic anion resistance family protein;toxic anion resistance family protein	-0.597342	0.360961	32.8764	26.5285	0.0979519	0.275825	FALSE	SW 4.3.2	Cell envelope stress proteins (controlled by SigM, V, W, X, Y)	SigK; SigW
BSU30960	glgD	glycogen biosynthesis protein GlgD	-0.59578	0.316735	7.95829	6.27187	0.0599716	0.195401	FALSE	SW 2.6.6.5, SW 4.2.1.4	Biosynthesis of glycogen, Sporulation proteins/ other	SigE
BSU02930	yceG	hypothetical protein	-0.59556	0.335448	95.6985	77.1732	0.0758296	0.232897	FALSE	SW 4.3.1, SW 4.3.2	General stress proteins (controlled by SigB), Cell envelope stress proteins (controlled by SigM, V, W, X, Y)	SigB; SigM; SigW; SigX
BSU29220	ytsJ	NAD-dependent malic enzyme 4;malic protein NAD-binding protein	-0.594904	0.214975	325.85	264.686	0.00565196	0.0358289	FALSE	SW 2.2.2.1	Utilization of organic acids	LexA
BSU16420	cheB	chemotaxis response regulator protein-glutamate methylesterase;response regulator receiver protein	-0.594669	0.441197	34.9811	28.0618	0.177706	0.398376	FALSE	SW 4.1.1.1.1, SW 6.4.2	Soluble signalling proteins, Phosphorylation on an Asp residue	CodY; DegU; SigA; SigD; Spo0A; SwrA
BSU01010	nusG	transcription termination/antitermination protein NusG;NusG antitermination factor;NusG antitermination factor;NusG antitermination factor;NusG antitermination factor;NusG antitermination factor;NusG antitermination factor	-0.594348	0.211253	540.325	438.657	0.00490135	0.0324735	FALSE	SW 3.2.1.3	Transcription elongation/ termination
BSU28630	pheT	phenylalanine--tRNA ligase beta subunit	-0.594338	0.211568	234.918	190.58	0.00496631	0.0326562	FALSE	SW 3.3.1.10, SW 6.1	Aminoacyl-tRNA synthetases, Essential genes	SigA; T-box
BSU38890	yxjN	hypothetical protein	-0.593877	0.348262	18.3143	14.6615	0.088146	0.254916	FALSE	SW 6.2, SW 6.7	Membrane proteins, Proteins of unknown function
BSU01030	rplA	50S ribosomal protein L1	-0.593776	0.218089	4135.13	3361.38	0.00647647	0.0394159	FALSE	SW 3.3.1.4	Ribosomal proteins	stringent response
BSU00220	yaaL	hypothetical protein;hypothetical protein	-0.593774	0.269761	259.381	209.764	0.0277279	0.114555	FALSE	SW 6.7	Proteins of unknown function
BSU40939	yyzM	hypothetical protein	-0.593549	0.270898	219.266	176.494	0.0284486	0.116681	FALSE	SW 6.7	Proteins of unknown function
BSU29600	braB	branched-chain amino acid transport system carrier protein BraB	-0.593267	0.389953	70.5267	56.8231	0.128164	0.328664	FALSE	SW 1.2.4.1.2, SW 2.3.1.12, SW 6.2	Other amino acid transporters, Biosynthesis/ acquisition of branched-chain amino acids, Membrane proteins	CodY; ScoC; SigA
BSU13340	ykoM	MarR family transcriptional regulator	-0.590686	0.550192	113.453	90.6037	0.283002	0.528561	FALSE	SW 3.4.2.6, SW 6.4.1	Transcription factor/ other/ based on similarity, Phosphorylation on an Arg residue
BSU19550	yodC	NAD(P)H nitroreductase	-0.588585	0.231746	176.906	143.909	0.0110922	0.0582857	FALSE	SW 2.1.4, SW 4.3.8	Electron transport/ other/ based on similarity, Resistance against oxidative and electrophile stress	YodB
BSU39430	deoR	deoxyribonucleoside regulator;transcriptional regulator	-0.588348	0.312674	62.9006	51.0757	0.0598818	0.195401	FALSE	SW 2.5.1, SW 3.4.2.5	Utilization of nucleotides, Transcription factors/ other
BSU38410	sacX	negative regulator of SacY activity	-0.588207	0.380106	4.48434	3.61558	0.121747	0.31818	FALSE	SW 1.2.2.2, SW 2.2.2.19, SW 3.4.2.4, SW 3.4.3.1, SW 6.2, SW 6.4.3	Sugar specific PTS proteins, Utilization of sucrose, Control of PRD-type regulators, Trigger enzymes of the PTS that control the activity of PRD-containing transcription factors, Membrane proteins, Phosphorylation on a Cys residue	DegU; SacY; SigA
BSU02890	yceC	stress response protein SCP2;stress protein	-0.587358	0.224782	618.877	503.738	0.00897474	0.0508695	FALSE	SW 4.3.1, SW 4.3.12, SW 4.3.2	General stress proteins (controlled by SigB), Resistance against toxic metals/ based on similarity, Cell envelope stress proteins (controlled by SigM, V, W, X, Y)	SigB; SigM; SigW; SigX
BSU_tRNA_26	trnI-Arg		-0.586524	0.512218	841.294	675.25	0.252181	0.489295	FALSE	SW 3.3.1.7	tRNA
BSU14200	ykuS	hypothetical protein	-0.583596	0.224884	256.399	209.494	0.00945634	0.0521811	FALSE	SW 4.2.1.5	Newly identified sporulation proteins (based on transcription profiling)
BSU04280	ydaK	hypothetical protein;diguanylate cyclase	-0.58336	0.460355	6.79721	5.43053	0.205085	0.430549	FALSE	SW 3.5.2, SW 4.3.1	Targets of c-di-GMP, General stress proteins (controlled by SigB)	SigB
BSU20930	yopD	hypothetical protein	-0.583033	0.594376	7.00094	5.57494	0.326633	0.576703	FALSE	SW 5.1.2, SW 6.2	SP-beta prophage, Membrane proteins
BSU27930	spo0B	sporulation initiation phosphotransferase B;hypothetical protein	-0.582435	0.311209	695.554	565.903	0.0612724	0.198173	FALSE	SW 3.4.7.3, SW 4.2.2.3, SW 6.4.4	The phosphotransferases, The phosphotransferases.1, Phosphorylation on a His residue	SigA
BSU08850	ssuC	aliphatic sulfonates transport permease protein SsuC;binding-protein-dependent transport system inner membrane protein;binding-protein-dependent transport system inner membrane protein	-0.58226	0.879469	0.688912	0.5389	0.507933	0.727297	FALSE	SW 1.2.1.1.6, SW 2.6.4, SW 2.6.4.2, SW 6.2	Uptake of ions, Sulfur metabolism, sulfur metabolism/ general, Membrane proteins	CymR; SigA
BSU27940	rpmA	50S ribosomal protein L27;50S ribosomal protein L27	-0.580916	0.238528	28147.7	23032.3	0.0148744	0.0727812	FALSE	SW 3.3.1.4, SW 6.1	Ribosomal proteins, Essential genes	stringent response
BSU26075	yqbK	hypothetical protein	-0.578921	0.890395	0.322272	0.286943	0.515573	0.733465	FALSE	SW 5.1.3	Skin element
BSU_tRNA_79	trnE-Arg		-0.578551	0.321026	222.798	184.363	0.0715151	0.223281	FALSE	SW 3.3.1.7	tRNA
BSU30440	ytrC	ABC transporter permease	-0.578485	0.254068	27.9712	23.1025	0.0227927	0.099915	FALSE	SW 1.2.1.4, SW 4.3.5, SW 6.2	Unknown ABC transporters, Cold stress proteins, Membrane proteins	SigA; YtrA
BSU19640	yodL	hypothetical protein	-0.577595	0.279317	39.4515	31.6913	0.0386514	0.145706	FALSE	SW 1.1.8.2, SW 4.2.1.5	Other genes, Newly identified sporulation proteins (based on transcription profiling)	Spo0A
BSU_tRNA_24	trnI-Thr		-0.57726	0.396008	364.851	296.214	0.144924	0.355535	FALSE	SW 3.3.1.7	tRNA
BSU07110	lplB	ABC transporter permease LplB;binding-protein-dependent transport system inner membrane protein;binding-protein-dependent transport system inner membrane protein;binding-protein-dependent transport system inner membrane protein;binding-protein-dependent transport system inner membrane protein;binding-protein-dependent transport system inner membrane protein;binding-protein-dependent transport sys…	-0.576562	0.41315	13.7002	11.2088	0.162857	0.37903	FALSE	SW 1.2.1.4, SW 6.2	Unknown ABC transporters, Membrane proteins
BSU18590	yoaG	hypothetical protein	-0.576201	0.225733	55.2248	45.1748	0.0106929	0.0568662	FALSE	SW 4.3.2	Cell envelope stress proteins (controlled by SigM, V, W, X, Y)	SigW
BSU04270	ydaJ	lipoprotein	-0.576103	0.370692	30.9742	25.3284	0.120154	0.314848	FALSE	SW 4.3.1, SW 6.12	General stress proteins (controlled by SigB), Secreted proteins	SigB
BSU07190	yezD	hypothetical protein;hypothetical protein	-0.575619	0.947888	6.59371	5.4798	0.543675	0.752483	FALSE	SW 6.7	Proteins of unknown function	CymR
BSU20430	yorC	hypothetical protein	-0.574751	0.669859	12.0774	9.79712	0.390883	0.6377	FALSE	SW 5.1.2	SP-beta prophage	LexA
BSU17440	ynbB	hypothetical protein;aluminum resistance protein;Aluminium resistance family protein	-0.574257	0.409731	233.675	190.069	0.161051	0.377341	FALSE	SW 3.3.1.14, SW 3.3.4.8, SW 6.6	Translation factor modification and maturation, Protein modification/ other, Poorly characterized/ putative enzymes
BSU40760	yyaP	hypothetical protein;bifunctional deaminase-reductase domain-containing protein	-0.573109	0.407745	10.3128	8.50328	0.159856	0.375876	FALSE	SW 6.2, SW 6.7	Membrane proteins, Proteins of unknown function
BSU33610	rnr;rnr	ribonuclease R;ribonuclease R;ribonuclease R;ribonuclease R;ribonuclease R	-0.572893	0.165945	148.891	122.751	0.000555829	0.00636285	FALSE	SW 2.5.2.5, SW 3.2.4.1, SW 4.3.8	Biosynthesis/ acquisition of nucleotides/ other, Exoribonucleases, Resistance against oxidative and electrophile stress	SigB
BSU23550	mleA	NAD-dependent malic enzyme 1;amino acid-binding ACT domain-containing protein	-0.572726	0.339886	1692.97	1386.53	0.0919782	0.263308	FALSE	SW 2.2.2.1	Utilization of organic acids	AnsR; CcpA; SigA
BSU34370	epsA	hypothetical protein	-0.571718	0.486136	8.27112	6.74061	0.239576	0.474601	FALSE	SW 3.3.4.2, SW 4.1.2, SW 4.1.2.1, SW 6.2	Protein kinases, Biofilm formation, Matrix polysaccharide synthesis, Membrane proteins	AbrB; EAR riboswitch; RemA; SigA; SinR
BSU22860	yphA	hypothetical protein	-0.571608	0.619098	2.42013	2.15064	0.355855	0.606819	FALSE	SW 4.2.1.4, SW 6.2	Sporulation proteins/ other, Membrane proteins	SigF
BSU25380	yqfA	hypothetical protein;hypothetical protein;hypothetical protein;hypothetical protein;hypothetical protein;hypothetical protein	-0.571349	0.278088	445.022	366.199	0.0399217	0.14796	FALSE	SW 1.1.7, SW 4.3.13, SW 4.3.2, SW 6.2	Membrane dynamics, Resistance against toxins/ antibiotics, Cell envelope stress proteins (controlled by SigM, V, W, X, Y), Membrane proteins	SigW
BSU_misc_RNA_12			-0.571218	0.306313	485.788	399.122	0.0622064	0.200376	FALSE
BSU14370	yknZ	ABC transporter permease	-0.570832	0.27706	211.489	173.829	0.0393679	0.147066	FALSE	SW 1.2.1.2.3, SW 4.3.13, SW 4.3.2, SW 6.2	Export of peptides, Resistance against toxins/ antibiotics, Cell envelope stress proteins (controlled by SigM, V, W, X, Y), Membrane proteins	AbrB; SigW
BSU01290	rpsN	30S ribosomal protein S14;30S ribosomal protein S14	-0.570167	0.472391	833.751	679.807	0.22744	0.460458	FALSE	SW 3.3.1.4, SW 6.1, SW 6.4.1	Ribosomal proteins, Essential genes, Phosphorylation on an Arg residue	SigA; stringent response
BSU22770	mtrB	transcription attenuation protein MtrB;tryptophan RNA-binding attenuator protein	-0.56988	0.219855	258.608	213.066	0.00953988	0.0524959	FALSE	SW 2.3.1.13, SW 3.4.2.5, SW 3.4.4	Biosynthesis/ acquisition of aromatic amino acids, Transcription factors/ other, RNA binding regulators	SigA
BSU29660	rpsD;rpsD	30S ribosomal protein S4;putative 30S ribosomal protein S4	-0.569777	0.323551	4027.7	3308.57	0.0782366	0.237872	FALSE	SW 3.3.1.4, SW 6.1, SW 6.5	Ribosomal proteins, Essential genes, Universally conserved proteins	SigA; stringent response
BSU04490	ydbJ	ABC transporter ATP-binding protein;ABC transporter	-0.568714	0.281712	477.602	392.707	0.0435102	0.157533	FALSE	SW 1.2.1.2.6, SW 6.2	Exporters of unknown function, Membrane proteins
BSU31400	alaT	aminotransferase YugH;class I and II aminotransferase	-0.567887	0.127099	211.674	175.347	7.89285e-06	0.000184996	FALSE	SW 6.6	Poorly characterized/ putative enzymes
BSU33049	yvzF	hypothetical protein	-0.567674	0.23672	823.207	680.41	0.016481	0.0791488	FALSE	SW 6.7	Proteins of unknown function
BSU20970	yonX	hypothetical protein	-0.567135	0.767991	1.08535	0.934031	0.460231	0.696766	FALSE	SW 5.1.2, SW 6.2	SP-beta prophage, Membrane proteins
BSU01190	rplB	50S ribosomal protein L2	-0.566859	0.339136	3151.31	2597.94	0.0946266	0.268635	FALSE	SW 3.3.1.4, SW 6.1, SW 6.5	Ribosomal proteins, Essential genes, Universally conserved proteins	SigA; stringent response
BSU01280	rplE;rplE	50S ribosomal protein L5;putative 50S ribosomal protein L5;50S ribosomal protein L5	-0.565449	0.444709	1100.45	902.145	0.20355	0.42897	FALSE	SW 3.3.1.4, SW 6.1, SW 6.5	Ribosomal proteins, Essential genes, Universally conserved proteins	SigA; stringent response
BSU40320	argI	arginase	-0.564041	0.419096	329.534	269.971	0.17835	0.398772	FALSE	SW 2.3.2.4, SW 6.4.5	Utilization of arginine/ ornithine, Phosphorylation on a Ser residue	AhrC; CodY; RocR; SigL; Spo0A
BSU39240	yxxF	transporter	-0.563104	0.415089	10.1652	8.32134	0.174913	0.394875	FALSE	SW 6.2, SW 6.7	Membrane proteins, Proteins of unknown function
BSU22690	aroH	chorismate mutase AroH	-0.563102	0.277735	135.029	111.847	0.0426132	0.155439	FALSE	SW 2.3.1.13	Biosynthesis/ acquisition of aromatic amino acids
BSU03420	nin	DNA-entry nuclease inhibitor	-0.560551	0.238709	312.236	259.108	0.0188614	0.0869953	FALSE	SW 3.1.7, SW 4.1.3, SW 6.2, SW 6.4.1	Genetic competence, Genetic competence.1, Membrane proteins, Phosphorylation on an Arg residue	ComK
BSU16600	nusA	transcription termination/antitermination protein NusA;NusA antitermination factor;NusA antitermination factor	-0.55982	0.347991	297.317	245.652	0.107677	0.292579	FALSE	SW 3.2.1.3, SW 6.1	Transcription elongation/ termination, Essential genes	NusA; SigA; SigB; stringent response
BSU34360	epsB	tyrosine-protein kinase YveL	-0.559815	0.350157	34.411	28.3767	0.109875	0.295537	FALSE	SW 3.3.4.2, SW 4.1.2, SW 4.1.2.1, SW 6.4.7	Protein kinases, Biofilm formation, Matrix polysaccharide synthesis, Phosphorylation on a Tyr residue	AbrB; EAR riboswitch; RemA; SigA; SinR
BSU40520	yybS	hypothetical protein;hypothetical protein	-0.559399	0.191919	133.771	111.244	0.00355955	0.0254107	FALSE	SW 6.7	Proteins of unknown function
BSU15800	thiN	thiamine pyrophosphokinase	-0.559374	0.363504	36.1626	29.9361	0.123844	0.321378	FALSE	SW 2.6.2.3	Biosynthesis/ acquisition of thiamine
BSU_tRNA_54	trnB-Lys		-0.558974	0.370787	202.092	167.724	0.131675	0.334205	FALSE	SW 3.3.1.7	tRNA
BSU10700	gerPC	spore germination protein GerPC	-0.558954	0.917034	1.50394	1.1227	0.542177	0.751086	FALSE	SW 4.2.4.2	Additional germination proteins	GerE; SigK
BSU39830	yxcA	hypothetical protein	-0.556365	0.312822	76.2171	63.2073	0.0753162	0.231499	FALSE	SW 6.2, SW 6.7	Membrane proteins, Proteins of unknown function
BSU37570	mmr	methylenomycin A resistance protein	-0.555755	0.321548	11.0953	9.21452	0.0839214	0.248132	FALSE	SW 4.3.13, SW 6.2	Resistance against toxins/ antibiotics, Membrane proteins
BSU18600	yozQ	hypothetical protein	-0.555477	0.787624	5.66912	4.76647	0.48065	0.710938	FALSE	SW 4.2.1.4, SW 6.2	Sporulation proteins/ other, Membrane proteins	SigG
BSU00970	yacP	hypothetical protein;hypothetical protein	-0.555153	0.440519	57.6828	47.69	0.207589	0.433681	FALSE	SW 3.2.4.2	Endoribonucleases	SigA; T-box
BSU27280	yrrT	methyltransferase;hypothetical protein;hypothetical protein	-0.555066	0.406519	162.244	134.037	0.172124	0.392379	FALSE	SW 6.6	Poorly characterized/ putative enzymes	CymR; SigA; Spx
BSU12890	ykcC	glycosyltransferase YkcC;hypothetical protein;family 2 glycosyl transferase;family 2 glycosyl transferase	-0.554206	0.410301	5.65166	4.81733	0.176782	0.396678	FALSE	SW 6.2, SW 6.6	Membrane proteins, Poorly characterized/ putative enzymes	YclJ; YrkP
BSU23660	yqkB	hypothetical protein;hypothetical protein	-0.553209	0.298018	197.563	164.394	0.0634115	0.203101	FALSE	SW 6.7	Proteins of unknown function	LexA
BSU14890	ctaC	cytochrome c oxidase subunit 2	-0.551192	0.357412	16.2029	13.4385	0.123032	0.319827	FALSE	SW 2.1.2.1, SW 6.2	Terminal oxidases, Membrane proteins	Abh; AbrB; CcpA; ResD
BSU17370	nrdI	ribonucleotide reductase stimulatory protein NrdI;NrdI protein	-0.551177	0.323138	307.806	256.378	0.0880642	0.254865	FALSE	SW 2.5.2.5, SW 6.1	Biosynthesis/ acquisition of nucleotides/ other, Essential genes	NrdR; PerR; ResD; SigA
BSU17780	yndG	hypothetical protein;hypothetical protein	-0.550996	0.280265	17.7161	14.5172	0.0493006	0.172858	FALSE	SW 6.2, SW 6.7	Membrane proteins, Proteins of unknown function
BSU01500	rpsI	30S ribosomal protein S9;30S ribosomal protein S9;30S ribosomal protein S9;hypothetical protein	-0.550918	0.271768	4059.34	3389.28	0.0426458	0.155439	FALSE	SW 3.3.1.4, SW 6.1, SW 6.4.1	Ribosomal proteins, Essential genes, Phosphorylation on an Arg residue	stringent response
BSU22840	engA	GTPase Der;small GTP-binding protein	-0.550677	0.261442	560.16	467.392	0.0351779	0.136914	FALSE	SW 3.3.1.6, SW 6.1, SW 6.3	Ribosome assembly, Essential genes, GTP-binding proteins
BSU22830	gpsA	glycerol-3-phosphate dehydrogenase;putative phospholipids biosynthesis;glycerol-3-phosphate dehydrogenase;glycerol-3-phosphate dehydrogenase;glycerol-3-phosphate dehydrogenase	-0.550582	0.169933	379.318	317.539	0.00119532	0.0113842	FALSE	SW 2.4.2.2, SW 3.1.9	Biosynthesis of phospholipids, Newly identified competence genes
BSU35900	pgsB	PGA synthase CapB	-0.550474	0.392279	4.81848	4.08441	0.160536	0.376804	FALSE	SW 1.1.4	Capsule biosynthesis and degradation	DegU; SigA
BSU30980	glgB	1,4-alpha-glucan branching enzyme GlgB	-0.550019	0.410528	2.21503	1.8256	0.180315	0.401805	FALSE	SW 2.6.6.5, SW 4.2.1.4	Biosynthesis of glycogen, Sporulation proteins/ other	SigE
BSU01870	ybcH	hypothetical protein;hypothetical protein	-0.548624	0.712917	3.36724	2.51973	0.441568	0.682601	FALSE	SW 5.1.4, SW 6.7	Prophage 1, Proteins of unknown function
BSU40960	parB;parB	stage 0 sporulation protein J;putative ParB-family protein;hypothetical protein;putative ParB-like chromosome partitioning protein;parB-like partition protein;parB-like partition protein	-0.548558	0.178808	241.265	202.404	0.00215595	0.0179829	FALSE	SW 3.1.3, SW 4.2.3	DNA condensation/ segregation, Sporulation/ other	Spo0A
BSU00410	rnmV	ribonuclease M5	-0.547303	0.249453	105.081	88.1694	0.0282347	0.116251	FALSE	SW 3.2.4.2, SW 3.3.1.2	Endoribonucleases, rRNA modification and maturation
BSU00930	cysE;cysA	serine acetyltransferase;serine O-acetyltransferase;serine O-acetyltransferase	-0.547144	0.330149	70.0537	58.6337	0.0974658	0.274847	FALSE	SW 2.3.1.9, SW 3.1.9	Biosynthesis/ acquisition of cysteine, Newly identified competence genes	SigA; T-box
BSU03350	yciB	L,D-transpeptidase YciB;ErfK/YbiS/YcfS/YnhG family protein	-0.546801	0.713144	2.07114	1.6862	0.443232	0.683036	FALSE	SW 1.1.1.1, SW 2.6.1.1, SW 6.2	Biosynthesis of peptidoglycan, Biosynthesis of peptidoglycan.1, Membrane proteins	SigA; Zur
BSU04020	yczH	hydrolase	-0.546373	0.368407	8.56047	7.23315	0.138056	0.344662	FALSE	SW 6.7	Proteins of unknown function
BSU26920	yraJ	hypothetical protein;hypothetical protein	-0.546064	0.538643	7.63543	6.16143	0.310689	0.561756	FALSE	SW 6.7	Proteins of unknown function
BSU04570	murF	UDP-N-acetylmuramoyl-tripeptide--D-alanyl-D-alanine ligase;UDP-N-acetylmuramoylalanyl-D-glutamyl-2,6-diaminopimelate/D-alanyl-D-alanyl ligase;UDP-N-acetylmuramoylalanyl-D-glutamyl-2,6- diaminopimelate--D-alanyl-D-alanyl ligase	-0.544767	0.196034	153.141	128.751	0.00545374	0.0351045	FALSE	SW 1.1.1.1, SW 2.6.1.1, SW 4.3.2, SW 6.1	Biosynthesis of peptidoglycan, Biosynthesis of peptidoglycan.1, Cell envelope stress proteins (controlled by SigM, V, W, X, Y), Essential genes	SigM; SigV
BSU36400	flhO	flagellar hook-basal body complex protein FlhO	-0.544726	0.295325	141.43	118.399	0.0651105	0.207323	FALSE	SW 4.1.1.2, SW 6.12	Flagellar proteins, Secreted proteins	SigD
BSU33270	yvrO	ABC transporter ATP-binding protein;ABC transporter	-0.543454	0.320339	63.854	53.6147	0.0897922	0.258732	FALSE	SW 1.2.1.2.6, SW 6.2, SW 6.4.1	Exporters of unknown function, Membrane proteins, Phosphorylation on an Arg residue	AbrB; ComK
BSU10380	hemAT	heme-based aerotactic transducer HemAT;methyl-accepting chemotaxis sensory transducer	-0.541591	0.425269	27.0829	22.6516	0.202831	0.428595	FALSE	SW 4.1.1.1.3, SW 4.1.2.6	Soluble chemoreceptors, Other proteins required for efficient pellicle biofilm formation	SigD
BSU39670	iolJ	6-phospho-5-dehydro-2-deoxy-D-gluconate aldolase	-0.541114	0.347033	38.1554	32.0508	0.118936	0.312276	FALSE	SW 2.2.2.16	Utilization of inositol	CcpA; IolR; SigA
BSU16650	rbfA	ribosome-binding factor A;putative ribosome-binding factor A;ribosome-binding factor A	-0.541036	0.358442	460.691	386.773	0.131194	0.333414	FALSE	SW 3.3.1.11	Translation factors	NusA; SigA; SigB; stringent response
BSU37160	rpoE	DNA-directed RNA polymerase subunit delta	-0.540715	0.269045	3944.79	3311.72	0.0444569	0.159401	FALSE	SW 3.2.1.1	RNA polymerase	FadR; SigA
BSU02260	ybfK	carboxylesterase YbfK	-0.538582	0.276095	52.4965	44.0187	0.0510915	0.177052	FALSE	SW 2.4.1.4	Utilization of lipids/ other	SigA; SigX
BSU_tRNA_48	trnS-Gln		-0.537432	0.346087	300.115	252.652	0.120451	0.315418	FALSE	SW 3.3.1.7	tRNA
BSU40900	ssbA	single-stranded DNA-binding protein;single-strand binding protein;single-strand binding protein;single-strand binding protein	-0.536355	0.294188	3489.59	2942.93	0.0682771	0.215035	FALSE	SW 3.1.1, SW 3.1.5, SW 3.1.5.6, SW 6.1, SW 6.4.1, SW 6.4.7	DNA replication, DNA repair/ recombination, Other proteins, Essential genes, Phosphorylation on an Arg residue, Phosphorylation on a Tyr residue	ComK; SigA; stringent response
BSU00050	yaaB	hypothetical protein	-0.536209	0.245725	1038.73	877.776	0.0290983	0.118853	FALSE	SW 4.1.2, SW 4.1.2.5	Biofilm formation, Other proteins required for biofilm formation	SigA
BSU02150	ybeF	hypothetical protein	-0.53619	0.583482	12.0829	9.89977	0.358122	0.609394	FALSE	SW 4.2.1.5, SW 6.2	Newly identified sporulation proteins (based on transcription profiling), Membrane proteins
BSU12480	yjqB	hypothetical protein	-0.536129	0.336923	27.8935	23.2326	0.111553	0.298833	FALSE	SW 1.1.4, SW 5.1.1	Capsule biosynthesis and degradation, PBSX prophage
BSU_tRNA_60	trnB-Ala		-0.535945	0.464753	48.0243	39.3836	0.248836	0.486858	FALSE	SW 3.3.1.7	tRNA
BSU12749	xkzA	hypothetical protein	-0.535765	0.614369	13.0891	10.6809	0.383177	0.632035	FALSE	SW 5.1.1	PBSX prophage	Xpf
BSU18570	yoaE	oxidoreductase	-0.535668	0.406378	2.26012	1.86765	0.187453	0.410887	FALSE	SW 2.1.4	Electron transport/ other/ based on similarity
BSU18090	parE	DNA topoisomerase 4 subunit B	-0.535025	0.35061	159.441	134.075	0.127014	0.326984	FALSE	SW 3.1.3, SW 6.1	DNA condensation/ segregation, Essential genes	LexA; SigA
BSU11290	yjaV	hypothetical protein	-0.534993	0.695945	2.56248	2.14096	0.442054	0.682815	FALSE	SW 4.2.1.4	Sporulation proteins/ other	SigE
BSU27950	ysxB	hypothetical protein;hypothetical protein;hypothetical protein	-0.534413	0.25911	8177.56	6909.36	0.0391604	0.14651	FALSE	SW 3.3.1.6, SW 3.3.7.4, SW 6.1	Ribosome assembly, Additional proteins involved in proteolysis, Essential genes	stringent response
BSU_tRNA_49	trnS-Lys		-0.532918	0.392323	442.686	371.475	0.174347	0.394593	FALSE	SW 3.3.1.7	tRNA
BSU39710	iolF	minor myo-inositol transporter IolF	-0.532475	0.4269	35.214	29.6121	0.212285	0.439977	FALSE	SW 1.2.4.3, SW 2.2.2.16, SW 6.2	Carbohydrate transporter, Utilization of inositol, Membrane proteins	CcpA; IolR; SigA
BSU00580	yabN	hypothetical protein;MazG family protein;MazG family protein;MazG family protein	-0.532023	0.306826	97.9473	82.7165	0.0829256	0.245922	FALSE	SW 6.7	Proteins of unknown function	SigD; SigE; SigM; SigW; SigX
BSU29740	ccpA	catabolite control protein A;LacI family transcriptional regulator	-0.531259	0.227379	666.9	564.286	0.019468	0.089067	FALSE	SW 3.4.2.5, SW 3.4.5	Transcription factors/ other, Regulators of core metabolism	SigA
BSU18100	parC	DNA topoisomerase 4 subunit A;DNA topoisomerase IV subunit A	-0.531134	0.322592	79.427	67.1289	0.09967	0.278682	FALSE	SW 3.1.3, SW 6.1	DNA condensation/ segregation, Essential genes	LexA; SigA
BSU26800	yrpB	nitronate monooxygenase	-0.530705	0.504815	2.65582	2.22474	0.293127	0.540385	FALSE	SW 6.6	Poorly characterized/ putative enzymes
BSU22780	folE;folE	GTP cyclohydrolase 1;putative GTP cyclohydrolase I;GTP cyclohydrolase I;GTP cyclohydrolase I;GTP cyclohydrolase I;GTP cyclohydrolase I;GTP cyclohydrolase I	-0.529613	0.272217	912.521	772.651	0.0517082	0.178612	FALSE	SW 2.6.2.5, SW 6.1	Biosynthesis of folate, Essential genes	SigA
BSU28750	araN	arabinose-binding protein;extracellular solute-binding protein	-0.529541	0.463149	3.12562	2.62615	0.252894	0.490198	FALSE	SW 1.2.1.1.1, SW 2.2.2.6, SW 6.2	Uptake of carbon sources, Utilization of arabinan/ arabinose/ arabitol, Membrane proteins	AraR; CcpA; SigA
BSU00350	yazA	hypothetical protein	-0.528985	0.368007	61.7237	52.5582	0.150595	0.363816	FALSE	SW 6.7	Proteins of unknown function
BSU21950	ypzA	hypothetical protein	-0.528105	0.578028	11.0286	9.15319	0.360911	0.611598	FALSE	SW 4.2.1.4	Sporulation proteins/ other	SigG
BSU35840	ywtF	transcriptional regulator YwtF;cell envelope-related transcriptional attenuator;cell envelope-related transcriptional attenuator;cell envelope-related transcriptional attenuator	-0.526781	0.231678	153.837	131.004	0.0229799	0.100272	FALSE	SW 1.1.1.6, SW 4.3.2, SW 6.12, SW 6.2	Export of anionic polymers and attachment to peptidoglycan, Cell envelope stress proteins (controlled by SigM, V, W, X, Y), Secreted proteins, Membrane proteins	SigM
BSU16010	ylqD	hypothetical protein	-0.523997	0.50195	27.8428	23.4809	0.296521	0.543897	FALSE	SW 6.7	Proteins of unknown function	SigA
BSU01690	ybbH	RpiR family transcriptional regulator	-0.523894	0.495447	4.14788	3.53303	0.290321	0.536499	FALSE	SW 1.1.3.3, SW 2.2.2.17, SW 2.3.3.3, SW 3.4.2.5	Utilization of cell wall components, Utilization of amino sugars, Utilization of amino sugars.1, Transcription factors/ other	MurR
BSU16960	ymdA	ribonuclease Y;conserved hypothetical membrane attached protein;RNA binding metal dependent phosphohydrolase;RNA binding metal dependent phosphohydrolase;RNA binding metal dependent phosphohydrolase;YmdA/YtgF protein	-0.523611	0.253019	3207.31	2730.03	0.0385037	0.145635	FALSE	SW 3.2.4.2, SW 4.1.2, SW 4.1.2.5, SW 6.2	Endoribonucleases, Biofilm formation, Other proteins required for biofilm formation, Membrane proteins
BSU10220	gltT	proton/sodium-glutamate symport protein	-0.522939	0.260377	658.786	560.417	0.0446015	0.159487	FALSE	SW 1.2.4.1.1, SW 2.3.1.1, SW 2.3.2.1, SW 6.2	Solute:sodium symporter family, Biosynthesis/ acquisition of glutamate/ glutamine/ ammonium assimilation, Utilization of glutamine/ glutamate, Membrane proteins
BSU37140	ywjG	hypothetical protein	-0.522176	0.380642	67.5239	57.1501	0.170116	0.38982	FALSE	SW 6.7	Proteins of unknown function
BSU_misc_RNA_63			-0.521707	0.396017	1257.5	1067.35	0.187709	0.410887	FALSE
BSU00700	coaX	type III pantothenate kinase	-0.520574	0.249319	98.5775	84.2217	0.036799	0.141551	FALSE	SW 2.6.2.4, SW 4.3.2	Biosynthesis of coenzyme A, Cell envelope stress proteins (controlled by SigM, V, W, X, Y)	SigM; Spx
BSU34380	slrR	HTH-type transcriptional regulator SlrR	-0.517957	0.603887	4.54555	3.86034	0.391055	0.6377	FALSE	SW 3.4.2.5, SW 3.4.6, SW 4.1.2, SW 4.1.2.4, SW 4.1.4	Transcription factors/ other, Transition state regulators, Biofilm formation, Regulation, Swarming	Abh; AbrB; SinR
BSU30430	ytrD	ABC transporter permease	-0.516493	0.318766	23.748	20.2748	0.10517	0.289363	FALSE	SW 1.2.1.4, SW 4.3.5, SW 6.2	Unknown ABC transporters, Cold stress proteins, Membrane proteins	SigA; YtrA
BSU05960	moaC	cyclic pyranopterin monophosphate synthase accessory protein	-0.516451	0.194345	88.3692	75.498	0.00787479	0.045503	FALSE	SW 2.6.2.10	Biosynthesis of molybdopterin
BSU27570	yrzK	hypothetical protein	-0.515645	0.747105	7.36114	5.80659	0.490074	0.716787	FALSE	SW 4.2.1.5	Newly identified sporulation proteins (based on transcription profiling)
BSU04290	ydaL	hypothetical protein	-0.514316	0.292123	10.9483	9.36835	0.0783034	0.237872	FALSE	SW 4.3.1, SW 6.2	General stress proteins (controlled by SigB), Membrane proteins	SigB
BSU17420	spoVK	stage V sporulation protein K;ATPase AAA;ATPase AAA	-0.514083	0.48591	3.24058	2.865	0.290064	0.536499	FALSE	SW 4.2.1.4	Sporulation proteins/ other	SigE; SigK; SpoIIID
BSU29530	sppA	signal peptide peptidase SppA;signal peptide peptidase SppA, 36K type;signal peptide peptidase SppA, 36K type;signal peptide peptidase SppA, 36K type;signal peptide peptidase SppA, 36K type	-0.514014	0.279287	477.947	409.47	0.0657022	0.208482	FALSE	SW 3.3.5, SW 4.3.2, SW 6.2	Protein secretion, Cell envelope stress proteins (controlled by SigM, V, W, X, Y), Membrane proteins	SigW
BSU34630	mdxR	HTH-type transcriptional regulator YvdE	-0.513691	0.850361	0.800541	0.64842	0.545787	0.753516	FALSE	SW 2.2.2.23, SW 3.4.2.6	Utilization of starch/ maltodextrin, Transcription factor/ other/ based on similarity
BSU12060	yjdI	Cys-tRNA	-0.513368	0.336098	36.3077	30.7821	0.126653	0.326478	FALSE	SW 3.3.1.9	tRNA modification and maturation/ based on similarity
BSU07750	yflA	transporter;amino acid carrier protein	-0.511546	0.512769	7.6571	6.46012	0.318465	0.568873	FALSE	SW 1.2.4.12, SW 4.3.1, SW 4.3.8, SW 6.2	Other transporters, General stress proteins (controlled by SigB), Resistance against oxidative and electrophile stress, Membrane proteins	Abh; AbrB; SigB
BSU37630	ywfM	transporter	-0.511311	0.316451	10.4145	8.91945	0.106145	0.290432	FALSE	SW 6.2, SW 6.7	Membrane proteins, Proteins of unknown function
BSU02920	yceF	hypothetical protein;integral membrane protein TerC;integral membrane protein TerC	-0.51114	0.148131	551.859	475.124	0.000559346	0.00636819	FALSE	SW 4.3.1, SW 4.3.12, SW 4.3.2, SW 6.2	General stress proteins (controlled by SigB), Resistance against toxic metals/ based on similarity, Cell envelope stress proteins (controlled by SigM, V, W, X, Y), Membrane proteins	SigB; SigM; SigW; SigX
BSU00040	recF	DNA replication and repair protein RecF;DNA replication and repair protein RecF;DNA replication and repair protein RecF;DNA replication and repair protein RecF	-0.510227	0.19675	891.379	766.718	0.0095067	0.052386	FALSE	SW 3.1.5, SW 3.1.5.6	DNA repair/ recombination, Other proteins	SigA
BSU30620	ytlD	ABC transporter permease;binding-protein-dependent transport system inner membrane protein	-0.509918	0.780113	1.08524	0.878133	0.51334	0.731076	FALSE	SW 1.2.1.4, SW 4.2.1.4, SW 6.2	Unknown ABC transporters, Sporulation proteins/ other, Membrane proteins	SigK
BSU33030	yuxN	HTH-type transcriptional regulator YuxN	-0.509727	0.311214	20.3165	17.5909	0.101449	0.282263	FALSE	SW 6.7	Proteins of unknown function
BSU13250	ykoG	transcriptional regulator;winged helix family two component transcriptional regulator;two component transcriptional regulator, winged helix family;winged helix family two component transcriptional regulator;two component transcriptional regulator, winged helix family;response regulator receiver protein;winged helix family two component transcriptional regulator	-0.509541	0.527215	3.62778	3.01567	0.333806	0.584419	FALSE	SW 3.4.2.1, SW 6.4.2	Two-component system response regulators, Phosphorylation on an Asp residue
BSU08650	fabL	enoyl-[acyl-carrier-protein] reductase [NADPH] FabL;short-chain dehydrogenase/reductase SDR	-0.508912	0.23776	214.533	184.77	0.0323189	0.12895	FALSE	SW 2.4.2.1, SW 4.2.1.4	Biosynthesis of fatty acids, Sporulation proteins/ other	SigA; SigG; SpoVT; YfhP
BSU21350	yomI	transglycosylase YomI;hypothetical protein	-0.508731	0.516028	0.457352	0.394589	0.324201	0.575328	FALSE	SW 1.1.3.1, SW 5.1.2, SW 6.2	Autolysis, SP-beta prophage, Membrane proteins
BSU00570	yabM	hypothetical protein	-0.50725	0.201354	105.632	91.2118	0.0117622	0.0610772	FALSE	SW 1.1.1.1, SW 2.6.1.1, SW 6.2	Biosynthesis of peptidoglycan, Biosynthesis of peptidoglycan.1, Membrane proteins	SigD; SigE; SigM; SigW; SigX
BSU08630	yfhQ	A/G-specific adenine glycosylase	-0.506965	0.195149	146.969	126.837	0.00938146	0.0519851	FALSE	SW 3.1.5, SW 3.1.5.5	DNA repair/ recombination, Oxidized guanine (GO) DNA repair system	SigA; SigG; YfhP
BSU36090	ywrE	hypothetical protein;hypothetical protein	-0.506432	0.319552	42.6351	37.3352	0.113008	0.301913	FALSE	SW 4.3.2, SW 6.2	Cell envelope stress proteins (controlled by SigM, V, W, X, Y), Membrane proteins	SigW
BSU00120	yaaE	glutamine amidotransferase subunit PdxT;SNO glutamine amidotransferase	-0.506322	0.329046	1796.02	1540.58	0.123863	0.321378	FALSE	SW 2.6.2.12, SW 3.1.9	Biosynthesis of pyridoxal phosphate, Newly identified competence genes	Spo0A
BSU16970	ymdB	hypothetical protein;metallophosphoesterase;metallophosphoesterase;metallophosphoesterase	-0.504683	0.355252	49.4266	42.5247	0.155423	0.370103	FALSE	SW 4.1.2, SW 4.1.2.4	Biofilm formation, Regulation
BSU00920	gltX	glutamate--tRNA ligase;glutamyl-tRNA synthetase;glutamyl-tRNA synthetase	-0.504612	0.154654	940.246	812.969	0.00110297	0.0106845	FALSE	SW 3.3.1.10, SW 6.1, SW 6.5	Aminoacyl-tRNA synthetases, Essential genes, Universally conserved proteins	SigA; T-box
BSU_tRNA_62	trnB-Met3		-0.504575	0.344683	116.748	100.09	0.143226	0.352681	FALSE	SW 3.3.1.7	tRNA
BSU35530	tagO;tagO	undecaprenyl-phosphate N-acetylglucosaminyl 1-phosphate transferase;putative glycosyl transferase;UDP-GlcNAc:UDP-P GlcNAc 1-P transferase;glycosyl transferase family protein;glycosyl transferase family protein;glycosyl transferase family protein;family 4 glycosyl transferase	-0.50373	0.159357	418.47	361.983	0.00157216	0.0140291	FALSE	SW 1.1.1.4, SW 2.6.1.3, SW 6.1, SW 6.2	Biosynthesis of teichoic acid, Biosynthesis of teichoic acid.1, Essential genes, Membrane proteins
BSU26150	yqbD	hypothetical protein	-0.503417	0.820814	0.583054	0.516052	0.539668	0.750034	FALSE	SW 5.1.3	Skin element
BSU22340	nth	endonuclease III;putative endonuclease	-0.502803	0.202295	68.6301	59.3215	0.0129373	0.0660948	FALSE	SW 3.1.5, SW 3.1.5.2	DNA repair/ recombination, A/P endonucleases
BSU38200	galK	galactokinase	-0.502784	0.251468	72.425	62.6565	0.0455659	0.161767	FALSE	SW 2.2.2.8	Utilization of galactose	CcpA
BSU36530	bcrC	undecaprenyl-diphosphatase BcrC;phosphoesterase PA-phosphatase-like protein	-0.502199	0.258775	118.81	102.572	0.0522973	0.179177	FALSE	SW 1.1.1.8, SW 2.6.1.5, SW 4.3.14, SW 4.3.2, SW 4.3.4, SW 6.2	Biosynthesis of the carrier lipid undecaprenylphosphate, Biosynthesis of the carrier lipid undecaprenylphosphate.1, Resistance against toxins/ antibiotics/ based on similarity, Cell envelope stress proteins (controlled by SigM, V, W, X, Y), Heat shock proteins, Membrane proteins	SigI; SigM; SigV; SigW; SigX
BSU00060	gyrB	DNA gyrase subunit B;DNA gyrase, B subunit;DNA gyrase subunit B domain-containing protein;DNA gyrase subunit B;DNA gyrase subunit B;DNA gyrase subunit B;DNA gyrase subunit B;DNA gyrase subunit B;DNA gyrase subunit B;DNA gyrase subunit B	-0.501434	0.178593	324.099	280.954	0.00498976	0.0327309	FALSE	SW 3.1.3, SW 6.1, SW 6.4.5	DNA condensation/ segregation, Essential genes, Phosphorylation on a Ser residue	SigA
BSU_tRNA_58	trnB-Arg		-0.500271	0.517572	230.887	198.383	0.333757	0.584419	FALSE	SW 3.3.1.7	tRNA
BSU28740	araP	L-arabinose transport system permease protein AraP;binding-protein-dependent transport system inner membrane protein;binding-protein-dependent transport systems inner membrane component	-0.500008	0.578708	1.74354	1.4261	0.387584	0.63481	FALSE	SW 1.2.1.1.1, SW 2.2.2.6, SW 6.2	Uptake of carbon sources, Utilization of arabinan/ arabinose/ arabitol, Membrane proteins	AraR; CcpA; SigA
BSU32660	yurT	hypothetical protein;glyoxalase/bleomycin resistance protein/dioxygenase	-0.499539	0.216843	231.625	201.076	0.02124	0.0950878	FALSE	SW 4.3.8	Resistance against oxidative and electrophile stress
BSU15760	prpC	protein phosphatase PrpC;protein serine/threonine phosphatase	-0.498817	0.334355	150.712	130.12	0.135731	0.34144	FALSE	SW 3.3.4.4	Protein phosphatases
BSU33260	yvrN	ABC transporter permease;putative ABC transporter permease component;hypothetical protein	-0.49661	0.24669	98.5605	85.5705	0.0441051	0.158714	FALSE	SW 1.2.1.2.6, SW 6.2	Exporters of unknown function, Membrane proteins	AbrB; ComK
BSU38018	ywzG	DNA-binding protein YwzG;PadR-like family transcriptional regulator	-0.495922	0.291346	66.9046	57.7669	0.0887221	0.256208	FALSE	SW 3.4.2.6	Transcription factor/ other/ based on similarity
BSU00460	ipk	4-diphosphocytidyl-2C-methyl-D-erythritol kinase;4-diphosphocytidyl-2-C-methyl-D-erythritol kinase	-0.495911	0.204948	263.931	229.357	0.0155335	0.075145	FALSE	SW 2.4.2.3, SW 6.1	Biosynthesis of isoprenoids, Essential genes	PurR
BSU00710	hslO	chaperonin;Hsp33 protein;Hsp33 protein;Hsp33 protein	-0.495365	0.23406	162.343	141.03	0.0343103	0.134725	FALSE	SW 3.3.3, SW 4.3.2	Chaperone/ protein folding/ based on similarity, Cell envelope stress proteins (controlled by SigM, V, W, X, Y)	SigM; Spx
BSU23920	yqjD	propionyl-CoA carboxylase beta chain;carboxyl transferase	-0.495267	0.18278	148.996	129.578	0.00673568	0.040681	FALSE	SW 6.6	Poorly characterized/ putative enzymes
BSU40540	yybR	HTH-type transcriptional regulator YybR	-0.494748	0.238497	66.885	58.1517	0.0380381	0.144355	FALSE	SW 3.4.2.5, SW 4.3.8	Transcription factors/ other, Resistance against oxidative and electrophile stress	HypR
BSU33760	sdpB	sporulation-delaying protein SdpB	-0.492639	0.740722	0.937977	0.854439	0.505999	0.725577	FALSE	SW 4.3.17, SW 6.2	Toxins, antitoxins and immunity against toxins, Membrane proteins	AbrB; Rok; Spo0A
BSU25610	yqeM	methyltransferase	-0.492471	0.208634	167.884	146.238	0.0182525	0.0854804	FALSE	SW 6.7	Proteins of unknown function
BSU36390	flhP	flagellar hook-basal body complex protein FlhP	-0.492317	0.243794	126.263	109.842	0.0434465	0.157533	FALSE	SW 4.1.1.2, SW 6.12	Flagellar proteins, Secreted proteins	SigD
BSU38220	ywcC	HTH-type transcriptional regulator YwcC	-0.492152	0.283205	27.0196	23.4287	0.0822471	0.244826	FALSE	SW 3.4.2.5, SW 4.1.2, SW 4.1.2.5	Transcription factors/ other, Biofilm formation, Other proteins required for biofilm formation
BSU_misc_RNA_59			-0.49197	0.794828	3.67785	3.16519	0.53594	0.748048	FALSE
BSU38600	licR	licABCH operon regulator;PTS modulated transcriptional regulator MtlR family	-0.490765	0.303882	16.2685	14.1049	0.106314	0.290493	FALSE	SW 2.2.2.27, SW 3.4.2.3, SW 6.4.3, SW 6.4.4	Utilization of other polymeric carbohydrates, PRD-type regulators, Phosphorylation on a Cys residue, Phosphorylation on a His residue	SigA
BSU38020	thiD	pyridoxine kinase	-0.48978	0.283961	148.107	129.022	0.0845607	0.248937	FALSE	SW 2.6.2.12	Biosynthesis of pyridoxal phosphate
BSU24620	tasA	spore coat protein N	-0.489109	0.605313	4.84066	4.21307	0.419075	0.664151	FALSE	SW 4.1.2, SW 4.1.2.2, SW 6.12	Biofilm formation, Amyloid protein synthesis, secretion and assembly, Secreted proteins	AbrB; LutR; RemA; SigA; SinR
BSU37990	ywdE	hypothetical protein	-0.4886	0.366325	9.63855	7.93869	0.182273	0.404575	FALSE	SW 6.2, SW 6.7	Membrane proteins, Proteins of unknown function
BSU40040	glxK	glycerate kinase	-0.487814	0.360269	9.6436	8.32712	0.175728	0.395802	FALSE	SW 6.6	Poorly characterized/ putative enzymes	AbrB; SigA; SigB
BSU00690	ftsH	ATP-dependent zinc metalloprotease FtsH;ATP-dependent metalloprotease FtsH;ATP-dependent metalloprotease FtsH;ATP-dependent metalloprotease FtsH	-0.487555	0.156599	2034.53	1781.17	0.00184943	0.015826	FALSE	SW 1.1.8.2, SW 3.3.7.4, SW 4.1.2, SW 4.1.2.4, SW 4.3.2, SW 4.3.4, SW 6.2	Other genes, Additional proteins involved in proteolysis, Biofilm formation, Regulation, Cell envelope stress proteins (controlled by SigM, V, W, X, Y), Heat shock proteins, Membrane proteins	HprT; SigA; SigF; SigM; TilS
BSU34570	yvdK	maltose phosphorylase;putative glycosyl hydrolase	-0.486799	0.40448	10.9373	9.55922	0.228776	0.461835	FALSE	SW 2.2.2.22	Utilization of maltose
BSU37810	spsL	spore coat polysaccharide biosynthesis protein SpsL;dTDP-4-dehydrorhamnose 3 5-epimerase	-0.485407	0.37673	12.6566	10.8978	0.197581	0.422231	FALSE	SW 2.6.6.7, SW 4.2.1.4	Biosynthesis of rhamnose (for the exosporium), Sporulation proteins/ other	GerE; SigE; SigK
BSU37150	pyrG;pyrG	CTP synthase;CTP synthase;CTP synthase;CTP synthase;CTP synthase	-0.48456	0.210109	312.353	273.693	0.021098	0.0947735	FALSE	SW 2.5.2.4, SW 6.1	Biosynthesis/ acquisition of pyrimidine nucleotides, Essential genes	RNA switch; SigA
BSU38400	epr	minor extracellular protease epr;peptidase S8/S53 subtilisin kexin sedolisin;peptidase S8/S53 subtilisin kexin sedolisin	-0.48454	0.359794	11.6797	10.2134	0.178073	0.398376	FALSE	SW 2.3.3.5, SW 3.3.7.2, SW 4.1.1.1.5, SW 6.12	Utilization of proteins, Extracellular feeding proteases, Additional chemotaxis signal transduction and regulatory proteins, Secreted proteins	DegU; ScoC; SigD; SinR; Spo0A
BSU01530	cwlD	germination-specific N-acetylmuramoyl-L-alanine amidase;putative cell wall biosynthesis related protein;cell wall hydrolase/autolysin;cell wall hydrolase/autolysin	-0.483647	0.825937	0.822401	0.763446	0.558162	0.763459	FALSE	SW 1.1.5, SW 4.2.1.4	Cell wall/ other, Sporulation proteins/ other	LexA; SigE; SigG
BSU23360	ppiB	peptidyl-prolyl cis-trans isomerase	-0.482832	0.18715	416.861	365.235	0.00988255	0.0537839	FALSE	SW 3.3.2	Chaperones/ protein folding	SigA
BSU29750	aroA	5-enolpyruvylshikimate-3-phosphate synthetase AroA;putative chorismate mutase	-0.482314	0.197013	686.255	602.101	0.01436	0.0716281	FALSE	SW 2.3.1.13, SW 6.4.1, SW 6.4.5, SW 6.4.6	Biosynthesis/ acquisition of aromatic amino acids, Phosphorylation on an Arg residue, Phosphorylation on a Ser residue, Phosphorylation on a Thr residue
BSU37120	fbaA	fructose-bisphosphate aldolase;ketose-bisphosphate aldolase	-0.482262	0.239154	7126.88	6255.69	0.0437443	0.15799	FALSE	SW 2.2.1.1, SW 2.2.1.2, SW 6.4.6	Glycolysis, Gluconeogenesis, Phosphorylation on a Thr residue
BSU36710	fdhD	protein FdhD	-0.481503	0.236377	151.84	133.144	0.0416491	0.152885	FALSE	SW 6.6	Poorly characterized/ putative enzymes
BSU00600	yabP	spore protein YabP	-0.481325	0.417538	65.9514	57.8645	0.249005	0.486928	FALSE	SW 4.2.1.4, SW 6.2	Sporulation proteins/ other, Membrane proteins	SigD; SigE; SigM; SigW; SigX
BSU22020	ypbS	hypothetical protein	-0.481232	0.380151	55.9623	49.1765	0.20555	0.430665	FALSE	SW 6.7	Proteins of unknown function	SigA
BSU38130	ywcE	spore morphogenesis and germination protein YwcE	-0.481089	1.08432	0.85512	0.71265	0.657274	0.83119	FALSE	SW 4.2.3, SW 4.2.4.2, SW 6.2	Sporulation/ other, Additional germination proteins, Membrane proteins	AbrB; ResD; SigA
BSU16800	spoIIIE	spore DNA translocase;cell division protein FtsK;cell division protein FtsK;DNA segregation ATPase FtsK/SpoIIIE-like protein	-0.480699	0.197455	68.696	60.4216	0.0149135	0.0727812	FALSE	SW 3.1.3, SW 4.2.3, SW 6.2	DNA condensation/ segregation, Sporulation/ other, Membrane proteins	SigA
BSU_tRNA_25	trnI-Gly		-0.479798	0.397294	275.042	240.945	0.227176	0.46016	FALSE	SW 3.3.1.7	tRNA
BSU25650	yqeI	RNA-binding protein YqeI;hypothetical protein	-0.479078	0.357987	140.52	123.035	0.180814	0.402637	FALSE	SW 3.3.1.13	Translation/ other/ based on similarity
BSU06073	ydzW		-0.479031	0.24404	100.684	89.2053	0.0496559	0.173642	FALSE	SW 5.1.5, SW 6.10	Prophage 3, Pseudogenes
BSU38860	galE	UDP-glucose 4-epimerase;UDP-glucose 4-epimerase;UDP-glucose 4-epimerase;UDP-glucose 4-epimerase;UDP-glucose 4-epimerase;UDP-glucose 4-epimerase;UDP-glucose 4-epimerase;UDP-glucose 4-epimerase;UDP-glucose 4-epimerase;UDP-glucose 4-epimerase;UDP-glucose 4-epimerase;UDP-glucose 4-epimerase;UDP-glucose 4-epimerase;UDP-glucose 4-epimerase	-0.478089	0.286969	275.491	241.841	0.0957142	0.270507	FALSE	SW 2.2.2.8, SW 4.1.2, SW 4.1.2.1	Utilization of galactose, Biofilm formation, Matrix polysaccharide synthesis	SigA
BSU02310	ybfO	hydrolase YbfO	-0.477582	0.405033	7.60021	6.63672	0.23835	0.473172	FALSE	SW 4.3.14, SW 4.3.2, SW 6.11, SW 6.12	Resistance against toxins/ antibiotics/ based on similarity, Cell envelope stress proteins (controlled by SigM, V, W, X, Y), Efp-dependent proteins, Secreted proteins	AbrB; SigW
BSU_tRNA_20	trnJ-Ala		-0.477254	0.697136	42.0522	35.701	0.493601	0.71817	FALSE	SW 3.3.1.7	tRNA
BSU30950	glgA	glycogen synthase;glycogen/starch synthase	-0.476836	0.576187	1.28891	1.11998	0.407913	0.654047	FALSE	SW 2.6.6.5, SW 4.2.1.4	Biosynthesis of glycogen, Sporulation proteins/ other	SigE
BSU17960	yneK	hypothetical protein	-0.476725	0.390509	34.5283	30.184	0.22217	0.454434	FALSE	SW 6.2, SW 6.7	Membrane proteins, Proteins of unknown function
BSU39950	yxaJ	hypothetical protein	-0.474799	0.398419	17.607	14.9769	0.233376	0.46817	FALSE	SW 6.2, SW 6.7	Membrane proteins, Proteins of unknown function	AbrB; DnaA; Rok
BSU28640	pheS	phenylalanine--tRNA ligase alpha subunit	-0.474179	0.225332	132.835	117.194	0.0353475	0.137166	FALSE	SW 3.3.1.10, SW 6.1, SW 6.5	Aminoacyl-tRNA synthetases, Essential genes, Universally conserved proteins	SigA; T-box
BSU00760	pabC	4-amino-4-deoxychorismate lyase	-0.473356	0.290213	264.95	233.297	0.102877	0.284636	FALSE	SW 2.6.2.5	Biosynthesis of folate	SigA
BSU11030	yitL	hypothetical protein	-0.473164	0.319001	281.794	247.916	0.138004	0.344662	FALSE	SW 6.7	Proteins of unknown function
BSU22380	ypmB	hypothetical protein	-0.472299	0.288358	331.51	292.568	0.101444	0.282263	FALSE	SW 1.1.8.2, SW 6.2	Other genes, Membrane proteins
BSU02450	glnL	transcriptional regulatory protein GlnL	-0.47169	0.22936	44.14	39.0838	0.0397302	0.147804	FALSE	SW 2.3.1.1, SW 2.3.2.1, SW 3.4.2.1, SW 6.4.2	Biosynthesis/ acquisition of glutamate/ glutamine/ ammonium assimilation, Utilization of glutamine/ glutamate, Two-component system response regulators, Phosphorylation on an Asp residue
BSU24530	yqhM	octanoyltransferase LipM	-0.471531	0.335938	168.185	147.875	0.16043	0.376804	FALSE	SW 2.6.2.7	Biosynthesis and scavenging of lipoic acid
BSU18070	yneS	glycerol-3-phosphate acyltransferase;hypothetical protein;hypothetical protein	-0.47108	0.299823	193.189	170.314	0.116138	0.306024	FALSE	SW 2.4.2.2, SW 6.1, SW 6.2	Biosynthesis of phospholipids, Essential genes, Membrane proteins
BSU32530	yurH	allantoate amidohydrolase	-0.469725	0.331859	6.61198	5.88487	0.156941	0.372313	FALSE	SW 2.5.1	Utilization of nucleotides	PucR; SigA
BSU01450	cbiO	energy-coupling factor transporter ATP-binding protein EcfA1;ABC transporter-like protein	-0.469556	0.384616	164.411	144.587	0.222145	0.454434	FALSE	SW 1.2.3, SW 1.2.3.1, SW 6.2	ECF transporter, The general components of the ECF transporters, Membrane proteins
BSU06210	ydjI	hypothetical protein	-0.469313	0.312651	53.554	47.3673	0.133336	0.337342	FALSE	SW 6.7	Proteins of unknown function	AbrB; SigW
BSU20060	nrdEB	ribonucleoside-diphosphate reductase NrdEB subunit alpha	-0.469186	0.651761	0.348311	0.310864	0.471603	0.707468	FALSE	SW 2.5.2.5, SW 5.1.2	Biosynthesis/ acquisition of nucleotides/ other, SP-beta prophage
BSU37030	racA	chromosome-anchoring protein RacA	-0.468461	0.2681	46.1074	40.8357	0.0805797	0.242021	FALSE	SW 1.1.8.2	Other genes	SigH; Spo0A
BSU15920	acpP	acyl carrier protein;phosphopantetheine-binding protein	-0.467966	0.315257	15073.6	13341.6	0.137703	0.344215	FALSE	SW 2.4.2.1, SW 6.1	Biosynthesis of fatty acids, Essential genes	ComA; FapR; SigA
BSU40850	maa;maa	maltose O-acetyltransferase;putative acetyltransferase;putative sugar O-acetyltransferase;putative maltose O-acetyltransferase	-0.467953	0.323627	10.8387	9.70271	0.148187	0.360298	FALSE	SW 2.2.2.23	Utilization of starch/ maltodextrin
BSU22360	asnC	asparagine--tRNA ligase;asparaginyl-tRNA synthetase	-0.466973	0.202236	1762.06	1560.67	0.0209409	0.0943888	FALSE	SW 3.3.1.10	Aminoacyl-tRNA synthetases
BSU38420	sacY	levansucrase and sucrase synthesis operon antiterminator	-0.466594	0.268575	26.2736	23.4197	0.0823352	0.244904	FALSE	SW 2.2.2.19, SW 3.4.2.3, SW 3.4.4, SW 6.4.4	Utilization of sucrose, PRD-type regulators, RNA binding regulators, Phosphorylation on a His residue	DegU; SacY; SigA
BSU02390	ybgE	branched-chain-amino acid transaminase 1	-0.465067	0.29045	23.0966	20.4605	0.109333	0.294679	FALSE	SW 2.3.1.12	Biosynthesis/ acquisition of branched-chain amino acids	CodY
BSU09080	yhcH	ABC transporter ATP-binding protein;ABC transporter;ABC transporter;ABC transporter	-0.464763	0.374355	32.0537	28.3498	0.21442	0.443173	FALSE	SW 1.2.1.2.6, SW 6.2	Exporters of unknown function, Membrane proteins
BSU07790	yfkQ	hypothetical protein;GerA spore germination protein;GerA spore germination protein;GerA spore germination protein;GerA spore germination protein;GerA spore germination protein;GerA spore germination protein;GerA spore germination protein;spore germination protein	-0.463084	0.575575	1.46597	1.27941	0.421074	0.664339	FALSE	SW 4.2.5, SW 6.2	Germination/ based on similarity, Membrane proteins	SigB; SigG
BSU20340	yorL	DNA polymerase YorL	-0.463043	0.628289	0.405634	0.352737	0.461129	0.697592	FALSE	SW 3.1.2, SW 5.1.2	DNA replication/ based on similarity, SP-beta prophage
BSU32630	yurR	oxidoreductase;FAD dependent oxidoreductase	-0.46072	0.222741	114.658	102.148	0.0386012	0.145655	FALSE	SW 6.6	Poorly characterized/ putative enzymes
BSU21610	yokF	endonuclease;micrococcal nuclease;nuclease (SNase domain protein);hypothetical protein;nuclease	-0.460624	0.537113	24.9037	21.916	0.391118	0.6377	FALSE	SW 5.1.2, SW 6.6	SP-beta prophage, Poorly characterized/ putative enzymes
BSU30135	yteP	multiple-sugar transport system permease YteP	-0.460574	0.571978	3.3131	3.04777	0.420687	0.664339	FALSE	SW 1.2.1.1.1, SW 2.2.2.26, SW 6.2	Uptake of carbon sources, Utilization of pectin, Membrane proteins
BSU23230	ypuF	hypothetical protein;hypothetical protein	-0.460362	0.313922	23.7063	20.8876	0.142516	0.351807	FALSE	SW 6.7	Proteins of unknown function
BSU40330	rocE	amino acid permease RocE;lysine-specific permease	-0.459878	0.459609	376.245	330.922	0.317028	0.567328	FALSE	SW 1.2.4.1.2, SW 2.3.1.4, SW 2.3.2.4, SW 6.2	Other amino acid transporters, Biosynthesis/ acquisition of arginine, Utilization of arginine/ ornithine, Membrane proteins	AhrC; CodY; RocR; SigL; Spo0A
BSU03140	tmrB	tunicamycin resistance protein;ATP-binding membrane protein;ATP-binding membrane protein;hypothetical protein	-0.459797	0.401346	31.675	28.074	0.251946	0.489078	FALSE	SW 4.3.13, SW 6.2	Resistance against toxins/ antibiotics, Membrane proteins
BSU25630	yqeK	hypothetical protein;metal dependent phosphohydrolase;metal dependent phosphohydrolase	-0.459491	0.249428	88.5181	78.9573	0.0654489	0.207946	FALSE	SW 6.7	Proteins of unknown function
BSU02250	ybfJ	hypothetical protein	-0.459156	0.53031	5.05605	4.29582	0.386586	0.634557	FALSE	SW 4.2.1.5	Newly identified sporulation proteins (based on transcription profiling)	CodY
BSU36800	atpC	ATP synthase epsilon chain	-0.459122	0.422411	8155.49	7211.64	0.277078	0.521512	FALSE	SW 2.1.5.1, SW 6.2	ATPase, Membrane proteins	stringent response
BSU16500	tsf;tsf	elongation factor Ts;putative elongation factor TS	-0.458159	0.361777	796.446	708.288	0.205365	0.430549	FALSE	SW 3.3.1.11, SW 6.1, SW 6.4.5	Translation factors, Essential genes, Phosphorylation on a Ser residue	stringent response
BSU_tRNA_14	trnJ-Lys		-0.456074	0.348577	284.04	251.972	0.190742	0.413934	FALSE	SW 3.3.1.7	tRNA
BSU28690	glcF	glycolate oxidase iron-sulfur subunit	-0.455281	0.388187	30.6493	27.2276	0.24086	0.475479	FALSE	SW 6.6	Poorly characterized/ putative enzymes
BSU02940	yceH	hypothetical protein	-0.454748	0.344883	130.133	115.979	0.187317	0.410887	FALSE	SW 4.3.1, SW 4.3.2	General stress proteins (controlled by SigB), Cell envelope stress proteins (controlled by SigM, V, W, X, Y)	SigB; SigM; SigW; SigX
BSU16790	tepA	translocation-enhancing protein TepA	-0.454471	0.472351	6.64066	5.90975	0.335976	0.586662	FALSE	SW 3.3.7.3, SW 4.2.4.2	Proteolysis during sporulation/ germination, Additional germination proteins	SigG; SpoVT
BSU40030	yxaB;yxaB	general stress protein 30;polysaccharide pyruvyl transferase	-0.454315	0.373615	38.7483	34.4822	0.223985	0.456454	FALSE	SW 4.1.2, SW 4.1.2.5, SW 4.3.1, SW 6.6	Biofilm formation, Other proteins required for biofilm formation, General stress proteins (controlled by SigB), Poorly characterized/ putative enzymes	AbrB; SigA; SigB
BSU_rRNA_10	rrnW-23S		-0.453873	0.565646	1.41059	1.20646	0.422323	0.664513	FALSE	SW 3.3.1.1	Ribosomal RNA
BSU18400	yoeD	hypothetical protein	-0.45372	0.331446	82.17	73.2632	0.171028	0.391104	FALSE	SW 6.7	Proteins of unknown function
BSU16030	trmD	tRNA (guanine-N(1)-)-methyltransferase	-0.453226	0.279376	103.542	92.6926	0.104743	0.28859	FALSE	SW 3.3.1.8, SW 6.1	tRNA modification and maturation, Essential genes	SigA
BSU06048	ydzU	hypothetical protein	-0.452683	0.609454	7.61063	6.75254	0.457622	0.695741	FALSE	SW 5.1.5, SW 6.7	Prophage 3, Proteins of unknown function
BSU15770	prkC	serine/threonine protein kinase;serine/threonine protein kinase;serine/threonine protein kinase with PASTA sensor(s);serine/threonine protein kinase with PASTA sensor(s);serine/threonine protein kinase with PASTA sensor(s);protein PASTA domain-containing protein;serine/threonine protein kinase with PASTA sensor(s);serine/threonine protein kinase;protein kinase;serine/threonine protein kinase;PAST…	-0.452151	0.402028	119.308	106.164	0.260726	0.499756	FALSE	SW 3.3.4.2, SW 4.2.4.2, SW 6.2, SW 6.4.6	Protein kinases, Additional germination proteins, Membrane proteins, Phosphorylation on a Thr residue
BSU31660	mrpG	Na(+)/H(+) antiporter subunit G	-0.450795	0.25021	559.152	501.234	0.0715974	0.223361	FALSE	SW 1.2.4.5, SW 1.3.1.2, SW 6.1, SW 6.2	Metal ion transporter, Sodium uptake/ export, Essential genes, Membrane proteins
BSU14350	yknX	efflux system component YknX;RND family efflux transporter MFP subunit	-0.450695	0.351057	310.373	276.492	0.199203	0.424357	FALSE	SW 4.3.13, SW 4.3.2, SW 6.2	Resistance against toxins/ antibiotics, Cell envelope stress proteins (controlled by SigM, V, W, X, Y), Membrane proteins	AbrB; SigW
BSU04520	ydbM	acyl-CoA dehydrogenase YdbM;acyl-CoA dehydrogenase;acyl-CoA dehydrogenase	-0.450539	0.367582	33.3699	29.7903	0.220318	0.452459	FALSE	SW 6.6	Poorly characterized/ putative enzymes	CymR
BSU19240	yocK	general stress protein 16O	-0.449747	0.402434	66.3223	59.3141	0.263753	0.503366	FALSE	SW 4.3.1	General stress proteins (controlled by SigB)	SigB
BSU16320	fliY	flagellar motor switch phosphatase FliY;CheC, inhibitor of MCP methylation / FliN fusion protein;CheC, inhibitor of MCP methylation / FliN fusion protein;CheC, inhibitor of MCP methylation;flagellar motor switch protein FliN	-0.449639	0.406522	274.46	244.163	0.268698	0.509126	FALSE	SW 3.3.4.4, SW 4.1.1.1.5, SW 4.1.1.2, SW 6.2, SW 6.4.1	Protein phosphatases, Additional chemotaxis signal transduction and regulatory proteins, Flagellar proteins, Membrane proteins, Phosphorylation on an Arg residue	CodY; DegU; SigA; SigD; Spo0A; SwrA
BSU04150	ycsN	oxidoreductase	-0.449396	0.202169	115.333	103.671	0.0262245	0.110065	FALSE	SW 6.6	Poorly characterized/ putative enzymes
BSU16380	flhB	flagellar biosynthetic protein FlhB;flagellar biosynthetic protein FlhB;flagellar biosynthetic protein FlhB;flagellar biosynthetic protein FlhB	-0.449309	0.483149	26.364	23.4289	0.352392	0.604145	FALSE	SW 3.3.5, SW 4.1.1.2, SW 6.2	Protein secretion, Flagellar proteins, Membrane proteins	CodY; DegU; SigA; SigD; Spo0A; SwrA
BSU02810	cwlK	peptidoglycan L-alanyl-D-glutamate endopeptidase CwlK;peptidase M15B and M15C DD-carboxypeptidase VanY/endolysin;peptidase M15B and M15C DD-carboxypeptidase VanY/endolysin	-0.446841	0.407752	12.9969	11.2412	0.273138	0.51593	FALSE	SW 1.1.3.1, SW 1.1.3.4, SW 6.2	Autolysis, Endopeptidases, Membrane proteins
BSU36680	ywmF	hypothetical protein;hypothetical protein;hypothetical protein	-0.446824	0.696055	3.63779	3.17262	0.520913	0.737092	FALSE	SW 4.3.1, SW 6.2	General stress proteins (controlled by SigB), Membrane proteins	SigB
BSU_tRNA_15	trnJ-Leu1		-0.445912	0.428818	1047.43	935.499	0.298403	0.546113	FALSE	SW 3.3.1.7	tRNA
BSU05080	yddR	hypothetical protein	-0.44547	0.558907	3.08208	2.81645	0.425428	0.667078	FALSE	SW 6.6	Poorly characterized/ putative enzymes
BSU30120	yteR	rhamnogalacturonyl hydrolase;glycosyl hydrolase family protein	-0.4452	0.540255	2.65005	2.31945	0.409908	0.655655	FALSE	SW 2.2.2.26	Utilization of pectin
BSU06770	yeeB	ATP-dependent helicase YeeB	-0.444932	0.599523	7.96003	7.07781	0.458	0.695849	FALSE	SW 6.7	Proteins of unknown function
BSU17580	xynB	beta-xylosidase;xylan 1,4-beta-xylosidase	-0.444367	0.340484	6.54711	6.02323	0.191857	0.415149	FALSE	SW 2.2.2.5	Utilization of xylan/ xylose	CcpA; SigA; XylR
BSU03600	tcyB	L-cystine transport system permease protein TcyB	-0.444157	0.324456	69.4278	62.441	0.171022	0.391104	FALSE	SW 1.2.1.1.2, SW 2.3.1.9, SW 6.2	Uptake of amino acids, Biosynthesis/ acquisition of cysteine, Membrane proteins
BSU37960	ywdH	aldehyde dehydrogenase YwdH;aldehyde dehydrogenase;aldehyde dehydrogenase;hypothetical protein	-0.444018	0.308822	7.89243	7.09375	0.150497	0.363799	FALSE	SW 6.6	Poorly characterized/ putative enzymes
BSU08270	yfiH	hypothetical protein	-0.443924	0.441814	8.98539	7.99464	0.315005	0.56524	FALSE	SW 6.7	Proteins of unknown function
BSU16700	ylxY	hypothetical protein;polysaccharide deacetylase	-0.442836	0.414644	42.342	38.0563	0.285524	0.531601	FALSE	SW 6.6	Poorly characterized/ putative enzymes
BSU38290	thiE	thiamine-phosphate synthase;thiamine-phosphate pyrophosphorylase	-0.442591	0.236774	77.4336	69.7063	0.0615867	0.198864	FALSE	SW 2.6.2.3	Biosynthesis/ acquisition of thiamine	SigA
BSU37100	murAB	UDP-N-acetylglucosamine 1-carboxyvinyltransferase 2;putative peptidoglycan biosynthesis related protein	-0.442112	0.155831	285.125	257.775	0.00455217	0.030673	FALSE	SW 1.1.1.1, SW 2.6.1.1	Biosynthesis of peptidoglycan, Biosynthesis of peptidoglycan.1
BSU19620	yodJ	carboxypeptidase YodJ;peptidase M15B and M15C DD-carboxypeptidase VanY/endolysin;peptidase M15B and M15C DD-carboxypeptidase VanY/endolysin;hypothetical protein	-0.442031	0.414655	76.4549	68.5306	0.286414	0.532326	FALSE	SW 1.1.1.1, SW 2.6.1.1	Biosynthesis of peptidoglycan, Biosynthesis of peptidoglycan.1
BSU35650	lytR	transcriptional regulator LytR;cell envelope-related transcriptional attenuator	-0.441446	0.295034	218.439	196.824	0.134587	0.339707	FALSE	SW 1.1.1.6, SW 4.3.2, SW 6.2	Export of anionic polymers and attachment to peptidoglycan, Cell envelope stress proteins (controlled by SigM, V, W, X, Y), Membrane proteins	SigA; SigM; SigX; TagU
BSU17800	yndJ	hypothetical protein;hypothetical protein	-0.441078	0.333285	13.536	12.2373	0.185693	0.409338	FALSE	SW 6.2, SW 6.7	Membrane proteins, Proteins of unknown function
BSU10410	yhzC	hypothetical protein	-0.439874	0.486295	8.34796	7.23906	0.365709	0.615835	FALSE	SW 6.7	Proteins of unknown function
BSU27260	mccA	O-acetylserine dependent cystathionine beta-synthase	-0.439133	0.270951	42.277	38.2344	0.10508	0.289318	FALSE	SW 2.3.1.9	Biosynthesis/ acquisition of cysteine	CymR; SigA; Spx
BSU01750	ybbP	hypothetical protein;hypothetical protein;hypothetical protein	-0.438992	0.217803	42.7381	38.3496	0.0438474	0.158218	FALSE	SW 2.5.3, SW 6.2	Metabolism of signalling nucleotides, Membrane proteins	SigA
BSU24200	yqiH	lipoprotein	-0.43807	0.487838	9.25013	8.21181	0.369195	0.619418	FALSE	SW 6.12, SW 6.7	Secreted proteins, Proteins of unknown function	SigA
BSU18050	yneQ	hypothetical protein;hypothetical protein	-0.436709	0.448322	17.668	15.6535	0.330008	0.579578	FALSE	SW 6.7	Proteins of unknown function
BSU36410	mbl	MreB-like protein;MreB/Mrl family cell shape determining protein;cell shape determining protein MreB/Mrl;MreB/Mrl family cell shape determining protein	-0.436691	0.248606	689.144	624.218	0.0789932	0.238909	FALSE	SW 1.1.2, SW 4.2.1.4, SW 6.1, SW 6.2	Cell shape, Sporulation proteins/ other, Essential genes, Membrane proteins	SigA; SigE; stringent response
BSU_tRNA_44	trnD-Leu2		-0.436573	0.369212	900.996	813.836	0.237029	0.471915	FALSE	SW 3.3.1.7	tRNA
BSU27840	safA	spoivd-associated factor A	-0.435896	0.589657	1.20416	1.13135	0.459763	0.696766	FALSE	SW 4.2.1.1.8	Not yet assigned	SigE
BSU_tRNA_41	trnD-Gly		-0.435218	0.36796	227.647	203.896	0.236894	0.471882	FALSE	SW 3.3.1.7	tRNA
BSU10090	yhgB	hypothetical protein	-0.434197	0.457488	22.9688	21.2663	0.342576	0.592912	FALSE	SW 6.7	Proteins of unknown function
BSU15860	sdaAA	L-serine dehydratase, alpha chain;L-serine dehydratase, iron-sulfur-dependent subunit alpha	-0.433814	0.322753	42.5962	38.585	0.178914	0.399806	FALSE	SW 2.3.2.7	Utilization of alanine/ serine
BSU27700	yajC	preprotein translocase subunit YajC	-0.432853	0.222617	1572.13	1426.08	0.0518495	0.178633	FALSE	SW 6.2, SW 6.7	Membrane proteins, Proteins of unknown function
BSU01130	tufA	elongation factor Tu	-0.432255	0.232471	12731.2	11575.4	0.0629715	0.202346	FALSE	SW 3.3.1.11, SW 6.1, SW 6.2, SW 6.4.1, SW 6.4.7, SW 6.4.8	Translation factors, Essential genes, Membrane proteins, Phosphorylation on an Arg residue, Phosphorylation on a Tyr residue, Phosphorylation on either a Ser, Thr or Tyr residue	stringent response
BSU02820	rapJ	response regulator aspartate phosphatase J	-0.431867	0.223292	183.744	166.894	0.0531021	0.180129	FALSE	SW 3.3.4.4, SW 3.4.2.2.2	Protein phosphatases, Response regulator aspartate phosphatase
BSU26860	yraO	transporter	-0.431606	0.39056	3.74992	3.25729	0.269118	0.509678	FALSE	SW 1.2.4.4, SW 2.2.2.1, SW 6.2	Transporter for organic acids, Utilization of organic acids, Membrane proteins
BSU39660	yxdJ	transcriptional regulator	-0.430933	0.298441	42.4596	38.6977	0.148754	0.360793	FALSE	SW 3.4.2.1, SW 4.3.13, SW 6.4.2	Two-component system response regulators, Resistance against toxins/ antibiotics, Phosphorylation on an Asp residue
BSU02490	gudD	glucarate dehydratase	-0.430814	0.656836	1.17997	1.01494	0.511893	0.730314	FALSE	SW 2.2.2.14	Utilization of glucarate/galactarate	AbrB; YcbG
BSU31410	yugG	AsnC family transcriptional regulator	-0.429838	0.241102	99.3338	90.1666	0.0746183	0.229711	FALSE	SW 3.4.2.5, SW 6.4.1	Transcription factors/ other, Phosphorylation on an Arg residue
BSU36460	ywoF	hypothetical protein;hypothetical protein	-0.429465	0.273708	68.3382	62.1833	0.116633	0.307042	FALSE	SW 6.12, SW 6.7	Secreted proteins, Proteins of unknown function	Abh; AbrB
BSU14110	ykuK	hypothetical protein;hypothetical protein;hypothetical protein;hypothetical protein	-0.428092	0.250404	408.162	372.082	0.0873382	0.254063	FALSE	SW 6.7	Proteins of unknown function	CcpA; Spo0A
BSU05980	tatAY	Sec-independent protein translocase protein TatAy;twin arginine-targeting protein translocase;twin-arginine translocation protein, TatA/E family subunit	-0.427879	0.289971	1975.61	1794.87	0.140053	0.347098	FALSE	SW 3.3.5, SW 6.2	Protein secretion, Membrane proteins
BSU04390	ydbA	hypothetical protein;hypothetical protein	-0.427827	0.352825	249.539	226.054	0.225293	0.458218	FALSE	SW 6.7	Proteins of unknown function
BSU05820	gmuA	PTS system-oligo-beta-mannoside-specific transporter subunit IIA	-0.426603	0.434091	17.1783	15.7053	0.32573	0.576135	FALSE	SW 1.2.2.2, SW 2.2.2.25, SW 6.4.4	Sugar specific PTS proteins, Utilization of glucomannan, Phosphorylation on a His residue	AbrB; CcpA; GmuR; SigA
BSU00360	yabC	ribosomal RNA small subunit methyltransferase I;hypothetical protein	-0.425871	0.294967	146.354	133.196	0.148798	0.360793	FALSE	SW 3.3.1.3	rRNA modification and maturation/ based on similarity
BSU25640	nadD;nadD	nicotinate-nucleotide adenylyltransferase;putative nicotinate-nucleotide adenylyltransferase;nicotinate (nicotinamide) nucleotide adenylyltransferase;nicotinate (nicotinamide) nucleotide adenylyltransferase;nicotinate (nicotinamide) nucleotide adenylyltransferase;nicotinate (nicotinamide) nucleotide adenylyltransferase;nicotinate (nicotinamide) nucleotide adenylyltransferase;nicotinate (nicotinam…	-0.425824	0.34891	176.132	160.303	0.222297	0.454459	FALSE	SW 2.6.2.11, SW 6.1	Biosynthesis of NAD(P), Essential genes
BSU09230	yhcV	CBS domain-containing protein YhcV;hypothetical protein	-0.42538	0.490955	8.2219	7.14648	0.386252	0.634557	FALSE	SW 4.2.1.4	Sporulation proteins/ other	SigG
BSU19170	yocD	carboxypeptidase YocD	-0.424912	0.303574	32.8633	29.9302	0.161604	0.377661	FALSE	SW 4.3.18	Toxins, antitoxins and immunity against toxins/ based on similarity	AbrB
BSU22350	dnaD	DNA replication protein DnaD;primosome subunit DnaD	-0.423103	0.33117	47.3213	43.1356	0.201389	0.426231	FALSE	SW 3.1.1, SW 6.1	DNA replication, Essential genes
BSU_rRNA_30	rrnE-16S		-0.422981	0.379351	26.8668	24.4078	0.264845	0.504722	FALSE	SW 3.3.1.1	Ribosomal RNA
BSU02910	yceE	hypothetical protein;stress protein;stress protein;stress protein	-0.422488	0.170402	510.277	467.245	0.0131621	0.066771	FALSE	SW 4.3.1, SW 4.3.12, SW 4.3.2, SW 6.4.1	General stress proteins (controlled by SigB), Resistance against toxic metals/ based on similarity, Cell envelope stress proteins (controlled by SigM, V, W, X, Y), Phosphorylation on an Arg residue	SigB; SigM; SigW; SigX
BSU13230	thiV	HMP/thiamine permease protein YkoE;hypothetical protein;hypothetical protein;hypothetical protein	-0.422266	0.512968	5.38815	4.9941	0.410405	0.655691	FALSE	SW 1.2.3.3, SW 2.6.2.3, SW 6.2	Class I ECF transporter, Biosynthesis/ acquisition of thiamine, Membrane proteins	Thi-box
BSU_tRNA_11	trnSL-Glu1		-0.422216	0.420105	225.582	204.122	0.314885	0.56524	FALSE	SW 3.3.1.7	tRNA
BSU04050	ycsF	hypothetical protein;LamB/YcsF family protein;LamB/YcsF family protein	-0.422214	0.299326	21.5413	19.6681	0.158377	0.373951	FALSE	SW 2.7	Detoxification reactions	KipR; TnrA
BSU02210	ybfH	transporter;putative transmembrane transporter;hypothetical protein;hypothetical protein;hypothetical protein;hypothetical protein	-0.42191	0.343515	7.86364	6.92743	0.219366	0.451027	FALSE	SW 6.2, SW 6.7	Membrane proteins, Proteins of unknown function
BSU23590	ansR	XRE family transcriptional regulator	-0.419678	0.40317	522.145	474.681	0.297901	0.545669	FALSE	SW 2.3.2.6, SW 3.4.2.5	Utilization of asparagine/ aspartate, Transcription factors/ other	AnsR
BSU39280	yxxE	hypothetical protein	-0.419503	0.407418	15.9535	14.5312	0.303168	0.55124	FALSE	SW 6.7	Proteins of unknown function
BSU34440	pbpE	penicillin-binding protein 4;beta-lactamase;beta-lactamase;beta-lactamase	-0.419405	0.26023	125.038	114.423	0.107034	0.291455	FALSE	SW 1.1.1.7, SW 1.1.3.1, SW 4.3.2, SW 6.2	Penicillin-binding proteins, Autolysis, Cell envelope stress proteins (controlled by SigM, V, W, X, Y), Membrane proteins	SigW
BSU26490	yrkJ	hypothetical protein	-0.418946	0.916308	1.15994	1.06479	0.647519	0.822794	FALSE	SW 1.2.4.12, SW 6.2	Other transporters, Membrane proteins
BSU32060	yuiD	hypothetical protein	-0.418678	0.381224	15.0435	13.3098	0.272096	0.51474	FALSE	SW 6.7	Proteins of unknown function
BSU29620	hisJ	histidinol-phosphatase	-0.418111	0.236723	37.1634	34.0375	0.0773546	0.236116	FALSE	SW 2.3.1.14	Biosynthesis/ acquisition of histidine
BSU30660	ytkA	hypothetical protein	-0.417862	0.295774	54.1345	49.6894	0.157722	0.37333	FALSE	SW 6.7	Proteins of unknown function
BSU30420	ytrE	ABC transporter ATP-binding protein	-0.416161	0.335977	17.6503	16.1958	0.215471	0.444633	FALSE	SW 1.2.1.4, SW 4.3.5, SW 6.2	Unknown ABC transporters, Cold stress proteins, Membrane proteins	SigA; YtrA
BSU40470	yycC	hypothetical protein	-0.415752	0.3152	62.5935	56.0094	0.187166	0.410831	FALSE	SW 6.7	Proteins of unknown function	TnrA
BSU15980	ffh;ffh	signal recognition particle protein;signal recognition particle protein;signal recognition particle protein;signal recognition particle protein;signal recognition particle protein;signal recognition particle protein;signal recognition particle protein	-0.415736	0.352051	461.726	422.702	0.237644	0.472735	FALSE	SW 3.3.5, SW 6.1	Protein secretion, Essential genes	SigA
BSU40920	yyaF	GTP-dependent nucleic acid-binding protein EngD;GTP-binding protein YchF;GTP-binding protein YchF	-0.414746	0.173164	674.047	621.028	0.0166158	0.0796993	FALSE	SW 6.3, SW 6.7	GTP-binding proteins, Proteins of unknown function	ComK; SigA; stringent response
BSU16570	proS	proline--tRNA ligase;prolyl-tRNA synthetase	-0.414621	0.141841	505.645	465.289	0.00346512	0.0249162	FALSE	SW 3.3.1.10, SW 6.1	Aminoacyl-tRNA synthetases, Essential genes
BSU05060	lrpB	AsnC family transcriptional regulator;AsnC family transcriptional regulator	-0.414321	0.610472	3.1508	2.78338	0.497335	0.719664	FALSE	SW 3.4.2.5, SW 3.4.7, SW 4.2.2	Transcription factors/ other, phosphorelay, phosphorelay.1
BSU39990	yxaF	HTH-type transcriptional regulator YxaF	-0.414275	0.323804	50.6552	46.3188	0.200757	0.426231	FALSE	SW 3.4.2.5, SW 4.3.10	Transcription factors/ other, Resistance against other toxic compounds (nitric oxide, phenolic acids, flavonoids, oxalate)	LmrA; QdoR
BSU19660	yozD	hypothetical protein	-0.413539	0.285205	50.5088	46.0124	0.147067	0.358793	FALSE	SW 4.2.1.5	Newly identified sporulation proteins (based on transcription profiling)
BSU11320	yjzB	hypothetical protein	-0.411639	0.598182	7.25492	6.38137	0.491358	0.716787	FALSE	SW 4.2.1.1.5	Class V	GerE; SigK
BSU03610	tcyA	L-cystine-binding protein TcyA	-0.41069	0.339392	394.584	362.788	0.226249	0.459383	FALSE	SW 1.2.1.1.2, SW 2.3.1.9, SW 6.2	Uptake of amino acids, Biosynthesis/ acquisition of cysteine, Membrane proteins
BSU06690	gatB	aspartyl/glutamyl-tRNA amidotransferase subunit B;glutamyl-tRNA(Gln) amidotransferase subunit beta	-0.410121	0.158864	773.949	714.716	0.0098348	0.0535976	FALSE	SW 3.3.1.10, SW 6.1	Aminoacyl-tRNA synthetases, Essential genes
BSU03750	yclJ	transcriptional regulator;putative winged helix family two component transcriptional regulator	-0.408187	0.296952	18.8303	17.3324	0.169259	0.388359	FALSE	SW 3.4.2.1, SW 6.4.2	Two-component system response regulators, Phosphorylation on an Asp residue	ResD
BSU20560	yoqO	hypothetical protein	-0.407344	0.324206	112.305	103.514	0.208959	0.435734	FALSE	SW 5.1.2	SP-beta prophage
BSU00810	dusB	tRNA-dihydrouridine synthase	-0.406861	0.246518	212.377	196.323	0.0988556	0.277016	FALSE	SW 3.3.1.8	tRNA modification and maturation	SigA
BSU00470	purR	Pur operon repressor;pur operon repressor;pur operon repressor;pur operon repressor;phosphoribosyltransferase	-0.406845	0.232397	167.947	155.346	0.0800064	0.241318	FALSE	SW 2.5.2.1, SW 3.4.2.5	Biosynthesis/ acquisition of purine nucleotides, Transcription factors/ other	PurR
BSU40510	yybT	hypothetical protein	-0.406077	0.143018	160.817	148.938	0.00452051	0.0305636	FALSE	SW 2.5.3, SW 3.5.3, SW 6.2	Metabolism of signalling nucleotides, Targets of (p)ppGpp, Membrane proteins
BSU06078	ydzW		-0.40514	0.608485	13.1756	11.4137	0.505528	0.725164	FALSE	SW 5.1.5, SW 6.10	Prophage 3, Pseudogenes
BSU04720	rsbW	serine-protein kinase RsbW;anti-sigma regulatory factor, serine/threonine protein kinase;anti-sigma regulatory factor, serine/threonine protein kinase;anti-sigma regulatory factor, serine/threonine protein kinase;anti-sigma regulatory factor, serine/threonine protein kinase;putative anti-sigma regulatory factor	-0.404239	0.364235	172.845	159.744	0.267072	0.507015	FALSE	SW 3.3.4.2, SW 3.4.1.2, SW 4.3.1	Protein kinases, Control of sigma factors, General stress proteins (controlled by SigB)	CcpA; SigA; SigB
BSU08230	catD	oxidoreductase	-0.404113	0.451992	8.72887	8.28006	0.371284	0.621474	FALSE	SW 2.7, SW 4.3.8, SW 6.2	Detoxification reactions, Resistance against oxidative and electrophile stress, Membrane proteins	CatR; Fur; SigA; YodB
BSU29170	fxsA	hypothetical protein	-0.403525	0.25207	197.188	182.799	0.10941	0.294687	FALSE	SW 6.2, SW 6.7	Membrane proteins, Proteins of unknown function
BSU09070	yhcG	spermidine/putrescine ABC transporter ATP-binding protein	-0.402993	0.344487	23.0087	21.349	0.242067	0.476438	FALSE	SW 1.2.1.2.6, SW 6.2	Exporters of unknown function, Membrane proteins
BSU40400	walK	sensor histidine kinase	-0.4025	0.296287	61.2886	56.7801	0.174311	0.394593	FALSE	SW 1.1.5, SW 3.3.4.2, SW 3.4.2.2.1, SW 6.1, SW 6.2, SW 6.4.4	Cell wall/ other, Protein kinases, Two-component sensor kinase, Essential genes, Membrane proteins, Phosphorylation on a His residue
BSU25090	yqfW	nucleotidase YqfW	-0.401719	0.230932	102.257	94.602	0.0819375	0.244088	FALSE	SW 6.7	Proteins of unknown function
BSU21640	yokC	hypothetical protein	-0.400388	0.655442	3.22835	3.01644	0.541288	0.75013	FALSE	SW 5.1.2	SP-beta prophage
BSU33570	yvaE	hypothetical protein;small multidrug resistance protein	-0.400105	0.337757	31.0285	28.2143	0.236178	0.470929	FALSE	SW 1.2.4.14, SW 4.3.14, SW 6.2	Multidrug exporters, Resistance against toxins/ antibiotics/ based on similarity, Membrane proteins	SigV
BSU29520	yteJ	hypothetical protein;RDD domain-containing protein	-0.399664	0.223713	152.999	142.035	0.0740173	0.228215	FALSE	SW 4.3.2, SW 6.2	Cell envelope stress proteins (controlled by SigM, V, W, X, Y), Membrane proteins	SigW
BSU16170	codY	GTP-sensing transcriptional pleiotropic repressor CodY	-0.398986	0.260916	523.057	485.491	0.126222	0.325579	FALSE	SW 3.4.2.5, SW 3.4.5, SW 6.4.5	Transcription factors/ other, Regulators of core metabolism, Phosphorylation on a Ser residue	CodY; SigA
BSU27960	rplU	50S ribosomal protein L21	-0.398456	0.245267	1431.54	1331.43	0.104252	0.287436	FALSE	SW 3.3.1.4, SW 6.1	Ribosomal proteins, Essential genes	stringent response
BSU17678	ynzJ		-0.398168	0.531695	25.1765	23.8384	0.453938	0.693131	FALSE	SW 6.7	Proteins of unknown function
BSU_tRNA_52	trnB-Val		-0.39694	0.539836	40.634	39.1729	0.462159	0.69835	FALSE	SW 3.3.1.7	tRNA
BSU37940	ywdJ	purine permease YwdJ	-0.396772	0.252211	197.602	183.56	0.115678	0.305545	FALSE	SW 6.2	Membrane proteins	TnrA
BSU16300	fliL	flagellar protein FliL	-0.39597	0.499758	486.518	447.935	0.428173	0.669511	FALSE	SW 4.1.1.2, SW 6.2	Flagellar proteins, Membrane proteins	CodY; DegU; SigA; SigD; Spo0A; SwrA
BSU_misc_RNA_61			-0.395526	0.260345	794.694	739.227	0.128703	0.329547	FALSE
BSU31650	mrpF	Na(+)/H(+) antiporter subunit F;multiple resistance and pH regulation protein F	-0.395431	0.206668	279.73	260.241	0.0557017	0.186465	FALSE	SW 1.2.4.5, SW 1.3.1.2, SW 6.1, SW 6.2	Metal ion transporter, Sodium uptake/ export, Essential genes, Membrane proteins
BSU23570	aspA	aspartate ammonia-lyase	-0.393836	0.225509	666.612	621.676	0.0807356	0.242021	FALSE	SW 2.3.2.6	Utilization of asparagine/ aspartate	AnsR; SigA
BSU20330	yorM	hypothetical protein	-0.392489	1.14396	0.220232	0	0.731526	0.875093	FALSE	SW 5.1.2	SP-beta prophage
BSU16350	fliP	flagellar biosynthetic protein FliP;flagellar biosynthetic protein FliP	-0.392323	0.485503	29.8043	27.6218	0.419047	0.664151	FALSE	SW 3.3.5, SW 4.1.1.2, SW 6.2	Protein secretion, Flagellar proteins, Membrane proteins	CodY; DegU; SigA; SigD; Spo0A; SwrA
BSU00900	ispD	2-D-methyl-D-erythritol 4-phosphate cytidylyltransferase;putative terpenoid biosynthesis-related protein;2-C-methyl-D-erythritol 4-phosphate cytidylyltransferase	-0.390469	0.145253	130.533	121.725	0.007184	0.0425738	FALSE	SW 2.4.2.3, SW 4.3.1, SW 4.3.2, SW 6.1	Biosynthesis of isoprenoids, General stress proteins (controlled by SigB), Cell envelope stress proteins (controlled by SigM, V, W, X, Y), Essential genes	SigB; SigM
BSU17460	glnA	glutamine synthetase;glutamine synthetase, type I;glutamine synthetase, type I;glutamine synthetase, type I;glutamine synthetase type I	-0.390328	0.145039	860.231	804.946	0.00711978	0.0424189	FALSE	SW 2.3.1.1, SW 3.4.2.7, SW 3.4.3.2, SW 6.4.8	Biosynthesis/ acquisition of glutamate/ glutamine/ ammonium assimilation, Control of transcription factor (other than two-component system), Trigger enzymes that control gene expression by protein-protein interaction with transcription factors, Phosphorylation on either a Ser, Thr or Tyr residue	GlnR; SigA; TnrA
BSU40890	rpsR	30S ribosomal protein S18;30S ribosomal protein S18;30S ribosomal protein S18	-0.390312	0.328256	5552.75	5189.03	0.23442	0.469699	FALSE	SW 3.3.1.4, SW 6.1	Ribosomal proteins, Essential genes	ComK; SigA; stringent response
BSU01180	rplW	50S ribosomal protein L23;50S ribosomal protein L25/L23	-0.390246	0.349046	3061.17	2854.99	0.263552	0.503366	FALSE	SW 3.3.1.4, SW 6.4.1	Ribosomal proteins, Phosphorylation on an Arg residue	SigA; stringent response
BSU06680	gatA	glutamyl-tRNA(Gln) amidotransferase subunit A	-0.389873	0.243159	1160.18	1084.87	0.108854	0.294483	FALSE	SW 3.3.1.10, SW 6.1	Aminoacyl-tRNA synthetases, Essential genes
BSU25660	aroE	shikimate dehydrogenase	-0.38918	0.329963	191.581	178.822	0.238213	0.473172	FALSE	SW 2.3.1.13	Biosynthesis/ acquisition of aromatic amino acids
BSU10310	yhfO	N-acetyltransferase YhfO	-0.389074	0.361452	44.9378	41.9405	0.28174	0.527246	FALSE	SW 6.6	Poorly characterized/ putative enzymes
BSU14430	ykpA	ABC transporter ATP-binding protein;ABC transporter;hypothetical protein;hypothetical protein	-0.388843	0.292153	711.534	664.457	0.183202	0.405728	FALSE	SW 1.2.1.4	Unknown ABC transporters
BSU31090	ktrA	ktr system potassium uptake protein A	-0.388503	0.365066	11.3386	10.3794	0.287238	0.533038	FALSE	SW 1.2.4.5, SW 1.3.1.3, SW 3.5.1, SW 4.3.6, SW 6.2	Metal ion transporter, Potassium uptake/ export, Targets of c-di-AMP, Coping with hyper-osmotic stress, Membrane proteins	ydaO riboswitch
BSU16330	cheY	chemotaxis protein CheY	-0.388432	0.358828	184.671	172.336	0.27903	0.523693	FALSE	SW 3.4.2.1, SW 4.1.1.1.1, SW 4.1.2.6, SW 4.1.4, SW 6.4.2	Two-component system response regulators, Soluble signalling proteins, Other proteins required for efficient pellicle biofilm formation, Swarming, Phosphorylation on an Asp residue	CodY; DegU; SigA; SigD; Spo0A; SwrA
BSU28280	leuA	2-isopropylmalate synthase;2-isopropylmalate synthase	-0.387092	0.442333	3.56465	3.31716	0.381512	0.631046	FALSE	SW 2.3.1.12, SW 6.2	Biosynthesis/ acquisition of branched-chain amino acids, Membrane proteins	CcpA; CodY; SigA; T-box; TnrA
BSU00590	yabO	hypothetical protein;RNA-binding S4 domain-containing protein;RNA-binding S4 domain-containing protein	-0.386979	0.488851	75.7925	70.7014	0.428589	0.669571	FALSE	SW 3.3.1.13	Translation/ other/ based on similarity	SigD; SigE; SigM; SigW; SigX
BSU29250	nrnA	bifunctional oligoribonuclease/PAP phosphatase NrnA	-0.385374	0.220656	327.453	307.307	0.0807249	0.242021	FALSE	SW 3.2.4.1	Exoribonucleases
BSU22710	aroF	chorismate synthase	-0.384499	0.183635	141.781	133.23	0.0362763	0.140221	FALSE	SW 2.3.1.13, SW 6.1, SW 6.4.1	Biosynthesis/ acquisition of aromatic amino acids, Essential genes, Phosphorylation on an Arg residue
BSU08300	yfiK	transcriptional regulator;LuxR family transcriptional regulator;LuxR family transcriptional regulator;transcriptional regulator, LuxR family;two component transcriptional regulator, LuxR family	-0.384062	0.358929	90.9887	85.1846	0.28461	0.530474	FALSE	SW 3.4.2.1, SW 6.4.2	Two-component system response regulators, Phosphorylation on an Asp residue
BSU35880	pgsA	PGA biosynthesis protein CapA	-0.383851	0.412948	3.76737	3.54854	0.35261	0.604256	FALSE	SW 1.1.4	Capsule biosynthesis and degradation	DegU; SigA
BSU04500	ydbK	hypothetical protein	-0.383431	0.222733	84.9406	79.5642	0.0851639	0.249755	FALSE	SW 1.2.1.2.6, SW 6.2	Exporters of unknown function, Membrane proteins
BSU05510	ydfQ	thioredoxin;glutaredoxin;hypothetical protein	-0.382881	0.877128	1.42308	1.33993	0.662462	0.833495	FALSE	SW 2.1.4	Electron transport/ other/ based on similarity
BSU20220			-0.38239	0.644342	6.60708	6.40342	0.552874	0.75993	FALSE	SW 5.1.2	SP-beta prophage
BSU32300	yutE	hypothetical protein	-0.381903	0.213615	178.832	168.075	0.073807	0.228011	FALSE	SW 6.7	Proteins of unknown function	SigA
BSU35090	yvmA	MFS transporter	-0.381859	0.277835	7.97371	7.29994	0.169315	0.388359	FALSE	SW 4.3.14, SW 6.2	Resistance against toxins/ antibiotics/ based on similarity, Membrane proteins	CcpA; PchR
BSU26870	yraN	LysR family transcriptional regulator;LysR family transcriptional regulator	-0.380772	0.53525	5.51786	5.25903	0.476842	0.710201	FALSE	SW 3.4.2.6	Transcription factor/ other/ based on similarity
BSU15830	yloU	hypothetical protein;hypothetical protein;hypothetical protein;hypothetical protein	-0.380382	0.296224	500.397	471.154	0.199106	0.424357	FALSE	SW 6.7	Proteins of unknown function
BSU01560	kbaA	kinB-signaling pathway activation protein	-0.379135	0.297427	36.2648	34.1044	0.20241	0.427935	FALSE	SW 3.4.7.2, SW 4.2.2.2, SW 6.2	Proteins controlling the activity of the kinases, Proteins controlling the activity of the kinases.1, Membrane proteins
BSU20530	yoqS	hypothetical protein	-0.37913	0.628265	5.49853	5.46156	0.546205	0.753528	FALSE	SW 5.1.2, SW 6.2	SP-beta prophage, Membrane proteins
BSU27580	yrvJ	N-acetylmuramoyl-L-alanine amidase YrvJ;cell wall hydrolase/autolysin;cell wall hydrolase/autolysin;N-acetylmuramoyl-L-alanine amidase	-0.378211	0.315714	98.4541	92.8097	0.230935	0.464685	FALSE	SW 1.1.6	Cell wall/ other/ based on similarity
BSU14340	yknW	hypothetical protein	-0.377327	0.236193	298.225	281.202	0.110145	0.296063	FALSE	SW 4.3.13, SW 4.3.2, SW 6.2	Resistance against toxins/ antibiotics, Cell envelope stress proteins (controlled by SigM, V, W, X, Y), Membrane proteins	AbrB; SigW
BSU02270	pssA	CDP-diacylglycerol--serine O-phosphatidyltransferase;CDP-diacylglycerol--serine O-phosphatidyltransferase;phosphatidylserine synthase	-0.376989	0.244341	164.286	154.807	0.12286	0.319824	FALSE	SW 2.4.2.2, SW 4.3.2, SW 6.2	Biosynthesis of phospholipids, Cell envelope stress proteins (controlled by SigM, V, W, X, Y), Membrane proteins	SigA; SigX
BSU40630	yybI	hypothetical protein;hypothetical protein	-0.37624	0.407977	7.63064	7.26559	0.356419	0.607369	FALSE	SW 4.2.1.1.4	Class IV	SigE
BSU12180	yjhA	lipoprotein	-0.376004	0.555996	11.923	11.1661	0.498868	0.720042	FALSE	SW 6.2, SW 6.7	Membrane proteins, Proteins of unknown function
BSU35040	yvnB	hypothetical protein;metallophosphoesterase	-0.375815	0.305874	7.21922	6.83713	0.219199	0.450918	FALSE	SW 4.2.1.5	Newly identified sporulation proteins (based on transcription profiling)
BSU28810	abnA	arabinan-endo 1,5-alpha-L-arabinase	-0.374847	0.659323	2.8541	2.62276	0.569673	0.771639	FALSE	SW 2.2.2.6, SW 6.12	Utilization of arabinan/ arabinose/ arabitol, Secreted proteins	AraR; CcpA; SigA
BSU00650	yabS	hypothetical protein	-0.37446	0.276293	18.5849	17.3999	0.175322	0.395123	FALSE	SW 4.2.1.5	Newly identified sporulation proteins (based on transcription profiling)	SigF
BSU_misc_RNA_20			-0.373429	0.236956	232.025	219.189	0.11504	0.305079	FALSE
BSU25220	antE	protein AntE	-0.372991	0.345497	24.0405	22.392	0.28033	0.525636	FALSE	SW 6.7	Proteins of unknown function	AbrB; SigA
BSU13280	ykoJ	hypothetical protein	-0.372098	0.425901	17.0126	16.3192	0.382297	0.631371	FALSE	SW 6.7	Proteins of unknown function
BSU20860	yopK	hypothetical protein;hypothetical protein	-0.370995	0.436531	5.19059	4.88056	0.395396	0.64177	FALSE	SW 5.1.2	SP-beta prophage
BSU08610	yfhO	hypothetical protein	-0.370906	0.217027	61.149	58.0522	0.087444	0.254184	FALSE	SW 1.1.1.3, SW 2.6.1.2, SW 4.3.1, SW 4.3.2, SW 6.2	Biosynthesis of lipoteichoic acid, Biosynthesis of lipoteichoic acid.1, General stress proteins (controlled by SigB), Cell envelope stress proteins (controlled by SigM, V, W, X, Y), Membrane proteins	SigB; SigX
BSU27590	yrvI	D-tyrosyl-tRNA(Tyr) deacylase	-0.370203	0.271713	145.962	138.177	0.173047	0.393127	FALSE	SW 3.3.1.12	Translation/ other
BSU35660	mnaA;mnaA;mnaA	UDP-N-acetylglucosamine 2-epimerase;UDP-N-acetylglucosamine 2-epimerase;udp-N-acetylglucosamine 2-epimerase	-0.369978	0.296127	68.288	64.7082	0.211522	0.439231	FALSE	SW 1.1.1.4, SW 2.6.1.3, SW 6.1	Biosynthesis of teichoic acid, Biosynthesis of teichoic acid.1, Essential genes
BSU37010	prfA	peptide chain release factor 1;peptide chain release factor 1	-0.369809	0.156725	421.258	400.378	0.0182944	0.0855755	FALSE	SW 3.3.1.11, SW 6.1	Translation factors, Essential genes
BSU36180	ywqK	hypothetical protein;hypothetical protein;hypothetical protein	-0.369276	0.350445	40.6468	38.7318	0.292005	0.538855	FALSE	SW 4.2.1.5	Newly identified sporulation proteins (based on transcription profiling)
BSU01000	secE	preprotein translocase subunit SecE;Preprotein translocase subunit SecE;Preprotein translocase subunit SecE	-0.369273	0.297147	588.709	558.397	0.213967	0.442683	FALSE	SW 3.3.5, SW 6.1, SW 6.2	Protein secretion, Essential genes, Membrane proteins	AbrB; SigA
BSU14180	dapH	2,3,4,5-tetrahydropyridine-2,6-dicarboxylate N-acetyltransferase	-0.368634	0.228529	272.394	259.027	0.106728	0.291048	FALSE	SW 1.1.1.1, SW 2.3.1.7, SW 2.6.1.1, SW 6.1	Biosynthesis of peptidoglycan, Biosynthesis/ acquisition of lysine/ threonine/ based on similarity, Biosynthesis of peptidoglycan.1, Essential genes
BSU04030	ycsD	hypothetical protein	-0.368613	0.246458	73.9371	70.1972	0.134748	0.339707	FALSE	SW 2.4.2.1	Biosynthesis of fatty acids
BSU_tRNA_55	trnB-Leu1		-0.368596	0.541333	2845.62	2680.09	0.495931	0.71817	FALSE	SW 3.3.1.7	tRNA
BSU33580	yvaF	HTH-type transcriptional regulator YvaF	-0.368378	0.31288	36.7401	34.7052	0.239043	0.474169	FALSE	SW 3.4.2.6	Transcription factor/ other/ based on similarity	SigV
BSU40190	fbp	fructose-1,6-bisphosphatase;fructose-16-bisphosphatase;fructose-16-bisphosphatase;fructose-16-bisphosphatase	-0.367745	0.261383	39.1929	37.2399	0.159452	0.375366	FALSE	SW 2.2.1.2	Gluconeogenesis	SigA
BSU40930	yyaE	oxidoreductase	-0.366598	0.156698	61.6007	58.6145	0.0193087	0.0887486	FALSE	SW 2.1.4	Electron transport/ other/ based on similarity
BSU39080	licT	transcription antiterminator LicT;transcriptional antiterminator BglG;transcriptional antiterminator BglG	-0.366458	0.318577	34.2549	32.3533	0.250022	0.487493	FALSE	SW 2.2.2.18, SW 2.2.2.27, SW 3.4.2.3, SW 3.4.4, SW 6.4.4	Utilization of beta-glucosides, Utilization of other polymeric carbohydrates, PRD-type regulators, RNA binding regulators, Phosphorylation on a His residue	SigA
BSU27920	obgE;obg	GTPase ObgE;putative Spo0B-related GTP-binding protein;GTP-binding protein Obg/CgtA;GTP-binding protein Obg/CgtA;GTP-binding protein Obg/CgtA;GTP-binding protein Obg/CgtA;GTP-binding protein Obg/CgtA	-0.365103	0.166818	239.461	228.166	0.0286236	0.117156	FALSE	SW 3.3.1.6, SW 3.4.7, SW 4.2.2, SW 6.1, SW 6.3	Ribosome assembly, phosphorelay, phosphorelay.1, Essential genes, GTP-binding proteins	SigA
BSU15970	ylxM	hypothetical protein	-0.364832	0.306967	986.564	937.391	0.234634	0.469699	FALSE	SW 3.3.5	Protein secretion	SigA
BSU24860	yqgQ	hypothetical protein	-0.364575	0.320908	205.221	195.413	0.255926	0.493901	FALSE	SW 6.6	Poorly characterized/ putative enzymes
BSU19590	ctpA	carboxy-terminal processing protease CtpA;carboxyl-terminal protease;carboxyl-terminal protease;hypothetical protein	-0.362379	0.467408	65.1171	61.6498	0.438165	0.678925	FALSE	SW 3.3.7.4, SW 6.2	Additional proteins involved in proteolysis, Membrane proteins
BSU35319	yvzG	hypothetical protein	-0.362077	0.511988	38.8143	36.6772	0.479444	0.710911	FALSE	SW 4.1.1.1.5	Additional chemotaxis signal transduction and regulatory proteins	SigD
BSU02290	psd	phosphatidylserine decarboxylase proenzyme	-0.361796	0.269689	192.662	183.732	0.179749	0.40114	FALSE	SW 2.4.2.2, SW 4.3.2, SW 6.2	Biosynthesis of phospholipids, Cell envelope stress proteins (controlled by SigM, V, W, X, Y), Membrane proteins	SigA; SigX
BSU18979	yoyA		-0.361472	0.612748	6.34127	6.24966	0.555245	0.761556	FALSE	SW 6.7	Proteins of unknown function
BSU36330	ywpF	hypothetical protein	-0.360894	0.41009	3126.09	2966.3	0.37884	0.628545	FALSE	SW 6.7	Proteins of unknown function
BSU29560	ytcI	acyl--CoA ligase	-0.358717	0.243118	173.223	165.626	0.140083	0.347098	FALSE	SW 6.6	Poorly characterized/ putative enzymes
BSU26760	yrdC	isochorismatase;isochorismatase hydrolase	-0.357779	0.563392	33.175	31.438	0.525399	0.741585	FALSE	SW 6.7	Proteins of unknown function
BSU13090	ykkC	multidrug resistance protein	-0.357416	0.524262	6.97818	6.27981	0.495397	0.71817	FALSE	SW 1.2.4.11, SW 6.2	Other exporters, Membrane proteins	YkkC riboswitch
BSU08170	yfjA	hypothetical protein;hypothetical protein	-0.356972	0.779609	2.13097	2.03929	0.647034	0.822794	FALSE	SW 6.7	Proteins of unknown function
BSU16900	ymfK		-0.356743	0.252538	292.309	279.945	0.157763	0.37333	FALSE	SW 6.10	Pseudogenes
BSU06980	yesP	ABC transporter permease;binding-protein-dependent transport system inner membrane protein;binding-protein-dependent transport systems inner membrane component;binding-protein-dependent transporters inner membrane component	-0.356684	0.511597	3.14825	3.02136	0.48568	0.714277	FALSE	SW 1.2.1.1.1, SW 2.2.2.26, SW 6.2	Uptake of carbon sources, Utilization of pectin, Membrane proteins
BSU00250	xpaC	5-bromo 4-chloroindolyl phosphate hydrolysis protein XpaC	-0.356243	0.447019	17.7769	17.0138	0.425492	0.667078	FALSE	SW 4.3.2, SW 6.6	Cell envelope stress proteins (controlled by SigM, V, W, X, Y), Poorly characterized/ putative enzymes	SigK; SigW
BSU14360	yknY	ABC transporter ATP-binding protein	-0.35601	0.347101	72.2063	69.0914	0.305049	0.553246	FALSE	SW 1.2.1.2.3, SW 4.3.13, SW 4.3.2, SW 6.2	Export of peptides, Resistance against toxins/ antibiotics, Cell envelope stress proteins (controlled by SigM, V, W, X, Y), Membrane proteins	AbrB; SigW
BSU16550	dxr	1-deoxy-D-xylulose 5-phosphate reductoisomerase;putative terpenoid biosynthesis related reductoisomerase	-0.355377	0.292383	642.737	613.996	0.224195	0.456454	FALSE	SW 2.4.2.3, SW 6.1	Biosynthesis of isoprenoids, Essential genes
BSU37340	ywiB	beta-barrel protein YwiB;hypothetical protein;hypothetical protein	-0.355315	0.282013	188.815	180.931	0.207696	0.433681	FALSE	SW 6.7	Proteins of unknown function
BSU15680	gmk	guanylate kinase;guanylate kinase	-0.354579	0.262528	1433.81	1373.28	0.176813	0.396678	FALSE	SW 2.5.2.1, SW 3.5.3, SW 6.1, SW 6.4.1	Biosynthesis/ acquisition of purine nucleotides, Targets of (p)ppGpp, Essential genes, Phosphorylation on an Arg residue	SigF
BSU06330	yeaC	hypothetical protein;ATPase;ATPase	-0.353748	0.266581	21.9769	20.9766	0.184515	0.407638	FALSE	SW 6.7	Proteins of unknown function
BSU37270	narH	nitrate reductase beta chain;nitrate reductase subunit beta;nitrate reductase subunit beta;nitrate reductase subunit beta;nitrate reductase subunit beta	-0.353731	0.655606	1.69931	1.52217	0.589509	0.784188	FALSE	SW 2.1.2.2, SW 6.2	Anaerobic respiration, Membrane proteins	Fnr; SigA
BSU12360	exuT	hexuronate transporter;putative transmembrane sugar transporter;putative transport related, membrane protein	-0.353714	0.547234	1.7047	1.61494	0.518042	0.735369	FALSE	SW 1.2.4.3, SW 2.2.2.15, SW 4.2.1.4, SW 6.2	Carbohydrate transporter, Utilization of hexuronate, Sporulation proteins/ other, Membrane proteins	CcpA; ExuR; SigA; SigE
BSU07760	yfkT	spore germination protein YfkT;spore germination protein;hypothetical protein	-0.353598	0.712976	0.839845	0.789074	0.619932	0.802933	FALSE	SW 4.2.5, SW 4.3.1, SW 6.2	Germination/ based on similarity, General stress proteins (controlled by SigB), Membrane proteins	SigB; SigG
BSU25350	yqfD	hypothetical protein	-0.353146	0.26798	46.8926	44.9691	0.187567	0.410887	FALSE	SW 4.2.1.4	Sporulation proteins/ other	SigE; SpoIIID
BSU06220	ydjJ	hypothetical protein;ion transport 2 domain-containing protein	-0.353075	0.867679	0.625573	0.487383	0.684068	0.847756	FALSE	SW 6.2, SW 6.7	Membrane proteins, Proteins of unknown function
BSU17650	yncE	hypothetical protein	-0.352814	0.550511	10.2199	9.84916	0.521598	0.737271	FALSE	SW 4.2.1.5	Newly identified sporulation proteins (based on transcription profiling)
BSU05130	ydeB	transcription factor YdeB	-0.352598	0.57998	4.09692	4.03028	0.543222	0.752271	FALSE	SW 3.4.2.6	Transcription factor/ other/ based on similarity
BSU08780	ygaJ	peptidase YgaJ;peptidase S51 dipeptidase E;peptidase S51 dipeptidase E	-0.352319	0.331045	25.9713	24.8439	0.28721	0.533038	FALSE	SW 6.7	Proteins of unknown function
BSU34720	yvcP	transcriptional regulator	-0.352282	0.208782	65.7	62.725	0.0915425	0.26225	FALSE	SW 3.4.2.1, SW 4.3.13, SW 6.4.2	Two-component system response regulators, Resistance against toxins/ antibiotics, Phosphorylation on an Asp residue	PsdR; SigA
BSU10950	yitD	phosphosulfolactate synthase	-0.351282	0.508883	3.40388	3.40238	0.490005	0.716787	FALSE	SW 4.2.1.4	Sporulation proteins/ other	SigE; SigK
BSU16060	rnhB	ribonuclease HII;Ribonuclease H	-0.350872	0.284704	44.4907	42.697	0.217797	0.448731	FALSE	SW 3.1.1, SW 3.2.4.2	DNA replication, Endoribonucleases	SigD
BSU01160	rplC;rplC	50S ribosomal protein L3;putative 50S ribosomal protein L3	-0.350821	0.342778	2818.5	2703.61	0.306088	0.554513	FALSE	SW 3.3.1.4, SW 6.1, SW 6.5	Ribosomal proteins, Essential genes, Universally conserved proteins	SigA; stringent response
BSU17450	glnR	MerR family transcriptional regulator;MerR family transcriptional regulator	-0.350771	0.309998	197.626	189.963	0.257833	0.496132	FALSE	SW 2.3.1.1, SW 3.4.2.5	Biosynthesis/ acquisition of glutamate/ glutamine/ ammonium assimilation, Transcription factors/ other	GlnR; SigA; TnrA
BSU04850	ydcP	hypothetical protein	-0.350702	0.493878	6.55248	6.11321	0.477643	0.710201	FALSE	SW 5.2.1	ICEBs1	ImmR
BSU39390	hutM	histidine permease	-0.349592	0.508443	1.72575	1.56347	0.491722	0.716787	FALSE	SW 1.2.4.1.2, SW 2.3.1.14, SW 2.3.2.5, SW 6.2	Other amino acid transporters, Biosynthesis/ acquisition of histidine, Utilization of histidine, Membrane proteins	CcpA; CodY; HutP; SigA
BSU09259	yhzG		-0.349151	0.799565	3.96518	3.71834	0.662346	0.833495	FALSE	SW 6.7	Proteins of unknown function
BSU38670	yxlE	negative regulatory protein YxlE;hypothetical protein	-0.349114	0.428054	21.3922	20.6774	0.414737	0.660446	FALSE	SW 4.3.2	Cell envelope stress proteins (controlled by SigM, V, W, X, Y)	SigY
BSU17660	yncF	deoxyuridine 5'-triphosphate nucleotidohydrolase YncF;dUTP pyrophosphatase	-0.348791	0.357597	20.9417	20.4043	0.329375	0.57922	FALSE	SW 2.5.4	Nucleotide metabolism/ other
BSU14930	ctaG	cytochrome c oxidase assembly factor CtaG	-0.348729	0.493809	8.26668	7.86617	0.480062	0.710937	FALSE	SW 2.1.2.1, SW 3.3.4.1, SW 6.2	Terminal oxidases, Protein maturation, Membrane proteins	Abh; AbrB; CcpA; ResD
BSU13640	spo0E	aspartyl-phosphate phosphatase Spo0E	-0.348646	0.317512	273.592	262.994	0.272181	0.51474	FALSE	SW 3.3.4.4, SW 3.4.7.5, SW 4.2.2.5	Protein phosphatases, Phosphatases controlling the phosphorelay, Phosphatases controlling the phosphorelay.1	AbrB; Rok; SigA; SigB
BSU00950	mrnC	mini-ribonuclease 3;ribonuclease III	-0.348374	0.497128	22.6451	21.7143	0.483444	0.713131	FALSE	SW 3.2.4.2, SW 3.3.1.2	Endoribonucleases, rRNA modification and maturation	SigA; T-box
BSU21370	yomG	hypothetical protein	-0.348326	0.448788	1.83149	1.79971	0.437662	0.67841	FALSE	SW 5.1.2	SP-beta prophage
BSU23650	yqkC	hypothetical protein	-0.34814	0.255155	263.162	253.297	0.172433	0.392633	FALSE	SW 6.7	Proteins of unknown function	LexA
BSU08660	sspE	small acid-soluble spore protein gamma-type	-0.347193	0.271694	84.1016	80.8699	0.20129	0.426231	FALSE	SW 4.2.1.3	Small acid-soluble spore proteins	SigA; SigG; SpoVT; YfhP
BSU08860	ssuD	alkanesulfonate monooxygenase	-0.347165	0.596561	1.26027	1.14736	0.560604	0.765004	FALSE	SW 2.6.4, SW 2.6.4.2	Sulfur metabolism, sulfur metabolism/ general	CymR; SigA
BSU25730	yqeC	6-phosphogluconate dehydrogenase YqeC	-0.347034	0.457089	4.25354	4.05941	0.447717	0.687275	FALSE	SW 4.2.1.5, SW 6.6	Newly identified sporulation proteins (based on transcription profiling), Poorly characterized/ putative enzymes
BSU25490	hrcA	heat-inducible transcription repressor HrcA;heat-inducible transcription repressor HrcA	-0.346821	0.232876	226.917	219.127	0.136409	0.342492	FALSE	SW 3.4.2.5, SW 4.3.4, SW 6.4.1	Transcription factors/ other, Heat shock proteins, Phosphorylation on an Arg residue	HrcA; SigA
BSU_tRNA_10	trnSL-Met1		-0.346723	0.426437	151.813	146.043	0.416178	0.661676	FALSE	SW 3.3.1.7	tRNA
BSU04690	rsbT	serine/threonine protein kinase;anti-sigma regulatory factor	-0.346707	0.371908	460.285	441.416	0.351214	0.602646	FALSE	SW 3.3.4.2, SW 3.4.1.2	Protein kinases, Control of sigma factors	CcpA; SigA; SigB
BSU28230	tig	trigger factor;putative cell division trigger factor;trigger factor	-0.346482	0.435309	919.116	882.846	0.426065	0.667078	FALSE	SW 3.3.2, SW 6.4.1, SW 6.4.8	Chaperones/ protein folding, Phosphorylation on an Arg residue, Phosphorylation on either a Ser, Thr or Tyr residue	stringent response
BSU33560	yvaD	hypothetical protein	-0.346219	0.334559	97.7065	93.9897	0.300738	0.549342	FALSE	SW 1.2.4.14, SW 6.2, SW 6.7	Multidrug exporters, Membrane proteins, Proteins of unknown function	SigV
BSU30320	leuS;leuS	leucine--tRNA ligase;putative Leucyl-tRNA synthetase;leucyl-tRNA synthetase	-0.345885	0.182318	377.565	364.775	0.0578079	0.191022	FALSE	SW 3.3.1.10, SW 6.1	Aminoacyl-tRNA synthetases, Essential genes	T-box
BSU00110	yaaD	pyridoxal biosynthesis lyase PdxS	-0.345757	0.258513	573.769	552.895	0.181066	0.402637	FALSE	SW 2.6.2.12, SW 3.1.9, SW 6.4.1, SW 6.4.8	Biosynthesis of pyridoxal phosphate, Newly identified competence genes, Phosphorylation on an Arg residue, Phosphorylation on either a Ser, Thr or Tyr residue	Spo0A
BSU36150	ywqN	NAD(P)H-dependent FMN-containing oxidoreductase YwqN	-0.34553	0.469133	8.74879	8.3284	0.461409	0.697749	FALSE	SW 6.7	Proteins of unknown function
BSU00740	pabB	para-aminobenzoate synthase component 1	-0.345261	0.263712	107.747	103.975	0.190456	0.413934	FALSE	SW 2.6.2.5	Biosynthesis of folate	SigA
BSU00420	ksgA	ribosomal RNA small subunit methyltransferase A;dimethyladenosine transferase;dimethyladenosine transferase;dimethyladenosine transferase	-0.34474	0.183253	334.935	323.787	0.0599416	0.195401	FALSE	SW 3.3.1.2	rRNA modification and maturation
BSU01220	rpsC	30S ribosomal protein S3;30S ribosomal protein S3	-0.344633	0.411941	2417.37	2318.36	0.402813	0.650344	FALSE	SW 3.3.1.4, SW 6.1, SW 6.5	Ribosomal proteins, Essential genes, Universally conserved proteins	SigA; stringent response
BSU06350	yebA	hypothetical protein	-0.344601	0.171215	47.5132	45.9286	0.0441484	0.158726	FALSE	SW 6.2, SW 6.7	Membrane proteins, Proteins of unknown function
BSU_tRNA_4	trnY-Lys		-0.344561	0.386562	584.994	562.422	0.372742	0.623124	FALSE	SW 3.3.1.7	tRNA
BSU19090	yobU	transcriptional regulator	-0.344452	0.631035	2.70059	2.49854	0.585167	0.781563	FALSE	SW 6.7	Proteins of unknown function
BSU23980	artP	arginine-binding extracellular protein ArtP	-0.342484	0.488639	4.27319	4.21664	0.48337	0.713131	FALSE	SW 1.2.1.1.2, SW 2.3.1.4, SW 6.12, SW 6.2	Uptake of amino acids, Biosynthesis/ acquisition of arginine, Secreted proteins, Membrane proteins	YlxR
BSU03470	hxlR	HxlR family transcriptional regulator;HxlR family transcriptional regulator	-0.341849	0.350136	78.3819	75.7742	0.3289	0.5789	FALSE	SW 3.4.2.5, SW 4.3.8	Transcription factors/ other, Resistance against oxidative and electrophile stress
BSU08740	ygzB	hypothetical protein;hypothetical protein	-0.341676	0.368941	532.522	512.824	0.354394	0.605095	FALSE	SW 6.2, SW 6.7	Membrane proteins, Proteins of unknown function
BSU31240	mcpA	methyl-accepting chemotaxis protein McpA	-0.341449	0.248471	110.604	106.878	0.16938	0.388359	FALSE	SW 4.1.1.1.4, SW 6.2	Membrane-bound chemoreceptors, Membrane proteins	AbrB; SigD
BSU30690	ytiB	carbonic anhydrase YtiB	-0.341368	0.34643	65.4932	63.2702	0.324433	0.575382	FALSE	SW 6.6	Poorly characterized/ putative enzymes	SigB
BSU14970	ylbD	hypothetical protein	-0.341017	0.619477	5.04478	4.69705	0.581983	0.779056	FALSE	SW 4.2.1.1.5	Class V	GerE; SigK
BSU06670	gatC	glutamyl-tRNA(Gln) amidotransferase subunit C	-0.340896	0.264111	768.798	743.429	0.196798	0.421011	FALSE	SW 3.3.1.10, SW 6.1, SW 6.4.1	Aminoacyl-tRNA synthetases, Essential genes, Phosphorylation on an Arg residue
BSU01760	ybbR	YbbR-like domain-containing protein YbbR;hypothetical protein;hypothetical protein	-0.3408	0.26948	230.356	222.938	0.205993	0.431367	FALSE	SW 2.5.3	Metabolism of signalling nucleotides	SigA
BSU03760	yclK	sensor histidine kinase	-0.340386	0.224549	62.6362	60.7832	0.129554	0.330649	FALSE	SW 3.3.4.2, SW 3.4.2.2.1, SW 6.2, SW 6.4.4	Protein kinases, Two-component sensor kinase, Membrane proteins, Phosphorylation on a His residue	ResD
BSU01070	rpoB	DNA-directed RNA polymerase subunit beta;DNA-directed RNA polymerase subunit beta	-0.340252	0.251028	1076.42	1043.09	0.17528	0.395123	FALSE	SW 3.2.1.1, SW 6.1, SW 6.2, SW 6.4.1	RNA polymerase, Essential genes, Membrane proteins, Phosphorylation on an Arg residue	SigA; stringent response
BSU40210	yydC	hypothetical protein	-0.339209	0.64127	28.9752	27.8106	0.59683	0.789992	FALSE	SW 6.7	Proteins of unknown function	SigB
BSU16530	uppS	undecaprenyl pyrophosphate synthase;UDP diphosphate synthase	-0.33863	0.177129	195.75	190.179	0.0559062	0.186763	FALSE	SW 1.1.1.8, SW 2.4.2.3, SW 2.6.1.5, SW 6.1	Biosynthesis of the carrier lipid undecaprenylphosphate, Biosynthesis of isoprenoids, Biosynthesis of the carrier lipid undecaprenylphosphate.1, Essential genes
BSU_tRNA_80	trnE-Gly		-0.337991	0.420727	315.031	303.804	0.421772	0.664339	FALSE	SW 3.3.1.7	tRNA
BSU40650	yybG	hypothetical protein;hypothetical protein	-0.336567	0.292161	42.6178	41.2333	0.249324	0.486928	FALSE	SW 6.7	Proteins of unknown function
BSU07060	yesX	rhamnogalacturonan exolyase YesX	-0.335664	0.586053	1.20114	1.15329	0.566812	0.769078	FALSE	SW 2.2.2.26	Utilization of pectin	RhgR
BSU01260	rplN;rplN	50S ribosomal protein L14;50S ribosomal protein L14;50S ribosomal protein L14	-0.335209	0.473186	1404.75	1355.92	0.478691	0.710565	FALSE	SW 3.3.1.4, SW 6.1, SW 6.4.1, SW 6.5	Ribosomal proteins, Essential genes, Phosphorylation on an Arg residue, Universally conserved proteins	SigA; stringent response
BSU36510	amtB	ammonium transporter NrgA;ammonium transporter	-0.334742	0.34184	5.13607	4.80787	0.327465	0.577656	FALSE	SW 1.2.4.8, SW 2.3.1.1, SW 6.2	Uptake of other small ions, Biosynthesis/ acquisition of glutamate/ glutamine/ ammonium assimilation, Membrane proteins	SigA; TnrA
BSU30670	luxS	S-ribosylhomocysteine lyase	-0.334621	0.25824	89.7703	86.9192	0.195052	0.419159	FALSE	SW 2.3.1.10, SW 3.4.8, SW 4.1.1.1.5, SW 4.1.2, SW 4.1.2.5	Biosynthesis/ acquisition of methionine/ S-adenosylmethionine, Quorum sensing, Additional chemotaxis signal transduction and regulatory proteins, Biofilm formation, Other proteins required for biofilm formation	SigB
BSU39010	yxjB	23S rRNA (guanine-N(1)-)-methyltransferase YxjB;hypothetical protein	-0.333728	0.290543	41.4836	40.2921	0.250707	0.488108	FALSE	SW 3.3.1.3	rRNA modification and maturation/ based on similarity
BSU16410	ylxH	flagellum site-determining protein YlxH	-0.333474	0.480841	23.9265	23.1272	0.487981	0.716332	FALSE	SW 4.1.1.4, SW 4.1.4, SW 4.3.13	Motility and chemotaxis/ other, Swarming, Resistance against toxins/ antibiotics	CodY; DegU; SigA; SigD; Spo0A; SwrA
BSU21700	ypoP	MarR family transcriptional regulator	-0.333166	0.329776	1612.22	1564.4	0.312362	0.563003	FALSE	SW 3.4.2.6	Transcription factor/ other/ based on similarity
BSU26940	yraH	hypothetical protein;Glyoxalase/bleomycin resistance protein/dioxygenase;Glyoxalase/bleomycin resistance protein/dioxygenase	-0.331826	0.60839	4.04925	3.80791	0.585467	0.781563	FALSE	SW 6.7	Proteins of unknown function
BSU17270	ymaC	hypothetical protein	-0.331316	0.531496	6.24617	6.13769	0.533045	0.746442	FALSE	SW 1.1.4, SW 6.2	Capsule biosynthesis and degradation, Membrane proteins
BSU37530	ywhC	zinc metalloprotease YwhC;peptidase M50;hypothetical protein	-0.330505	0.160095	126.216	122.821	0.0389762	0.146373	FALSE	SW 6.2, SW 6.7	Membrane proteins, Proteins of unknown function
BSU40500	rplI	50S ribosomal protein L9	-0.330292	0.196698	568.954	554.728	0.0931168	0.265226	FALSE	SW 3.3.1.4	Ribosomal proteins
BSU01090	ybxF	ribosome-associated protein L7Ae-like;putative 50S ribosomal protein L7Ae-like protein;putative 50S ribosomal protein L7Ae-like protein	-0.329997	0.184464	6949.52	6778.7	0.0736233	0.227709	FALSE	SW 3.3.1.4	Ribosomal proteins	stringent response
BSU00980	sigH	RNA polymerase sigma-H factor	-0.329824	0.295022	260.837	254.327	0.263582	0.503366	FALSE	SW 3.2.1.2, SW 3.4.1.1	Sigma factors, Sigma factors.1	AbrB; SigA
BSU35680	ggaB	minor teichoic acid biosynthesis protein GgaB;hypothetical protein	-0.32967	0.481336	3.76425	3.67919	0.493404	0.71817	FALSE	SW 1.1.1.4, SW 2.6.1.3, SW 6.2	Biosynthesis of teichoic acid, Biosynthesis of teichoic acid.1, Membrane proteins	SigA
BSU28920	lytT	sensory transduction protein LytT	-0.328084	0.242468	49.7684	48.4598	0.176023	0.395802	FALSE	SW 1.1.3.1, SW 3.4.2.1, SW 6.2, SW 6.4.2	Autolysis, Two-component system response regulators, Membrane proteins, Phosphorylation on an Asp residue
BSU30630	ytkD	8-oxo-dGTP diphosphatase YtkD	-0.327603	0.4094	470.906	456.868	0.423593	0.666237	FALSE	SW 3.1.5, SW 3.1.5.5, SW 3.2.4.3, SW 4.2.1.4	DNA repair/ recombination, Oxidized guanine (GO) DNA repair system, RNA pyrophosphohydrolase, Sporulation proteins/ other	SigA; SigF
BSU04010	sipU	signal peptidase I U	-0.327521	0.222746	64.8774	63.7599	0.141459	0.34985	FALSE	SW 3.3.5, SW 6.2	Protein secretion, Membrane proteins
BSU_tRNA_50	trnS-Leu1		-0.327445	0.483544	293.196	284.36	0.498294	0.719866	FALSE	SW 3.3.1.7	tRNA
BSU40410	walR	transcriptional regulator;two component transcriptional regulator, winged helix family;winged helix family two component transcriptional regulator;winged helix family two component transcriptional regulator	-0.327333	0.234766	84.4885	82.5027	0.163229	0.379526	FALSE	SW 1.1.5, SW 3.4.2.1, SW 6.1, SW 6.4.2	Cell wall/ other, Two-component system response regulators, Essential genes, Phosphorylation on an Asp residue
BSU16370	fliR	flagellar biosynthetic protein FliR;flagellar biosynthetic protein FliR	-0.327104	0.443411	36.485	35.5407	0.460698	0.697205	FALSE	SW 3.3.5, SW 4.1.1.2, SW 6.2	Protein secretion, Flagellar proteins, Membrane proteins	CodY; DegU; SigA; SigD; Spo0A; SwrA
BSU16400	flhF	flagellar biosynthesis protein FlhF;GTP-binding signal recognition particle	-0.326059	0.450338	27.3372	26.5954	0.469046	0.705527	FALSE	SW 4.1.1.2, SW 6.2	Flagellar proteins, Membrane proteins	CodY; DegU; SigA; SigD; Spo0A; SwrA
BSU23100	sigX	RNA polymerase sigma factor SigX	-0.325333	0.22411	59.8087	58.5428	0.146593	0.358078	FALSE	SW 3.2.1.2, SW 3.4.1.1, SW 4.3.2, SW 6.2	Sigma factors, Sigma factors.1, Cell envelope stress proteins (controlled by SigM, V, W, X, Y), Membrane proteins	SigA; SigX; YvrHb
BSU20980	yonV	hypothetical protein	-0.325091	0.632579	0.843637	0.831357	0.607312	0.793807	FALSE	SW 5.1.2	SP-beta prophage
BSU21330	yomK	hypothetical protein	-0.325082	0.5689	4.01076	4.04868	0.567714	0.769512	FALSE	SW 5.1.2, SW 6.2	SP-beta prophage, Membrane proteins
BSU05490	ydfO	ring-cleaving dioxygenase MhqO;glyoxalase/bleomycin resistance protein/dioxygenase;glyoxalase/bleomycin resistance protein/dioxygenase	-0.325047	0.394886	7.04598	6.95757	0.410427	0.655691	FALSE	SW 4.3.1, SW 4.3.8	General stress proteins (controlled by SigB), Resistance against oxidative and electrophile stress	MhqR; SigA; SigB
BSU14260	mobA	molybdenum cofactor guanylyltransferase	-0.32378	0.271642	141.908	139.032	0.233285	0.46817	FALSE	SW 2.6.2.10	Biosynthesis of molybdopterin
BSU07670	yflI	hypothetical protein;hypothetical protein	-0.323627	0.523607	16.7229	15.7649	0.536527	0.74823	FALSE	SW 6.2, SW 6.7	Membrane proteins, Proteins of unknown function	NagR; SigA; SigB
BSU14610	pdhD	dihydrolipoyl dehydrogenase;dihydrolipoamide dehydrogenase;dihydrolipoamide dehydrogenase	-0.322875	0.267773	1719.12	1686.85	0.227902	0.461159	FALSE	SW 2.2.1.4, SW 6.4.8	TCA cycle, Phosphorylation on either a Ser, Thr or Tyr residue	SigA; stringent response
BSU05220	ydeJ	lipoprotein;hypothetical protein	-0.32226	0.632677	4.62084	4.50683	0.610501	0.795921	FALSE	SW 6.2, SW 6.7	Membrane proteins, Proteins of unknown function	AbrB
BSU33250	yvrL	membrane-bound negative regulator YvrL	-0.322056	0.67035	4.4877	4.40707	0.630921	0.812386	FALSE	SW 3.4.1.2, SW 4.3.3, SW 6.2	Control of sigma factors, Acid stress proteins (controlled by YvrI-YvrHa), Membrane proteins	RsoA; SigO
BSU17230	pksS	polyketide biosynthesis cytochrome P450 PksS	-0.321627	0.2817	74.6288	73.0613	0.253564	0.491257	FALSE	SW 2.6.6.1, SW 4.3.15	Biosynthesis of antibacterial compounds, Biosynthesis of antibacterial compounds.1
BSU14410	sipT	signal peptidase I T	-0.321224	0.325783	902.085	881.532	0.32413	0.575328	FALSE	SW 3.3.5, SW 6.2	Protein secretion, Membrane proteins	DegU
BSU23870	yqjH	DNA polymerase IV 1;DNA-directed DNA polymerase;DNA-directed DNA polymerase	-0.321216	0.308912	35.3921	34.7548	0.298419	0.546113	FALSE	SW 3.1.5, SW 3.1.5.6	DNA repair/ recombination, Other proteins
BSU35590	tuaC	teichuronic acid biosynthesis glycosyltransferase TuaC;group 1 glycosyl transferase	-0.320729	0.332973	5.71591	5.60779	0.335434	0.586662	FALSE	SW 1.1.1.5, SW 2.6.1.4	Biosynthesis of teichuronic acid, Biosynthesis of teichuronic acid.1	PhoP; SigA; SigF
BSU21650	yokB	lipoprotein	-0.319356	0.659669	8.16246	7.98851	0.628304	0.810332	FALSE	SW 5.1.2, SW 6.2	SP-beta prophage, Membrane proteins
BSU19230	yocJ	FMN-dependent NADH-azoreductase 1	-0.319283	0.260892	56.9836	55.7146	0.221023	0.452914	FALSE	SW 4.3.8	Resistance against oxidative and electrophile stress	YodB
BSU12910	proG	pyrroline-5-carboxylate reductase 3	-0.318912	0.263457	38.9216	38.2654	0.226091	0.459371	FALSE	SW 2.3.1.2	Biosynthesis/ acquisition of proline
BSU12260	yjlA	hypothetical protein;hypothetical protein	-0.317935	0.393268	11.0844	10.7697	0.418835	0.664151	FALSE	SW 6.2, SW 6.6	Membrane proteins, Poorly characterized/ putative enzymes
BSU31700	comX	competence pheromone	-0.317234	0.538183	17.9264	17.8112	0.555558	0.761556	FALSE	SW 3.1.7, SW 3.4.8, SW 4.1.3	Genetic competence, Quorum sensing, Genetic competence.1	SigA
BSU00030	yaaA	hypothetical protein;S4 domain-containing protein YaaA	-0.317209	0.175278	223.882	219.141	0.0703346	0.220289	FALSE	SW 3.3.1.6	Ribosome assembly	SigA
BSU34100	rsbQ	sigma factor SigB regulation protein RsbQ;alpha/beta hydrolase;alpha/beta hydrolase	-0.317137	0.265876	144.688	142.28	0.232948	0.468023	FALSE	SW 3.4.1.2	Control of sigma factors
BSU35220	minJ	cell division topological determinant MinJ;cell division topological determinant	-0.317016	0.197813	231.237	227.722	0.109021	0.294483	FALSE	SW 1.1.8.1, SW 6.2	The Min system, Membrane proteins	DegU; SigA; SigD
BSU34130	ganA	arabinogalactan type I oligomer exo-hydrolase	-0.316529	0.399837	17.0819	16.7749	0.428567	0.669571	FALSE	SW 2.2.2.24, SW 6.4.1	Utilization of galactan, Phosphorylation on an Arg residue	CcpA; GanR; SigA
BSU01170	rplD	50S ribosomal protein L4;50S ribosomal protein L4	-0.316059	0.352426	1199.52	1180.04	0.36982	0.619808	FALSE	SW 3.3.1.4, SW 6.1	Ribosomal proteins, Essential genes	SigA; stringent response
BSU38310	ywbI	HTH-type transcriptional regulator YwbI;LysR family transcriptional regulator;LysR family transcriptional regulator;LysR family transcriptional regulator;hypothetical protein;hypothetical protein	-0.315129	0.25267	41.3333	40.6317	0.212326	0.439977	FALSE	SW 3.4.2.6	Transcription factor/ other/ based on similarity	SigA
BSU36920	ywlF	sugar phosphate isomerase YwlF;hypothetical protein	-0.314853	0.236499	122.839	120.794	0.183088	0.405703	FALSE	SW 2.2.1.3, SW 3.1.9	Pentose phosphate pathway, Newly identified competence genes	TnrA
BSU03180	cah	cephalosporin-C deacetylase;acetyl xylan esterase;cephalosporin-C deacetylase	-0.314165	0.275725	16.4033	16.2845	0.254531	0.491944	FALSE	SW 4.3.13	Resistance against toxins/ antibiotics
BSU09090	yhcI	hypothetical protein;hypothetical protein;hypothetical protein;hypothetical protein;hypothetical protein;hypothetical protein;hypothetical protein	-0.314127	0.28463	43.1269	42.5399	0.269753	0.510637	FALSE	SW 1.2.1.2.6, SW 6.2	Exporters of unknown function, Membrane proteins
BSU32180	yutK	transporter	-0.314052	0.315539	107.186	105.544	0.319597	0.570374	FALSE	SW 2.5.2.6, SW 6.2	Biosynthesis/ acquisition of nucleotides/ other/ based on similarity, Membrane proteins
BSU34450	sacB	levansucrase	-0.313286	0.867014	0.386126	0.319978	0.717846	0.866049	FALSE	SW 2.2.2.19, SW 6.12	Utilization of sucrose, Secreted proteins	DegU; SacY; SigA
BSU32990	mrgA	metalloregulation DNA-binding stress protein	-0.31228	0.334114	58.5955	57.7275	0.349968	0.60129	FALSE	SW 1.3.3.3, SW 2.6.5.1, SW 4.3.8	Acquisition of iron / Other, Acquisition of iron / Other.1, Resistance against oxidative and electrophile stress	PerR; SigA
BSU11970	yjcS	hypothetical protein	-0.312068	0.565831	12.2252	12.0867	0.581276	0.779056	FALSE	SW 6.7	Proteins of unknown function
BSU_tRNA_42	trnD-Cys		-0.31206	0.406811	153.561	149.857	0.44303	0.68299	FALSE	SW 3.3.1.7	tRNA
BSU38180	ywzA	hypothetical protein	-0.311751	0.596011	108.876	106.165	0.600931	0.792045	FALSE	SW 4.3.1	General stress proteins (controlled by SigB)	SigB
BSU36820	atpG	ATP synthase gamma chain;ATP synthase F1 subunit gamma	-0.311575	0.234796	1088.02	1075.24	0.184507	0.407638	FALSE	SW 2.1.5.1, SW 6.2	ATPase, Membrane proteins	stringent response
BSU29040	ytbD	MFS transporter;major facilitator superfamily protein;major facilitator superfamily protein	-0.31107	0.451248	8.49443	8.26448	0.490601	0.716787	FALSE	SW 4.3.14, SW 6.2	Resistance against toxins/ antibiotics/ based on similarity, Membrane proteins
BSU11580	yjbK	hypothetical protein	-0.310147	0.285819	185.176	183.091	0.277871	0.52226	FALSE	SW 6.4.5, SW 6.7	Phosphorylation on a Ser residue, Proteins of unknown function
BSU00910	ispF;ispF	2-D-methyl-D-erythritol 2,4-cyclodiphosphate synthase;putative 2-C-methyl-D-erythritol 2,4-cyclodiphosphate synthase;2-C-methyl-D-erythritol 2,4-cyclo diphosphate synthase	-0.309946	0.402879	53.4638	52.6752	0.441699	0.682601	FALSE	SW 2.4.2.3, SW 4.3.1, SW 6.1	Biosynthesis of isoprenoids, General stress proteins (controlled by SigB), Essential genes	SigB; SigM
BSU25030	yqgC	hypothetical protein;hypothetical protein;hypothetical protein;hypothetical protein	-0.309929	0.396986	50.1743	49.3651	0.434976	0.675833	FALSE	SW 6.2, SW 6.7	Membrane proteins, Proteins of unknown function
BSU17630	yncC	metabolite transport protein YncC	-0.309324	0.528343	10.5336	10.3596	0.558239	0.763459	FALSE	SW 6.2	Membrane proteins
BSU31630	mrpD	Na(+)/H(+) antiporter subunit D;NADH/ubiquinone/plastoquinone	-0.308044	0.191073	240.097	237.966	0.106924	0.291356	FALSE	SW 1.2.4.5, SW 1.3.1.2, SW 6.1, SW 6.2	Metal ion transporter, Sodium uptake/ export, Essential genes, Membrane proteins
BSU01200	rpsS	30S ribosomal protein S19;30S ribosomal protein S19;30S ribosomal protein S19	-0.308005	0.424157	5178.75	5093.12	0.467743	0.704894	FALSE	SW 3.3.1.4, SW 6.1, SW 6.5	Ribosomal proteins, Essential genes, Universally conserved proteins	SigA; stringent response
BSU22520	ypjB	hypothetical protein	-0.307162	0.351938	57.397	56.815	0.382786	0.631654	FALSE	SW 4.2.1.4, SW 6.2	Sporulation proteins/ other, Membrane proteins	SigE; SpoIIID
BSU02780	ycdA	lipoprotein	-0.306613	0.887237	0.551356	0.542733	0.729657	0.873912	FALSE	SW 4.1.1.4, SW 6.2	Motility and chemotaxis/ other, Membrane proteins	Abh; AbrB; DegU; SwrAA/2
BSU36700	moaA	cyclic pyranopterin monophosphate synthase	-0.305879	0.194696	88.4107	87.7847	0.116169	0.306024	FALSE	SW 2.6.2.10	Biosynthesis of molybdopterin
BSU23760	coaA	pantothenate kinase	-0.305746	0.173157	69.3616	68.8526	0.0774437	0.236206	FALSE	SW 2.6.2.4	Biosynthesis of coenzyme A
BSU_misc_RNA_18			-0.305736	0.353108	50.2764	50.0589	0.386577	0.634557	FALSE
BSU15690	rpoZ	DNA-directed RNA polymerase subunit omega	-0.304358	0.22133	1126.38	1118.68	0.169091	0.388359	FALSE	SW 3.2.1.1	RNA polymerase	SigF
BSU17700	cotC	spore coat protein C	-0.30403	0.689189	4.75694	4.87571	0.659111	0.832716	FALSE	SW 4.2.1.1.8	Not yet assigned	GerE; SigK; SpoIIID
BSU16710	mlpA	zinc protease YmxG;peptidase M16 domain-containing protein	-0.302986	0.405296	36.3497	36.0715	0.454722	0.693131	FALSE	SW 3.3.7.4	Additional proteins involved in proteolysis
BSU24940	yqzC	hypothetical protein	-0.302834	0.347763	462.895	459.171	0.38386	0.632898	FALSE	SW 6.2, SW 6.7	Membrane proteins, Proteins of unknown function	Spo0A
BSU19530	yodA	tautomerase YolI	-0.302694	0.73323	2.84501	2.5624	0.679737	0.845121	FALSE	SW 6.6	Poorly characterized/ putative enzymes
BSU29110	phoP	alkaline phosphatase synthesis transcriptional regulatory protein PhoP;DNA-binding response regulator;winged helix family two component transcriptional regulator;winged helix family two component transcriptional regulator;transcriptional regulator;winged helix family two component transcriptional regulator	-0.301955	0.251806	136.689	136.176	0.230465	0.463976	FALSE	SW 2.6.3, SW 3.4.2.1, SW 3.4.5, SW 4.2.1.4, SW 4.3.1, SW 6.2, SW 6.4.2	Phosphate metabolism, Two-component system response regulators, Regulators of core metabolism, Sporulation proteins/ other, General stress proteins (controlled by SigB), Membrane proteins, Phosphorylation on an Asp residue	CcpA; PhoP; ScoC; SigA; SigB; SigE
BSU13800	ykvR	hypothetical protein	-0.301841	0.579659	5.36446	5.26032	0.602561	0.792127	FALSE	SW 6.7	Proteins of unknown function	LexA
BSU39690	iolH	myo-inositol catabolism protein IolH	-0.301827	0.40027	31.462	31.2406	0.450814	0.689624	FALSE	SW 2.2.2.16	Utilization of inositol	CcpA; IolR; SigA
BSU19200	desR	transcriptional regulatory protein DesR	-0.301823	0.38269	9.52693	9.65957	0.430295	0.671722	FALSE	SW 2.4.3, SW 3.4.2.1, SW 4.3.5, SW 6.4.2	Lipid metabolism/ other, Two-component system response regulators, Cold stress proteins, Phosphorylation on an Asp residue
BSU34320	epsF	glycosyltransferase EpsF;group 1 glycosyl transferase	-0.301647	0.329969	19.1574	19.0435	0.360628	0.611598	FALSE	SW 4.1.2, SW 4.1.2.1	Biofilm formation, Matrix polysaccharide synthesis	AbrB; EAR riboswitch; RemA; SigA; SinR
BSU05590	ydgD	hypothetical protein	-0.300935	0.277779	59.2593	58.5051	0.278649	0.523227	FALSE	SW 6.2, SW 6.7	Membrane proteins, Proteins of unknown function
BSU40440	dnaC	replicative DNA helicase;replicative DNA helicase;hypothetical protein	-0.300785	0.262425	115.398	114.822	0.251723	0.489078	FALSE	SW 3.1.1, SW 6.1	DNA replication, Essential genes
BSU07920	yfkE	cation exchanger YfkE	-0.300476	0.490577	35.6907	35.3261	0.54021	0.750034	FALSE	SW 1.2.4.5, SW 1.3.1.4, SW 4.2.1.4, SW 4.3.1, SW 6.2	Metal ion transporter, Metal ion homeostasis/ Other, Sporulation proteins/ other, General stress proteins (controlled by SigB), Membrane proteins	SigB; SigG
BSU04480	ydbI	hypothetical protein	-0.300418	0.259435	281.895	280.524	0.246876	0.48422	FALSE	SW 6.2, SW 6.7	Membrane proteins, Proteins of unknown function
BSU07620	yflN	hypothetical protein	-0.300354	0.43164	7.97258	7.84148	0.486526	0.714991	FALSE	SW 4.2.1.5	Newly identified sporulation proteins (based on transcription profiling)	CcpA; CitT; SigA
BSU37090	glpX	fructose-1,6-bisphosphatase class 2	-0.300161	0.142507	256.42	255.771	0.0351789	0.136914	FALSE	SW 2.2.1.2	Gluconeogenesis
BSU12450	yjpA	hypothetical protein	-0.299827	0.376756	402.775	399.737	0.426142	0.667078	FALSE	SW 6.7	Proteins of unknown function
BSU16360	fliQ	flagellar biosynthetic protein FliQ;flagellar biosynthetic protein FliQ;flagellar biosynthetic protein FliQ;export protein FliQ family 3;flagellar biosynthetic protein FliQ	-0.299788	0.421582	39.262	39.2388	0.477021	0.710201	FALSE	SW 3.3.5, SW 4.1.1.2, SW 6.2	Protein secretion, Flagellar proteins, Membrane proteins	CodY; DegU; SigA; SigD; Spo0A; SwrA
BSU04790	ydcK	protein SprT-like	-0.299735	0.284293	83.4703	83.4252	0.291738	0.538614	FALSE	SW 6.7	Proteins of unknown function
BSU18890	yobF	hypothetical protein	-0.299709	0.454742	8.78286	8.85819	0.509847	0.72882	FALSE	SW 6.7	Proteins of unknown function
BSU25680	yqeG	hypothetical protein	-0.299511	0.407219	114.57	113.856	0.462033	0.69835	FALSE	SW 6.1, SW 6.6	Essential genes, Poorly characterized/ putative enzymes
BSU33090	liaS	sensor histidine kinase;histidine kinase	-0.298851	0.215494	34.107	33.7388	0.165498	0.383003	FALSE	SW 3.3.4.2, SW 3.4.2.2.1, SW 4.3.13, SW 4.3.8, SW 6.2, SW 6.4.4	Protein kinases, Two-component sensor kinase, Resistance against toxins/ antibiotics, Resistance against oxidative and electrophile stress, Membrane proteins, Phosphorylation on a His residue	LiaR; SigA
BSU20400	yorF	hypothetical protein	-0.298795	0.776245	0.749685	0.780243	0.700294	0.858732	FALSE	SW 5.1.2	SP-beta prophage
BSU26480	yrkK	hypothetical protein;hypothetical protein;hypothetical protein;integral inner membrane protein	-0.298559	0.572851	7.39744	7.30964	0.602241	0.792127	FALSE	SW 6.2, SW 6.7	Membrane proteins, Proteins of unknown function
BSU33670	rghRB	HTH-type transcriptional regulator RghRB	-0.298322	0.345583	19.3459	19.2645	0.388005	0.635238	FALSE	SW 3.4.2.6	Transcription factor/ other/ based on similarity
BSU38900	yxjM	sensor histidine kinase;integral membrane sensor signal transduction histidine kinase	-0.295454	0.258948	16.7406	16.5989	0.25388	0.491628	FALSE	SW 3.3.4.2, SW 3.4.2.2.1, SW 6.2, SW 6.4.4	Protein kinases, Two-component sensor kinase, Membrane proteins, Phosphorylation on a His residue
BSU22890	cmk;cmk	cytidylate kinase;putative cytidylate kinase;cytidylate kinase;cytidylate kinase;cytidylate kinase;cytidylate kinase;cytidylate kinase	-0.295126	0.375259	225.854	225.089	0.431598	0.67296	FALSE	SW 2.5.2.4, SW 6.1	Biosynthesis/ acquisition of pyrimidine nucleotides, Essential genes
BSU28730	araQ	L-arabinose transport system permease protein AraQ;binding-protein-dependent transport system inner membrane protein;Monosaccharide-transporting ATPase	-0.294738	0.475778	7.11616	7.10173	0.535596	0.747985	FALSE	SW 1.2.1.1.1, SW 2.2.2.6, SW 6.2	Uptake of carbon sources, Utilization of arabinan/ arabinose/ arabitol, Membrane proteins	AraR; CcpA; SigA
BSU33690	yvaQ	sensory transducer protein YvaQ;methyl-accepting chemotaxis sensory transducer	-0.294721	0.291304	15.0686	15.0773	0.311667	0.562819	FALSE	SW 4.1.1.1.4, SW 6.2	Membrane-bound chemoreceptors, Membrane proteins	SigD
BSU32420	pucR	purine catabolism regulatory protein;PucR family transcriptional regulator;transcriptional regulator CdaR;PucR family transcriptional regulator;PucR family transcriptional regulator	-0.294486	0.415818	2.16161	2.11513	0.478816	0.710565	FALSE	SW 2.5.1, SW 3.4.2.5	Utilization of nucleotides, Transcription factors/ other	PucR; TnrA
BSU36340	ywpE	sortase	-0.294407	0.415401	29.7026	29.6642	0.478493	0.710565	FALSE	SW 6.7	Proteins of unknown function
BSU33160	yvrA	ABC transporter ATP-binding protein	-0.294225	0.281115	319.962	319.496	0.295266	0.542852	FALSE	SW 1.2.1.1.7, SW 2.6.2.13, SW 6.2	Uptake of cofactors, Biosynthesis/ acquisition of cobalamine (B12)), Membrane proteins	B12 riboswitch
BSU38930	yxjJ	hypothetical protein	-0.293691	0.572379	10.3968	9.66271	0.607877	0.793807	FALSE	SW 4.3.1, SW 4.3.8, SW 6.2	General stress proteins (controlled by SigB), Resistance against oxidative and electrophile stress, Membrane proteins	DegU; SigB
BSU11020	yitK	hypothetical protein;hypothetical protein	-0.293628	0.355926	29.6457	29.3857	0.409389	0.655353	FALSE	SW 6.7	Proteins of unknown function
BSU07880	yfkJ	low molecular weight protein-tyrosine-phosphatase YfkJ	-0.293297	0.368124	199.644	199.53	0.425606	0.667078	FALSE	SW 3.3.4.4, SW 4.3.1, SW 4.3.8	Protein phosphatases, General stress proteins (controlled by SigB), Resistance against oxidative and electrophile stress	SigA; SigB
BSU40380	yycI	two-component system YycFG regulatory protein;hypothetical protein	-0.292278	0.37274	89.5458	89.4411	0.432962	0.674291	FALSE	SW 1.1.5, SW 3.4.2.2.3, SW 6.2	Cell wall/ other, Control of response regulators/ other, Membrane proteins
BSU06340	yeaD	hypothetical protein	-0.291959	0.217664	27.3905	27.2649	0.179814	0.40114	FALSE	SW 6.7	Proteins of unknown function
BSU27000	yraB	MerR family transcriptional regulator;MerR family transcriptional regulator;MerR family transcriptional regulator;MerR family transcriptional regulator;MerR family transcriptional regulator;transcriptional regulator, MerR family;transcriptional regulator, MerR family;MerR family transcriptional regulator	-0.291385	0.361285	19.3926	19.4797	0.41994	0.664339	FALSE	SW 3.4.2.5, SW 4.3.8	Transcription factors/ other, Resistance against oxidative and electrophile stress
BSU28930	lytS	sensor protein LytS;signal transduction histidine kinase LytS	-0.290899	0.21288	18.9639	18.9239	0.171784	0.391829	FALSE	SW 1.1.3.1, SW 3.3.4.2, SW 3.4.2.2.1, SW 6.2, SW 6.4.4	Autolysis, Protein kinases, Two-component sensor kinase, Membrane proteins, Phosphorylation on a His residue
BSU21310	yozP	hypothetical protein	-0.290519	0.633389	5.50372	5.62296	0.646468	0.822514	FALSE	SW 5.1.2	SP-beta prophage
BSU04620	acpS	holo-[acyl-carrier-protein] synthase;holo-ACP synthase	-0.290393	0.623931	9.20377	9.13131	0.641628	0.820524	FALSE	SW 2.4.2.1, SW 6.1	Biosynthesis of fatty acids, Essential genes
BSU15660	yloC	hypothetical protein	-0.28992	0.182673	1185.9	1190.7	0.112491	0.300938	FALSE	SW 6.7	Proteins of unknown function	SigF
BSU40180	yydF	hypothetical protein	-0.289624	0.307177	102.503	101.422	0.345754	0.596637	FALSE	SW 3.4.2.2.3, SW 6.12	Control of response regulators/ other, Secreted proteins	AbrB; Rok; SigA
BSU25810	arsR	arsenical resistance operon repressor	-0.288886	0.430823	18.7806	18.7696	0.502511	0.722668	FALSE	SW 3.4.2.5, SW 4.3.11, SW 5.1.3	Transcription factors/ other, Resistance against toxic metals, Skin element	ArsR; SigA; SigF
BSU13660	kinD	sporulation kinase D	-0.288343	0.182714	47.4589	47.6533	0.114541	0.304776	FALSE	SW 3.3.4.2, SW 3.4.2.2.1, SW 3.4.7.1, SW 4.1.2, SW 4.1.2.4, SW 4.2.2.1, SW 6.2, SW 6.4.4	Protein kinases, Two-component sensor kinase, The kinases, Biofilm formation, Regulation, The kinases.1, Membrane proteins, Phosphorylation on a His residue
BSU27550	aspS	aspartate--tRNA ligase;aspartyl-tRNA synthetase	-0.287911	0.169844	153.187	154.04	0.0900465	0.259124	FALSE	SW 3.3.1.10, SW 6.1, SW 6.4.8	Aminoacyl-tRNA synthetases, Essential genes, Phosphorylation on either a Ser, Thr or Tyr residue	T-box
BSU_rRNA_19	rrnB-16S		-0.28754	0.506539	7.25934	7.19507	0.570269	0.771918	FALSE	SW 3.3.1.1	Ribosomal RNA
BSU_misc_RNA_58			-0.287495	0.551957	12.6897	12.853	0.602462	0.792127	FALSE
BSU02870	adcB	zinc transport system permease protein AdcB;ABC transporter;ABC-3 protein	-0.287325	0.250471	47.5884	47.8497	0.251325	0.488591	FALSE	SW 1.2.1.1.6, SW 1.3.2.3, SW 6.2	Uptake of ions, Zinc, Membrane proteins	SigA; Zur
BSU00770	sul	dihydropteroate synthase	-0.286821	0.274931	141.024	141.804	0.296835	0.54422	FALSE	SW 2.6.2.5, SW 6.1	Biosynthesis of folate, Essential genes	SigA
BSU26470	yrkL	NAD(P)H oxidoreductase YrkL;NAD(P)H dehydrogenase (quinone)	-0.286385	0.279399	29.0277	29.0044	0.305361	0.553449	FALSE	SW 2.1.4	Electron transport/ other/ based on similarity
BSU03710	gerKC	spore germination protein KC;Ger(x)C family germination protein;Ger(x)C family germination protein;Ger(x)C family germination protein	-0.286225	0.407842	4.68112	4.51832	0.482802	0.713105	FALSE	SW 4.2.4.1, SW 6.2	Germinant receptors, Membrane proteins	SigG; SpoVT
BSU33780	sdpI	immunity protein SdpI	-0.285727	0.396274	14.1471	14.1428	0.470888	0.707392	FALSE	SW 4.3.17, SW 6.2	Toxins, antitoxins and immunity against toxins, Membrane proteins	AbrB; SdpR; SigA
BSU17390	nrdF	ribonucleoside-diphosphate reductase subunit beta;putative ribonucleoside-diphosphate reductase beta chain	-0.285574	0.277672	147.155	148.245	0.303735	0.551512	FALSE	SW 2.5.2.5, SW 6.1	Biosynthesis/ acquisition of nucleotides/ other, Essential genes	NrdR; PerR; ResD; SigA
BSU36280	ywqA	ATP-dependent helicase YwqA;SNF2-related protein	-0.284677	0.249863	88.1997	88.6252	0.254564	0.491944	FALSE	SW 3.1.8	Genetics/ other/ based on similarity
BSU35780	lytD	beta-N-acetylglucosaminidase;mannosyl-glycoprotein endo-beta-N-acetylglucosaminidase;mannosyl-glycoprotein endo-beta-N-acetylglucosaminidase	-0.284151	0.381611	14.7877	14.8835	0.456508	0.69458	FALSE	SW 1.1.3.1, SW 1.1.3.5, SW 6.12	Autolysis, N-acetyl-β-D-glucosaminidases, Secreted proteins	SigD
BSU15840	yloV	hypothetical protein;Dak phosphatase;Dak phosphatase;Dak phosphatase;hypothetical protein;Dak phosphatase;Dak phosphatase;Dak phosphatase	-0.284047	0.239711	364.638	367.037	0.236034	0.47088	FALSE	SW 2.4.2.2, SW 6.4.1	Biosynthesis of phospholipids, Phosphorylation on an Arg residue
BSU00790	folK	2-amino-4-hydroxy-6-hydroxymethyldihydropteridine pyrophosphokinase;2-amino-4-hydroxy-6-hydroxymethyldihydropteridine pyrophosphokinase	-0.283875	0.311108	122.915	123.546	0.361525	0.611598	FALSE	SW 2.6.2.5, SW 6.1	Biosynthesis of folate, Essential genes	SigA
BSU22760	hepS	heptaprenyl diphosphate synthase component 1;hypothetical protein;hypothetical protein	-0.283338	0.43707	148.508	149.235	0.516813	0.734175	FALSE	SW 2.6.2.8	Biosynthesis of menaquinone
BSU17520	ynaD	N-acetyltransferase YnaD;GCN5-like N-acetyltransferase	-0.283295	0.615227	3.98982	4.12332	0.645177	0.821662	FALSE	SW 3.3.1.13, SW 3.3.4.6	Translation/ other/ based on similarity, Protein acetylase/ deacetylase/ based on similarity
BSU12430	rapA	response regulator aspartate phosphatase A;tetratricopeptide repeat/DNA binding domain-containing protein	-0.281664	0.236864	65.6101	66.0825	0.234385	0.469699	FALSE	SW 3.3.4.4, SW 3.4.2.2.2, SW 3.4.7.5, SW 3.4.8, SW 4.2.2.5	Protein phosphatases, Response regulator aspartate phosphatase, Phosphatases controlling the phosphorelay, Quorum sensing, Phosphatases controlling the phosphorelay.1	CcpA; CodY; ComA; SigA; Spo0A
BSU_misc_RNA_13			-0.281662	0.309935	227.69	228.954	0.363469	0.613315	FALSE
BSU14071	fadG	hypothetical protein;hypothetical protein	-0.280957	0.446423	18.5749	18.6616	0.529119	0.744449	FALSE	SW 2.4.1.3	Utilization of fatty acids	FadR
BSU03700	gerKA	spore germination protein KA;GerA spore germination protein;GerA spore germination protein;GerA spore germination protein;GerA spore germination protein;GerA spore germination protein;GerA spore germination protein;GerA spore germination protein;GerA spore germination protein;GerA spore germination protein;GerA spore germination protein	-0.280926	0.425507	2.95118	2.90069	0.509117	0.728642	FALSE	SW 4.2.4.1, SW 6.2	Germinant receptors, Membrane proteins	SigG; SpoVT
BSU16590	ylxS	ribosome maturation factor RimP;hypothetical protein	-0.280861	0.356496	152.047	153.371	0.430791	0.672231	FALSE	SW 3.3.1.13	Translation/ other/ based on similarity	NusA; SigA; SigB; stringent response
BSU16950	pbpX	penicillin-binding protein PbpX	-0.280486	0.50864	50.4848	50.6622	0.58133	0.779056	FALSE	SW 1.1.1.7, SW 4.3.2, SW 6.12, SW 6.2	Penicillin-binding proteins, Cell envelope stress proteins (controlled by SigM, V, W, X, Y), Secreted proteins, Membrane proteins	SigM; SigV; SigX
BSU00720	yacD	peptidyl-prolyl cis-trans isomerase;PpiC-type peptidyl-prolyl cis-trans isomerase	-0.280054	0.386121	50.6933	51.1593	0.468267	0.70516	FALSE	SW 3.3.6, SW 6.12	Protein secretion/ based on similarity, Secreted proteins	SigM; Spx
BSU23910	yqjE	hypothetical protein;peptidase T-like protein;peptidase T-like protein	-0.27999	0.206053	220.658	223.089	0.174202	0.394593	FALSE	SW 6.6	Poorly characterized/ putative enzymes
BSU22370	aspB	aspartate aminotransferase	-0.279987	0.199615	426.843	431.493	0.160727	0.376804	FALSE	SW 2.3.1.5	Biosynthesis/ acquisition of aspartate/ asparagine
BSU36640	ureC	urease subunit alpha	-0.279959	0.402073	2.63178	2.61831	0.486248	0.714848	FALSE	SW 2.3.3.2	Utilization of urea	CodY; GlnR; PucR; SigA; SigH; TnrA
BSU14010	cheV	chemotaxis protein CheV	-0.279636	0.335724	82.4802	83.2213	0.404882	0.650953	FALSE	SW 3.4.2.2.3, SW 4.1.1.1.2, SW 4.1.2.6, SW 6.4.2	Control of response regulators/ other, Coupling proteins, Other proteins required for efficient pellicle biofilm formation, Phosphorylation on an Asp residue	SigD
BSU01889	ybzH	ArsR family transcriptional regulator	-0.279291	0.375453	334.87	337.61	0.45695	0.694985	FALSE	SW 3.4.2.6, SW 5.1.4	Transcription factor/ other/ based on similarity, Prophage 1
BSU39550	yxeH	hypothetical protein;cof family hydrolase;cof family hydrolase	-0.278856	0.203735	231.124	233.563	0.171086	0.391104	FALSE	SW 6.6	Poorly characterized/ putative enzymes
BSU00200	yaaK	nucleoid-associated protein YaaK	-0.278611	0.293163	215.306	217.874	0.341928	0.592097	FALSE	SW 6.7	Proteins of unknown function
BSU07160	yetH	hypothetical protein	-0.278244	0.300194	140.652	141.767	0.353988	0.605037	FALSE	SW 6.7	Proteins of unknown function
BSU33880	yvbJ	hypothetical protein	-0.278108	0.31083	163.939	165.371	0.370932	0.621147	FALSE	SW 6.2, SW 6.7	Membrane proteins, Proteins of unknown function
BSU37410	albE	antilisterial bacteriocin subtilosin biosynthesis protein AlbE	-0.278	0.267504	25.2326	25.5124	0.298696	0.546367	FALSE	SW 2.6.6.1, SW 4.3.15	Biosynthesis of antibacterial compounds, Biosynthesis of antibacterial compounds.1	AbrB; ResD; Rok; SigA
BSU29830	ytpQ	hypothetical protein	-0.277509	0.212697	504.003	510.357	0.19199	0.415209	FALSE	SW 1.3.3.3, SW 2.6.5.1, SW 4.3.8	Acquisition of iron / Other, Acquisition of iron / Other.1, Resistance against oxidative and electrophile stress	SigA; Spx
BSU21040	yonO	hypothetical protein	-0.277165	0.755943	0.307946	0.329569	0.713881	0.864689	FALSE	SW 3.2.1.4, SW 5.1.2	Prophage/ phage transcription, SP-beta prophage
BSU15810	spoVM	stage V sporulation protein M	-0.276389	0.620943	18.6163	19.0576	0.656239	0.830147	FALSE	SW 4.2.1.1.1, SW 6.2	Class I, Membrane proteins	SigE; SpoIIID
BSU38800	yxkH	polysaccharide deacetylase	-0.275108	0.25981	26.6913	27.1035	0.289653	0.536044	FALSE	SW 6.2, SW 6.7	Membrane proteins, Proteins of unknown function	SigD
BSU28290	ilvC	ketol-acid reductoisomerase;putative reductoisomerase	-0.275073	0.493509	3.90789	3.89874	0.577267	0.777644	FALSE	SW 2.3.1.12, SW 6.4.1, SW 6.4.5	Biosynthesis/ acquisition of branched-chain amino acids, Phosphorylation on an Arg residue, Phosphorylation on a Ser residue	CcpA; CodY; SigA; T-box; TnrA
BSU_misc_RNA_43			-0.274778	0.234828	4949.35	5022.67	0.241951	0.476438	FALSE
BSU07630	nosA	nitric oxide synthase oxygenase	-0.27453	0.285958	81.012	82.0052	0.337037	0.587221	FALSE	SW 2.6.6.1, SW 4.3.15	Biosynthesis of antibacterial compounds, Biosynthesis of antibacterial compounds.1
BSU16560	rseP	zinc metalloprotease RasP;peptidase M50	-0.274419	0.198581	372.044	377.526	0.167004	0.38572	FALSE	SW 1.1.8.2, SW 3.3.7.4, SW 3.4.1.2, SW 6.2	Other genes, Additional proteins involved in proteolysis, Control of sigma factors, Membrane proteins
BSU39650	yxdK	sensor histidine kinase	-0.273274	0.320277	26.3412	26.6872	0.393524	0.640305	FALSE	SW 3.3.4.2, SW 3.4.2.2.1, SW 4.3.13, SW 6.2, SW 6.4.4	Protein kinases, Two-component sensor kinase, Resistance against toxins/ antibiotics, Membrane proteins, Phosphorylation on a His residue
BSU24600	sinI	SinR antagonist SinI	-0.272867	0.407167	29.0248	30.0896	0.502755	0.722756	FALSE	SW 3.4.2.7, SW 3.4.6, SW 4.1.2, SW 4.1.2.4	Control of transcription factor (other than two-component system), Transition state regulators, Biofilm formation, Regulation	AbrB; ScoC; SigA; SinR; Spo0A
BSU33520	csoR	copper-sensing transcriptional repressor CsoR;hypothetical protein;hypothetical protein	-0.271461	0.349178	40.1281	41.1548	0.436907	0.67777	FALSE	SW 1.3.2.1, SW 3.4.2.5, SW 4.3.11, SW 6.4.1	Copper, Transcription factors/ other, Resistance against toxic metals, Phosphorylation on an Arg residue
BSU23130	resC	cytochrome c biogenesis protein ResC	-0.270018	0.238008	50.3366	51.2068	0.256589	0.494699	FALSE	SW 2.1.2.4, SW 6.2	Respiration/ other, Membrane proteins	CcpA; PhoP; ResD; SigA
BSU_misc_RNA_31			-0.269961	0.371909	56.4251	57.8963	0.467913	0.704894	FALSE
BSU11640	yjbQ	Na(+)/H(+) antiporter YjbQ	-0.269317	0.349697	29.3276	29.7862	0.441215	0.682583	FALSE	SW 1.3.1.3, SW 3.5.1, SW 6.2	Potassium uptake/ export, Targets of c-di-AMP, Membrane proteins
BSU01820	adaB	methylated-dna--protein-cysteine methyltransferase;methylated-DNA--protein-cysteine methyltransferase;methylated-DNA--protein-cysteine methyltransferase;methylated-DNA/protein-cysteine methyltransferase	-0.268115	0.787872	1.40984	1.53656	0.733628	0.875341	FALSE	SW 3.1.5, SW 3.1.5.6, SW 5.1.4	DNA repair/ recombination, Other proteins, Prophage 1	AdaA; SigA
BSU36850	atpF	ATP synthase subunit b;ATP synthase F0 subunit B	-0.267679	0.219725	1213.41	1236.93	0.22313	0.455457	FALSE	SW 2.1.5.1, SW 6.2	ATPase, Membrane proteins	stringent response
BSU16810	ymfC	GntR family transcriptional regulator;GntR family transcriptional regulator;hypothetical protein	-0.266835	0.227975	362.193	368.815	0.241816	0.476438	FALSE	SW 3.4.2.6	Transcription factor/ other/ based on similarity	SigA
BSU40340	rocD	ornithine aminotransferase;aminotransferase;ornithine aminotransferase	-0.265308	0.450467	144.392	146.243	0.555886	0.761556	FALSE	SW 2.3.2.4	Utilization of arginine/ ornithine	AhrC; CodY; RocR; SigL; Spo0A
BSU01240	rpmC	50S ribosomal protein L29;50S ribosomal protein L29;50S ribosomal protein L29;50S ribosomal protein L29;50S ribosomal protein L29;50S ribosomal protein L29;50S ribosomal protein L29	-0.265308	0.466556	1081.25	1097.07	0.569593	0.771639	FALSE	SW 3.3.1.4	Ribosomal proteins	SigA; stringent response
BSU23190	dacB	D-alanyl-D-alanine carboxypeptidase DacB	-0.264917	0.759261	0.740971	0.706675	0.727153	0.872114	FALSE	SW 1.1.1.7, SW 4.2.1.4, SW 6.2	Penicillin-binding proteins, Sporulation proteins/ other, Membrane proteins	SigE
BSU37080	rho	transcription termination factor Rho	-0.264662	0.281352	260.347	265.193	0.346868	0.597777	FALSE	SW 3.2.1.3, SW 4.1.1.1.5	Transcription elongation/ termination, Additional chemotaxis signal transduction and regulatory proteins
BSU34820	bmrA	multidrug resistance ABC transporter ATP-binding/permease protein BmrA;ABC transporter;ABC transporter;hypothetical protein	-0.264433	0.229	58.0776	59.281	0.248201	0.486097	FALSE	SW 1.2.1.2.1, SW 4.3.13, SW 6.2	Efflux of antibiotics, Resistance against toxins/ antibiotics, Membrane proteins	SigA
BSU25400	yqeY	hypothetical protein	-0.264425	0.207919	7602.79	7768.61	0.203456	0.42897	FALSE	SW 6.7	Proteins of unknown function
BSU00340	yabB	hypothetical protein;methyltransferase small;methyltransferase small;methyltransferase small	-0.264123	0.395506	29.0987	29.7366	0.504255	0.724149	FALSE	SW 6.7	Proteins of unknown function
BSU16540	cdsA	phosphatidate cytidylyltransferase;phosphatidate cytidylyltransferase	-0.263554	0.218	177.984	182.023	0.226677	0.459383	FALSE	SW 2.4.2.2, SW 6.1, SW 6.2	Biosynthesis of phospholipids, Essential genes, Membrane proteins
BSU_misc_RNA_29			-0.263449	0.427675	48.0325	48.9061	0.537893	0.748946	FALSE
BSU34010	yvbW	amino acid permease YvbW	-0.263394	0.323115	22.9323	23.377	0.414974	0.660557	FALSE	SW 1.2.4.1.2, SW 6.2	Other amino acid transporters, Membrane proteins	T-box
BSU00190	dnaX	DNA polymerase III subunit gamma/tau;putative DNA polymerase III	-0.263322	0.207725	103.257	105.681	0.204924	0.430549	FALSE	SW 3.1.1, SW 6.1	DNA replication, Essential genes
BSU15650	yloB	calcium-transporting ATPase	-0.262903	0.346673	2.21081	2.2763	0.448235	0.687537	FALSE	SW 1.3.1.4, SW 4.2.1.4, SW 6.2	Metal ion homeostasis/ Other, Sporulation proteins/ other, Membrane proteins
BSU36880	atpI	ATP synthase protein I;ATP synthase I	-0.262774	0.280587	637.24	651.328	0.349009	0.600422	FALSE	SW 2.1.5.1, SW 6.2	ATPase, Membrane proteins	stringent response
BSU27420	yrrI	hypothetical protein;hypothetical protein;hypothetical protein	-0.262168	0.425692	3.20811	3.19009	0.537986	0.748946	FALSE	SW 4.2.1.5, SW 6.2	Newly identified sporulation proteins (based on transcription profiling), Membrane proteins
BSU19300	yozC	hypothetical protein	-0.261942	0.379012	162.673	165.984	0.489491	0.71669	FALSE	SW 6.7	Proteins of unknown function
BSU36810	atpD	ATP synthase subunit beta	-0.261619	0.29053	1844.53	1888.68	0.36786	0.617831	FALSE	SW 2.1.5.1, SW 6.2, SW 6.4.8	ATPase, Membrane proteins, Phosphorylation on either a Ser, Thr or Tyr residue	stringent response
BSU01150	rpsJ;rpsJ	30S ribosomal protein S10;putative 30S ribosomal protein S10;30S ribosomal protein S10	-0.260552	0.33553	2608.61	2669.72	0.437431	0.678317	FALSE	SW 3.3.1.4, SW 6.1, SW 6.4.5, SW 6.5	Ribosomal proteins, Essential genes, Phosphorylation on a Ser residue, Universally conserved proteins	SigA; stringent response
BSU29770	ytxH	hypothetical protein	-0.260454	0.300719	1840.17	1881.46	0.386433	0.634557	FALSE	SW 4.3.1, SW 6.4.1	General stress proteins (controlled by SigB), Phosphorylation on an Arg residue	SigB; SigH
BSU00990	rpmG	50S ribosomal protein L33	-0.260135	0.297327	492.197	504.363	0.381622	0.631046	FALSE	SW 3.3.1.4	Ribosomal proteins	AbrB; SigA
BSU06060	ydiO	BsuMI modification methylase subunit YdiO;DNA-cytosine methyltransferase	-0.259975	0.471825	54.9226	56.0019	0.581634	0.779056	FALSE	SW 3.1.4, SW 5.1.5, SW 6.1	DNA restriction/ modification, Prophage 3, Essential genes	LexA
BSU07120	lplC	ABC transporter permease LplC;binding-protein-dependent transport system inner membrane protein;binding-protein-dependent transport system inner membrane protein;binding-protein-dependent transport system inner membrane protein;binding-protein-dependent transport system inner membrane protein;binding-protein-dependent transport system inner membrane protein;binding-protein-dependent transport sys…	-0.259025	0.414298	4.62611	4.64725	0.531829	0.745879	FALSE	SW 1.2.1.4, SW 6.2	Unknown ABC transporters, Membrane proteins
BSU18060	yneR	hypothetical protein;hypothetical protein	-0.258947	0.276919	312.608	319.919	0.349737	0.601153	FALSE	SW 6.7	Proteins of unknown function
BSU29640	ytsP	hypothetical protein	-0.258667	0.307599	99.5455	101.88	0.400392	0.64802	FALSE	SW 6.7	Proteins of unknown function
BSU39370	hutI	imidazolonepropionase	-0.258571	0.493763	2.13557	2.08161	0.600505	0.792045	FALSE	SW 2.3.2.5	Utilization of histidine	CcpA; CodY; HutP; SigA
BSU15880	ylpC	transcription factor FapR;fatty acid biosynthesis-containing protein transcriptional regulator	-0.258406	0.421635	1700.47	1732.5	0.539965	0.750034	FALSE	SW 2.4.2.1, SW 3.4.2.5	Biosynthesis of fatty acids, Transcription factors/ other	ComA; FapR; SigA
BSU03380	yckB	ABC transporter substrate-binding protein;family 3 extracellular solute-binding protein	-0.258287	0.259586	75.3841	77.2025	0.319738	0.570374	FALSE	SW 1.2.1.4, SW 6.2	Unknown ABC transporters, Membrane proteins
BSU15020	coaD	phosphopantetheine adenylyltransferase;putative phosphopantetheine adenylyltransferase	-0.2581	0.156664	230.714	236.714	0.0994591	0.278485	FALSE	SW 1.1.6, SW 6.1	Cell wall/ other/ based on similarity, Essential genes
BSU33500	copA	copper-exporting P-type ATPase A;putative copper transport-related membrane protein;heavy metal translocating P-type ATPase;heavy metal translocating P-type ATPase	-0.258007	0.194426	29.8668	30.6704	0.184504	0.407638	FALSE	SW 1.2.4.5, SW 1.3.2.1, SW 4.3.11, SW 6.2	Metal ion transporter, Copper, Resistance against toxic metals, Membrane proteins	CsoR; SigA
BSU34670	yvdA	carbonic anhydrase YvdA;carbonic anhydrase	-0.256933	0.409454	9.51251	9.73999	0.53033	0.744831	FALSE	SW 6.6	Poorly characterized/ putative enzymes
BSU38229	slrA	transcriptional regulator SlrA	-0.256381	0.337442	73.9539	75.4516	0.447388	0.687036	FALSE	SW 3.4.2.7, SW 3.4.6, SW 4.1.2, SW 4.1.2.4, SW 4.1.4	Control of transcription factor (other than two-component system), Transition state regulators, Biofilm formation, Regulation, Swarming	YwcC
BSU37000	prmC	release factor glutamine methyltransferase	-0.256268	0.158569	66.9228	68.5246	0.106067	0.290432	FALSE	SW 3.1.9, SW 3.3.1.13, SW 3.3.4.8	Newly identified competence genes, Translation/ other/ based on similarity, Protein modification/ other
BSU26160	yqbC	hypothetical protein	-0.256186	0.586793	4.45806	4.56555	0.662411	0.833495	FALSE	SW 5.1.3	Skin element
BSU35500	degS	signal transduction histidine-protein kinase/phosphatase DegS;histidine kinase;histidine kinase;histidine kinase	-0.256077	0.268273	261.03	268.268	0.33981	0.589915	FALSE	SW 3.3.4.2, SW 3.4.2.2.1, SW 6.4.4, SW 6.4.5	Protein kinases, Two-component sensor kinase, Phosphorylation on a His residue, Phosphorylation on a Ser residue	CcpA; DegU; SigA; SinR; TnrA
BSU40350	rocR	arginine utilization regulatory protein RocR	-0.255824	0.275984	24.3152	24.9806	0.35395	0.605037	FALSE	SW 2.3.2.4, SW 3.4.2.5	Utilization of arginine/ ornithine, Transcription factors/ other	LexA; RocR; SigA
BSU30080	yteV	sporulation protein cse60	-0.255263	0.487962	29.9711	31.013	0.60089	0.792045	FALSE	SW 4.2.1.4	Sporulation proteins/ other	SigE
BSU_misc_RNA_30			-0.254839	0.342102	16378.2	16847.3	0.456319	0.694559	FALSE
BSU01230	rplP;rplP	50S ribosomal protein L16;putative 50S ribosomal protein L16;50S ribosomal protein L16;50S ribosomal protein L16;50S ribosomal protein L16;50S ribosomal protein L16	-0.254572	0.45526	1060.18	1084.14	0.576039	0.776545	FALSE	SW 3.3.1.4, SW 6.1	Ribosomal proteins, Essential genes	SigA; stringent response
BSU31600	mrpA	Na(+)/H(+) antiporter subunit A	-0.253069	0.291963	324.806	333.566	0.38606	0.634557	FALSE	SW 1.2.4.5, SW 1.3.1.2, SW 6.1, SW 6.2	Metal ion transporter, Sodium uptake/ export, Essential genes, Membrane proteins
BSU06083	ydzW		-0.252796	0.38902	51.5349	53.2184	0.515803	0.733529	FALSE	SW 5.1.5, SW 6.10	Prophage 3, Pseudogenes
BSU28140	hemD	uroporphyrinogen-iii synthase	-0.252714	0.21104	82.2583	84.6286	0.231124	0.46483	FALSE	SW 2.6.2.6	Biosynthesis of heme/ siroheme	PerR; SigA
BSU19670	yodN	hypothetical protein	-0.25266	0.489875	3.70293	4.1616	0.606019	0.793527	FALSE	SW 4.2.1.5	Newly identified sporulation proteins (based on transcription profiling)
BSU15260	ylxX	hypothetical protein	-0.252414	0.354659	56.6862	58.2353	0.476644	0.710201	FALSE	SW 4.2.1.4, SW 4.3.2, SW 6.11, SW 6.2	Sporulation proteins/ other, Cell envelope stress proteins (controlled by SigM, V, W, X, Y), Efp-dependent proteins, Membrane proteins	SigA; SigE; SigM; SpoIIID; stringent response
BSU05840	gmuD	6-phospho-beta-glucosidase GmuD;beta-glucosidase;beta-glucosidase	-0.25235	0.370539	79.9138	81.9647	0.495849	0.71817	FALSE	SW 2.2.2.25	Utilization of glucomannan	AbrB; CcpA; GmuR; SigA
BSU36500	ywoB	hypothetical protein	-0.251853	0.480186	6.59738	6.66864	0.599937	0.792045	FALSE	SW 6.2, SW 6.7	Membrane proteins, Proteins of unknown function	SigA; YtrA
BSU17110	pksD	polyketide biosynthesis acyltransferase homolog PksD	-0.251536	0.504656	2.85207	3.14747	0.618181	0.802238	FALSE	SW 2.6.6.1, SW 4.3.15	Biosynthesis of antibacterial compounds, Biosynthesis of antibacterial compounds.1	AbrB; CodY
BSU37440	ywhL	hypothetical protein	-0.250737	0.486751	1.56358	1.58866	0.606467	0.793534	FALSE	SW 6.7	Proteins of unknown function
BSU37330	argS	arginine--tRNA ligase;arginyl-tRNA synthetase;arginyl-tRNA synthetase	-0.250511	0.175278	217.601	224.8	0.152941	0.36708	FALSE	SW 3.3.1.10, SW 6.1, SW 6.5	Aminoacyl-tRNA synthetases, Essential genes, Universally conserved proteins
BSU36840	atpH	ATP synthase subunit delta	-0.250359	0.175566	628.27	648.254	0.153865	0.367679	FALSE	SW 2.1.5.1, SW 6.2, SW 6.4.1	ATPase, Membrane proteins, Phosphorylation on an Arg residue	stringent response
BSU36910	ywlG	hypothetical protein;hypothetical protein;hypothetical protein	-0.250141	0.248164	125.355	128.953	0.313469	0.56397	FALSE	SW 3.3.1.14, SW 3.3.4.8	Translation factor modification and maturation, Protein modification/ other	TnrA
BSU16670	ribC	riboflavin biosynthesis protein RibC;riboflavin biosynthesis protein RibF	-0.249936	0.261859	73.6624	76.0461	0.339847	0.589915	FALSE	SW 2.6.2.2, SW 6.1	Biosynthesis/ acquisition of riboflavin/ FAD, Essential genes
BSU00300	yaaR	hypothetical protein	-0.24965	0.371215	484.96	498.808	0.501253	0.721989	FALSE	SW 6.7	Proteins of unknown function
BSU15950	ftsY	signal recognition particle receptor FtsY;signal recognition particle-docking protein FtsY;signal recognition particle-docking protein FtsY;signal recognition particle-docking protein FtsY	-0.24963	0.313122	160.919	165.781	0.425318	0.667078	FALSE	SW 3.3.5, SW 4.2.1.4, SW 6.1, SW 6.2	Protein secretion, Sporulation proteins/ other, Essential genes, Membrane proteins	GerE; SigA; SigK; stringent response
BSU29310	ytnJ	monooxygenase MoxC	-0.248706	0.516829	1.46216	1.57709	0.630364	0.812196	FALSE	SW 2.6.4.1	Conversion of S-methyl cysteine to cysteine	AscR; CymR; SigA
BSU37070	rpmE	50S ribosomal protein L31;50S ribosomal protein L31	-0.248264	0.245185	2538.99	2623.6	0.311272	0.562362	FALSE	SW 3.3.1.4	Ribosomal proteins	stringent response
BSU22750	ubiE	demethylmenaquinone methyltransferase	-0.248194	0.379111	264.718	272.44	0.512678	0.730659	FALSE	SW 2.6.2.8	Biosynthesis of menaquinone
BSU39320	yxiB	hypothetical protein	-0.248084	0.526099	8.09482	8.22842	0.637246	0.816548	FALSE	SW 6.7	Proteins of unknown function
BSU37950	ywdI	hypothetical protein	-0.248011	0.360861	522.472	538.001	0.491909	0.716787	FALSE	SW 6.7	Proteins of unknown function	TnrA
BSU05110	ydeA	protease YdeA	-0.247356	0.693809	2.56081	2.76382	0.721452	0.869076	FALSE	SW 4.3.8	Resistance against oxidative and electrophile stress
BSU28830	ysdB	sigma-W pathway protein YsdB	-0.247299	0.278364	209.911	216.733	0.374326	0.623823	FALSE	SW 3.4.1.2, SW 4.3.1, SW 4.3.2, SW 6.2	Control of sigma factors, General stress proteins (controlled by SigB), Cell envelope stress proteins (controlled by SigM, V, W, X, Y), Membrane proteins	SigB; SigW
BSU_misc_RNA_47			-0.247167	0.262305	1027.08	1061.75	0.346045	0.596878	FALSE
BSU33110	liaG	protein LiaG;hypothetical protein	-0.24513	0.189524	139.981	145.103	0.195872	0.419873	FALSE	SW 4.3.13, SW 4.3.8	Resistance against toxins/ antibiotics, Resistance against oxidative and electrophile stress	LiaR; SigA
BSU16780	rnjB	ribonuclease J 2	-0.244979	0.201531	341.871	354.291	0.224141	0.456454	FALSE	SW 3.2.4.2	Endoribonucleases	SigA
BSU17400	ymaB	hypothetical protein;NUDIX hydrolase;hypothetical protein;NUDIX hydrolase;phosphoesterase (MutT family)-like protein;nudix hydrolase	-0.243836	0.344327	19.5325	20.085	0.478851	0.710565	FALSE	SW 6.7	Proteins of unknown function	NrdR; PerR; ResD; SigA
BSU11910	yjcM	hypothetical protein;hypothetical protein	-0.243707	0.376448	100.883	104.404	0.517383	0.734721	FALSE	SW 6.12, SW 6.7	Secreted proteins, Proteins of unknown function	AbrB; SigD
BSU28220	clpX;clpX	ATP-dependent Clp protease ATP-binding subunit ClpX;putative ATP-dependent CLP protease ATP-binding subunit	-0.243087	0.264624	1153.88	1195.35	0.358298	0.609394	FALSE	SW 3.3.7.4	Additional proteins involved in proteolysis	CtsR; SigA
BSU12490	yjqC	hypothetical protein	-0.242447	0.290315	29.449	30.3248	0.403652	0.650673	FALSE	SW 4.2.1.1.5, SW 4.3.9, SW 5.1.1	Class V, Resistance against oxidative and electrophile stress/ based on similarity, PBSX prophage	SigK
BSU19190	desK	sensor histidine kinase	-0.241424	0.408435	6.15511	6.41868	0.554457	0.761178	FALSE	SW 2.4.3, SW 3.3.4.2, SW 3.4.2.2.1, SW 4.3.5, SW 6.2, SW 6.4.4	Lipid metabolism/ other, Protein kinases, Two-component sensor kinase, Cold stress proteins, Membrane proteins, Phosphorylation on a His residue
BSU37970	ung	uracil-DNA glycosylase;uracil-DNA glycosylase	-0.240981	0.266726	184.778	191.76	0.366272	0.616207	FALSE	SW 3.1.5, SW 3.1.5.6	DNA repair/ recombination, Other proteins
BSU09660	yheN	polysaccharide deacetylase	-0.240921	0.412658	1058.52	1091	0.559337	0.763906	FALSE	SW 6.6	Poorly characterized/ putative enzymes
BSU29190	pfkA;pfkA1	6-phosphofructokinase;putative 6-phosphofructokinase 1;6-phosphofructokinase;6-phosphofructokinase	-0.239035	0.232321	733.395	762.48	0.303527	0.551512	FALSE	SW 2.2.1.1, SW 3.1.9, SW 6.4.1	Glycolysis, Newly identified competence genes, Phosphorylation on an Arg residue
BSU12120	yjfB	hypothetical protein;hypothetical protein	-0.238681	0.370795	148.154	152.878	0.51977	0.736884	FALSE	SW 6.7	Proteins of unknown function	SigD
BSU22500	ypjD	hypothetical protein	-0.238225	0.370642	580.743	601.166	0.520394	0.736884	FALSE	SW 6.6	Poorly characterized/ putative enzymes	SigA; Spx
BSU39850	yxbF	HTH-type transcriptional regulator YxbF	-0.237958	0.264621	13.8779	14.435	0.368525	0.618684	FALSE	SW 3.4.2.6	Transcription factor/ other/ based on similarity
BSU_rRNA_5	rrnA-23S		-0.237486	0.392539	2.62286	2.64562	0.54518	0.753516	FALSE	SW 3.3.1.1	Ribosomal RNA
BSU01470	ybaF	energy-coupling factor transporter transmembrane protein EcfT;cobalt transport protein;cobalt transport protein;cobalt transport protein;cobalt transport protein;cobalt transport protein	-0.237062	0.31551	104.933	109.214	0.452436	0.691571	FALSE	SW 1.2.3, SW 1.2.3.1, SW 6.2	ECF transporter, The general components of the ECF transporters, Membrane proteins
BSU15250	ylxW	hypothetical protein;hypothetical protein;hypothetical protein;hypothetical protein	-0.237059	0.451126	62.829	65.1922	0.599247	0.791669	FALSE	SW 4.2.1.4, SW 4.3.2	Sporulation proteins/ other, Cell envelope stress proteins (controlled by SigM, V, W, X, Y)	SigA; SigE; SigM; SpoIIID; stringent response
BSU15790	rpe	ribulose-phosphate 3-epimerase;putative ribulose-phosphate 3-epimerase	-0.236702	0.179255	117.398	122.275	0.186675	0.409982	FALSE	SW 2.2.1.3	Pentose phosphate pathway
BSU13980	pbpH	penicillin-binding enzyme for formation of rod-shaped peptidoglycan cell wall	-0.235673	0.435025	12.3968	12.9065	0.587994	0.783596	FALSE	SW 1.1.1.7, SW 6.2	Penicillin-binding proteins, Membrane proteins	AbrB
BSU21010	yonS	lipoprotein;hypothetical protein	-0.2356	0.336224	80.3837	83.7462	0.483475	0.713131	FALSE	SW 5.1.2, SW 6.2	SP-beta prophage, Membrane proteins
BSU09690	nhaX	stress response protein NhaX	-0.235471	0.823384	7.81849	7.90161	0.774894	0.897436	FALSE	SW 4.3.1	General stress proteins (controlled by SigB)	SigB
BSU00630	yabR	hypothetical protein;RNA binding S1 domain-containing protein;RNA binding S1 domain-containing protein;RNA binding S1 domain-containing protein	-0.234797	0.214001	1751.76	1826.02	0.272564	0.515219	FALSE	SW 4.2.1.4, SW 6.6	Sporulation proteins/ other, Poorly characterized/ putative enzymes	SigD; SigE; SigM; SigW; SigX
BSU38350	ywbE	hypothetical protein	-0.233123	0.321609	106.236	110.614	0.468536	0.705296	FALSE	SW 6.7	Proteins of unknown function	AbrB
BSU36570	ywnG	hypothetical protein	-0.232372	0.261581	121.977	127.139	0.374358	0.623823	FALSE	SW 4.2.1.5, SW 6.2	Newly identified sporulation proteins (based on transcription profiling), Membrane proteins
BSU38380	ywbB	hypothetical protein	-0.232126	0.338076	11.9944	12.0914	0.492328	0.717134	FALSE	SW 4.2.1.5	Newly identified sporulation proteins (based on transcription profiling)
BSU15050	ylbL	hypothetical protein;PDZ/DHR/GLGF domain-containing protein;PDZ/DHR/GLGF domain-containing protein;hypothetical protein;peptidase S16 lon domain-containing protein;hypothetical protein	-0.232051	0.247306	95.2965	99.8043	0.348083	0.599089	FALSE	SW 3.3.7.4, SW 6.2	Additional proteins involved in proteolysis, Membrane proteins
BSU28470	lysC	aspartokinase 2;aspartate kinase	-0.231985	0.23305	26.0913	27.0515	0.319526	0.570374	FALSE	SW 2.3.1.6	Biosynthesis/ acquisition of lysine/ threonine	L-box
BSU14950	ylbB	hypothetical protein	-0.231847	0.284244	32.5751	33.8189	0.414694	0.660446	FALSE	SW 4.2.1.4, SW 6.6	Sporulation proteins/ other, Poorly characterized/ putative enzymes	SigF
BSU28550	fadR	fatty acid metabolism regulator protein	-0.231365	0.308124	86.7679	90.7087	0.452723	0.691743	FALSE	SW 2.4.1.3, SW 3.4.2.5	Utilization of fatty acids, Transcription factors/ other	CcpA; FadR; SigA
BSU23580	ansA	L-asparaginase 1;type I L-asparaginase;asparaginase/glutaminase	-0.231247	0.262695	576.669	602.762	0.378704	0.628545	FALSE	SW 2.3.2.6	Utilization of asparagine/ aspartate	AnsR; SigA
BSU23160	rluB	ribosomal large subunit pseudouridine synthase B;putative ribosomal large subunit pseudouridine synthase	-0.230877	0.19457	96.0997	100.349	0.235386	0.470296	FALSE	SW 3.3.1.2	rRNA modification and maturation
BSU03370	yckA	amino acid ABC transporter permease protein YckA;polar amino acid ABC transporter inner membrane subunit;polar amino acid ABC transporter permease	-0.229302	0.315233	53.7655	56.0297	0.466978	0.704289	FALSE	SW 1.2.1.4, SW 6.2	Unknown ABC transporters, Membrane proteins
BSU27090	aapA	amino acid permease AapA	-0.229191	0.321589	23.6128	24.6803	0.476043	0.710201	FALSE	SW 1.2.4.1.2	Other amino acid transporters
BSU18840	xynA	endo-1,4-beta-xylanase A;endo-1,4-beta-xylanase;glycoside hydrolase family protein	-0.229021	0.23584	224.588	235.259	0.331505	0.581676	FALSE	SW 2.2.2.5, SW 6.12	Utilization of xylan/ xylose, Secreted proteins	SigA
BSU36930	ywlE	low molecular weight protein-tyrosine-phosphatase YwlE;protein tyrosine phosphatase;protein tyrosine phosphatase	-0.228559	0.265279	128.18	134.252	0.388919	0.635748	FALSE	SW 3.3.4.4	Protein phosphatases
BSU02230	purT	phosphoribosylglycinamide formyltransferase	-0.22853	0.357668	261.639	272.863	0.522859	0.738526	FALSE	SW 2.5.2.1	Biosynthesis/ acquisition of purine nucleotides	SigA
BSU06780	yeeC	hypothetical protein	-0.227	0.492689	19.7716	20.6908	0.644987	0.821662	FALSE	SW 6.7	Proteins of unknown function
BSU06070	ydiP	BsuMI modification methylase subunit YdiP	-0.226906	0.337442	235.997	247.039	0.501311	0.721989	FALSE	SW 3.1.4, SW 5.1.5, SW 6.1	DNA restriction/ modification, Prophage 3, Essential genes	LexA
BSU18340	ppsA	plipastatin synthase subunit A	-0.226611	0.408747	1.26463	1.33504	0.579303	0.778561	FALSE	SW 2.6.6.1, SW 4.3.15	Biosynthesis of antibacterial compounds, Biosynthesis of antibacterial compounds.1	AbrB
BSU31530	yufM	transcriptional regulatory protein MalR;fused response regulator receiver/hypothetical protein	-0.225722	0.337724	91.9795	96.4531	0.503903	0.724144	FALSE	SW 2.2.2.1, SW 3.4.2.1, SW 6.4.2	Utilization of organic acids, Two-component system response regulators, Phosphorylation on an Asp residue
BSU35330	fliS	flagellar protein FliS;flagellar protein FliS;flagellar protein FliS	-0.225549	0.434098	145.214	151.761	0.603356	0.792534	FALSE	SW 4.1.1.2	Flagellar proteins	SigD
BSU22850	seaA	hypothetical protein;spore envelope assembly protein	-0.225429	0.426812	4.38553	4.32741	0.597382	0.789995	FALSE	SW 4.2.1.4	Sporulation proteins/ other	SigF
BSU10280	yhfM	hypothetical protein	-0.224825	0.629879	2.66089	2.818	0.721141	0.868966	FALSE	SW 4.2.1.4	Sporulation proteins/ other	SigF
BSU22740	hepT	heptaprenyl diphosphate synthase component 2;trans-hexaprenyltranstransferase;Trans-hexaprenyltranstransferase	-0.224519	0.365755	198.955	208.315	0.539313	0.750034	FALSE	SW 2.6.2.8	Biosynthesis of menaquinone
BSU08600	csbB	glycosyltransferase CsbB	-0.224395	0.400147	90.1414	94.5176	0.574947	0.776545	FALSE	SW 1.1.1.3, SW 2.6.1.2, SW 4.3.1, SW 4.3.2, SW 4.3.8, SW 6.2	Biosynthesis of lipoteichoic acid, Biosynthesis of lipoteichoic acid.1, General stress proteins (controlled by SigB), Cell envelope stress proteins (controlled by SigM, V, W, X, Y), Resistance against oxidative and electrophile stress, Membrane proteins	SigB; SigX
BSU28530	etfB	electron transfer flavoprotein subunit beta;electron transfer flavoprotein alpha/beta-subunit	-0.224282	0.258548	46.7681	49.1832	0.385686	0.634557	FALSE	SW 2.1.3, SW 2.4.1.3	Electron transport/ other, Utilization of fatty acids	CcpA; FadR; SigA
BSU02300	ybfN	hypothetical protein	-0.22425	0.342043	69.5601	72.7934	0.512068	0.730314	FALSE	SW 6.7	Proteins of unknown function
BSU20940	yopC	hypothetical protein;hypothetical protein	-0.224055	0.613491	4.22497	4.42138	0.714953	0.865253	FALSE	SW 5.1.2, SW 6.2	SP-beta prophage, Membrane proteins
BSU16720	ymxH	hypothetical protein	-0.221852	0.527722	10.919	11.4896	0.674197	0.840518	FALSE	SW 4.2.1.4	Sporulation proteins/ other	SigE
BSU21940	degR	regulatory protein DegR	-0.221632	0.497005	27.6335	28.6836	0.655644	0.830147	FALSE	SW 3.4.2.2.3	Control of response regulators/ other	SigD
BSU26558	yrzM		-0.220946	0.442354	35.879	37.521	0.617442	0.801903	FALSE	SW 6.7	Proteins of unknown function
BSU11150	yitV	esterase YitV;phospholipase/carboxylesterase	-0.220876	0.239271	82.0685	86.3552	0.355944	0.606819	FALSE	SW 6.7	Proteins of unknown function
BSU18180	yngB	UTP--glucose-1-phosphate uridylyltransferase YngB	-0.220654	0.315799	19.2587	20.0869	0.484729	0.713575	FALSE	SW 1.1.6	Cell wall/ other/ based on similarity	SigM; YclJ
BSU26010	yqbQ	hypothetical protein	-0.220138	0.74971	1.05147	1.09816	0.76904	0.89552	FALSE	SW 5.1.3	Skin element
BSU21510	yolD	hypothetical protein;hypothetical protein;YolD-like protein	-0.219222	1.02163	0.677933	0.644566	0.830095	0.929318	FALSE	SW 5.1.2, SW 6.2, SW 6.7	SP-beta prophage, Membrane proteins, Proteins of unknown function	LexA
BSU04900	yddA	hypothetical protein	-0.218853	0.975843	0.783061	0.608866	0.822547	0.925832	FALSE	SW 5.2.1, SW 6.7	ICEBs1, Proteins of unknown function	ImmR
BSU30900	cotS	spore coat protein S;spore coat protein;spore coat protein;CotS family spore coat protein	-0.218754	0.518978	4.19716	4.41261	0.673383	0.840033	FALSE	SW 4.2.1.1.5	Class V	GerE; SigK
BSU07860	yfkL	MFS transporter	-0.218243	0.256754	26.462	27.9488	0.395321	0.64177	FALSE	SW 1.2.4.12, SW 4.3.14, SW 6.2	Other transporters, Resistance against toxins/ antibiotics/ based on similarity, Membrane proteins
BSU21540	yolA	hypothetical protein	-0.217922	0.413083	177.753	187.308	0.597811	0.7903	FALSE	SW 5.1.2, SW 6.12	SP-beta prophage, Secreted proteins	AbrB
BSU27880	nifS	cysteine desulfurase NifS;class V aminotransferase	-0.217576	0.294426	8.83453	9.10071	0.459917	0.696766	FALSE	SW 2.6.2.11	Biosynthesis of NAD(P)	NadR; SigA
BSU37760	rocC	amino acid permease RocC	-0.217333	0.453464	5.1315	5.38149	0.631744	0.81318	FALSE	SW 1.2.4.1.2, SW 2.3.1.4, SW 2.3.2.4, SW 6.2	Other amino acid transporters, Biosynthesis/ acquisition of arginine, Utilization of arginine/ ornithine, Membrane proteins	AbrB; AhrC; CodY; RocR; SigL
BSU00750	pabA	para-aminobenzoate/anthranilate synthase glutamine amidotransferase component II;glutamine amidotransferase of anthranilate synthase	-0.216244	0.228969	140.736	148.503	0.344953	0.596014	FALSE	SW 2.3.1.13, SW 2.6.2.5	Biosynthesis/ acquisition of aromatic amino acids, Biosynthesis of folate	MtrB; SigA
BSU22720	cheR	chemotaxis protein methyltransferase	-0.215462	0.345083	30.9703	32.8281	0.532379	0.746076	FALSE	SW 3.3.4.8, SW 4.1.1.1.1	Protein modification/ other, Soluble signalling proteins
BSU35770	tagC	major teichoic acid biosynthesis protein C	-0.215045	0.412239	4.03253	4.23703	0.601913	0.792127	FALSE	SW 1.1.1.4, SW 2.6.1.3	Biosynthesis of teichoic acid, Biosynthesis of teichoic acid.1	LexA
BSU15240	divIB	cell division protein DivIB;polypeptide-transport-associated domain protein FtsQ-type;polypeptide-transport-associated domain protein FtsQ-type	-0.214999	0.472394	47.424	50.0134	0.649018	0.824434	FALSE	SW 1.1.8.2, SW 4.2.1.4, SW 4.3.2, SW 6.1, SW 6.2	Other genes, Sporulation proteins/ other, Cell envelope stress proteins (controlled by SigM, V, W, X, Y), Essential genes, Membrane proteins	SigA; SigE; SigM; SpoIIID; stringent response
BSU31260	mcpB	methyl-accepting chemotaxis protein McpB;methyl-accepting chemotaxis sensory transducer with Cache sensor;methyl-accepting chemotaxis sensory transducer with Cache sensor	-0.214802	0.230681	97.4548	103.009	0.351768	0.603335	FALSE	SW 4.1.1.1.4, SW 6.2	Membrane-bound chemoreceptors, Membrane proteins	SigD
BSU27540	yrvM	hypothetical protein;UBA/THIF-type NAD/FAD binding protein	-0.214629	0.309208	279.881	295.328	0.487603	0.716043	FALSE	SW 3.3.1.8	tRNA modification and maturation
BSU19120	czrA	ArsR family transcriptional regulator;ArsR family transcriptional regulator	-0.213617	0.289107	46.6733	48.3666	0.459978	0.696766	FALSE	SW 1.3.2.3, SW 3.4.2.5, SW 4.3.11	Zinc, Transcription factors/ other, Resistance against toxic metals
BSU21990	ypdQ	ribonuclease H-like protein	-0.213446	0.292321	41.5876	43.9325	0.465282	0.702266	FALSE	SW 3.1.2, SW 3.2.5	DNA replication/ based on similarity, RNase/ based on similarity
BSU07310	yfnD	hypothetical protein	-0.212957	0.414835	4.52454	4.6872	0.607704	0.793807	FALSE	SW 4.2.1.4	Sporulation proteins/ other	GerE; SigE; SigK
BSU07390	yfmP	MerR family transcriptional regulator	-0.21262	0.393903	24.3626	25.4782	0.589351	0.784188	FALSE	SW 3.4.2.5, SW 4.3.14	Transcription factors/ other, Resistance against toxins/ antibiotics/ based on similarity	SigA; YfmP
BSU04960	yddG	hypothetical protein	-0.212474	0.418968	2.0298	2.13635	0.612059	0.79769	FALSE	SW 5.2.1, SW 6.2	ICEBs1, Membrane proteins	ImmR
BSU27600	relA	GTP pyrophosphokinase;putative RelA/SpoT GTP pyrophosphokinase;(p)ppGpp synthetase I SpoT/RelA;(p)ppGpp synthetase I SpoT/RelA;(p)ppGpp synthetase I SpoT/RelA	-0.212323	0.190727	239.551	253.668	0.265609	0.50569	FALSE	SW 2.5.3	Metabolism of signalling nucleotides
BSU40390	walH	two-component system YycF/YycG regulatory protein YycH	-0.212296	0.410406	34.739	36.7311	0.604958	0.793132	FALSE	SW 1.1.5, SW 3.4.2.2.3, SW 6.2	Cell wall/ other, Control of response regulators/ other, Membrane proteins
BSU15850	sdaAB	L-serine dehydratase, beta chain	-0.211274	0.369387	139.814	148.005	0.567349	0.769512	FALSE	SW 2.3.2.7	Utilization of alanine/ serine
BSU28950	thrS;thrS	threonine--tRNA ligase 1;putative threonyl-tRNA synthetase;putative phosphoribulose/uridine kinase;threonyl-tRNA synthetase	-0.211239	0.16112	367.323	389.761	0.189836	0.413259	FALSE	SW 3.3.1.10	Aminoacyl-tRNA synthetases	SigA; T-box
BSU38970	yxjF	oxidoreductase	-0.211007	0.377055	8.69698	9.08772	0.57574	0.776545	FALSE	SW 4.2.1.4, SW 6.6	Sporulation proteins/ other, Poorly characterized/ putative enzymes	CcpA; SigE; SigV
BSU15740	rsmB	16S rRNA m5C967 methyltransferase;NusB/RsmB/TIM44	-0.210444	0.261569	133.495	141.422	0.421081	0.664339	FALSE	SW 3.3.1.3	rRNA modification and maturation/ based on similarity	SigA
BSU20670	yoqD	antirepressor protein YoqD;phage regulatory protein, Rha family	-0.210383	1.05459	0.208871	0.189277	0.841878	0.934319	FALSE	SW 5.1.2	SP-beta prophage
BSU26170	yqbB	hypothetical protein	-0.209975	0.710071	1.01735	1.08944	0.767451	0.894833	FALSE	SW 5.1.3, SW 6.2	Skin element, Membrane proteins
BSU07100	lplA	lipoprotein;family 1 extracellular solute-binding protein;sugar ABC transporter periplasmic protein;extracellular solute-binding protein;extracellular solute-binding protein;extracellular solute-binding protein;extracellular solute-binding protein;extracellular solute-binding protein;sugar ABC transporter periplasmic protein;extracellular solute-binding protein;hypothetical protein	-0.209696	0.508436	2.25679	2.43748	0.680022	0.845121	FALSE	SW 1.2.1.4, SW 6.2	Unknown ABC transporters, Membrane proteins
BSU41060	rpmH	50S ribosomal protein L34	-0.209551	0.268237	679.541	721.382	0.434676	0.675633	FALSE	SW 3.3.1.4	Ribosomal proteins	SigA
BSU17790	yndH	hypothetical protein	-0.209539	0.38563	8.72871	9.38859	0.586877	0.782898	FALSE	SW 6.7	Proteins of unknown function
BSU34210	yvfG	hypothetical protein	-0.209263	0.29921	130.852	137.771	0.48431	0.713387	FALSE	SW 6.7	Proteins of unknown function
BSU18790	yoaZ	protease YoaZ	-0.208663	0.482109	3.52418	3.83441	0.665151	0.835251	FALSE	SW 6.7	Proteins of unknown function
BSU07650	yflK	hypothetical protein	-0.208324	0.199473	48.5473	51.7231	0.296315	0.54377	FALSE	SW 2.7	Detoxification reactions
BSU14550	ykrA	phosphatase YkrA;HAD-superfamily hydrolase	-0.20726	0.299095	160.936	170.732	0.488337	0.716461	FALSE	SW 6.6	Poorly characterized/ putative enzymes
BSU25550	rpsT	30S ribosomal protein S20	-0.206597	0.256602	3163.54	3368.84	0.420746	0.664339	FALSE	SW 3.3.1.4	Ribosomal proteins
BSU22170	ypsC	RNA methyltransferase YpsC	-0.206588	0.204454	81.4681	86.7005	0.312285	0.563003	FALSE	SW 3.3.1.3	rRNA modification and maturation/ based on similarity
BSU23140	resB	cytochrome c biogenesis protein ResB;ResB family protein	-0.206497	0.299777	96.9725	103.045	0.490927	0.716787	FALSE	SW 2.1.2.4, SW 6.2	Respiration/ other, Membrane proteins	CcpA; PhoP; ResD; SigA
BSU30830	menF	menaquinone-specific isochorismate synthase;isochorismate synthase	-0.206396	0.211889	154.768	164.586	0.330017	0.579578	FALSE	SW 2.6.2.8	Biosynthesis of menaquinone	SigA
BSU02660	ycbU	aminotransferase YcbU	-0.206028	0.368419	17.0185	18.0375	0.57601	0.776545	FALSE	SW 6.6	Poorly characterized/ putative enzymes
BSU30510	ytpA	phospholipase YtpA	-0.205981	0.235408	243.501	259.039	0.381575	0.631046	FALSE	SW 4.3.2, SW 6.6	Cell envelope stress proteins (controlled by SigM, V, W, X, Y), Poorly characterized/ putative enzymes	SigM
BSU02370	ybgA	GntR family transcriptional regulator;GntR family transcriptional regulator	-0.205771	0.269335	36.2389	38.683	0.444869	0.685026	FALSE	SW 1.1.3.3, SW 2.2.2.17, SW 2.3.3.3, SW 3.4.2.5	Utilization of cell wall components, Utilization of amino sugars, Utilization of amino sugars.1, Transcription factors/ other	GamR; SigA
BSU_misc_RNA_6			-0.205607	0.215488	381.602	406.287	0.34001	0.589915	FALSE
BSU19920	yotD	hypothetical protein	-0.204362	1.12062	0.916538	0.542022	0.855296	0.94208	FALSE	SW 5.1.2, SW 6.6	SP-beta prophage, Poorly characterized/ putative enzymes	CsoR; SigA; SigE; SigK
BSU01880	ybcI	hypothetical protein;hypothetical protein	-0.2029	0.509995	10.4247	11.0692	0.690743	0.850707	FALSE	SW 5.1.4, SW 6.7	Prophage 1, Proteins of unknown function
BSU08899	ygzD	XRE family transcriptional regulator;XRE family transcriptional regulator	-0.202442	0.37147	347.232	369.873	0.58577	0.781685	FALSE	SW 3.4.2.6	Transcription factor/ other/ based on similarity
BSU14810	ylaK	hypothetical protein;PhoH family protein	-0.20176	0.406239	3.94263	4.15354	0.619434	0.80255	FALSE	SW 4.2.1.5, SW 6.6	Newly identified sporulation proteins (based on transcription profiling), Poorly characterized/ putative enzymes
BSU_tRNA_66	trnB-Phe		-0.201706	0.488919	87.5055	92.1811	0.679932	0.845121	FALSE	SW 3.3.1.7	tRNA
BSU32310	yutD	hypothetical protein	-0.201616	0.21748	82.2567	88.2425	0.353898	0.605037	FALSE	SW 6.7	Proteins of unknown function	SigA
BSU09210	yhcT	RNA pseudouridine synthase YhcT;pseudouridine synthase	-0.201384	0.38065	25.0757	26.7506	0.596768	0.789992	FALSE	SW 3.3.1.3, SW 4.2.1.5	rRNA modification and maturation/ based on similarity, Newly identified sporulation proteins (based on transcription profiling)
BSU32800	yusH	glycine cleavage system H protein;glycine cleavage system H protein	-0.200972	0.275036	3858.05	4109.71	0.464956	0.702041	FALSE	SW 2.3.2.8, SW 2.6.2.7	Utilization of threonine/ glycine, Biosynthesis and scavenging of lipoic acid
BSU31800	yueF	hypothetical protein;hypothetical protein;hypothetical protein;hypothetical protein;hypothetical protein;hypothetical protein	-0.200867	0.29119	266.884	284.163	0.490311	0.716787	FALSE	SW 1.1.2, SW 6.2	Cell shape, Membrane proteins
BSU26960	yraF	spore coat protein F;AraC protein arabinose-binding/dimerization	-0.200863	0.587604	5.08229	5.69535	0.732476	0.875275	FALSE	SW 4.2.1.2	Spore coat protein/ based on similarity	SigG
BSU11490	yjbC	acetyltransferase YjbC	-0.198999	0.49934	95.9757	102.51	0.690244	0.850417	FALSE	SW 4.3.1, SW 4.3.2, SW 4.3.8	General stress proteins (controlled by SigB), Cell envelope stress proteins (controlled by SigM, V, W, X, Y), Resistance against oxidative and electrophile stress	PerR; SigB; SigM; SigW; SigX
BSU_tRNA_22	trnE-Asp		-0.198367	0.395162	227.464	243.291	0.615675	0.800559	FALSE	SW 3.3.1.7	tRNA
BSU17820	yndL	hypothetical protein	-0.197735	0.918158	0.546219	0.573013	0.829486	0.929318	FALSE	SW 1.1.4, SW 4.2.1.4, SW 6.2	Capsule biosynthesis and degradation, Sporulation proteins/ other, Membrane proteins	SigK
BSU04670	rsbRA	RsbT co-antagonist protein RsbRA	-0.197131	0.378299	545.728	581.387	0.602299	0.792127	FALSE	SW 3.4.1.2, SW 6.4.6	Control of sigma factors, Phosphorylation on a Thr residue	CcpA; SigA; SigB
BSU25040	yqgB	hypothetical protein	-0.197068	0.283893	22.077	23.7078	0.48758	0.716043	FALSE	SW 6.2, SW 6.7	Membrane proteins, Proteins of unknown function
BSU38000	ywdD	hypothetical protein;integral inner membrane protein	-0.196449	0.324859	35.2673	37.6495	0.545364	0.753516	FALSE	SW 6.2, SW 6.7	Membrane proteins, Proteins of unknown function
BSU32580	frlM	ABC transporter permease;binding-protein-dependent transport system inner membrane protein;binding-protein-dependent transport system inner membrane protein	-0.196066	0.754688	0.692828	0.761264	0.79502	0.90908	FALSE	SW 1.2.1.1.1, SW 2.2.2.17, SW 2.3.3.3, SW 6.2	Uptake of carbon sources, Utilization of amino sugars, Utilization of amino sugars.1, Membrane proteins	CodY; FrlR; SigA; YlxR
BSU_misc_RNA_46			-0.195902	0.287714	3390.92	3634.07	0.49594	0.71817	FALSE
BSU_misc_RNA_11			-0.195641	0.362401	495.116	528.853	0.589302	0.784188	FALSE
BSU13180	metE	5-methyltetrahydropteroyltriglutamate--homocysteine methyltransferase;hypothetical protein	-0.195626	0.277085	4.35511	4.74134	0.480178	0.710937	FALSE	SW 2.3.1.10, SW 6.4.8	Biosynthesis/ acquisition of methionine/ S-adenosylmethionine, Phosphorylation on either a Ser, Thr or Tyr residue	S-box
BSU16040	rplS	50S ribosomal protein L19;50S ribosomal protein L19;50S ribosomal protein L19;50S ribosomal protein L19;50S ribosomal protein L19;50S ribosomal protein L19	-0.195133	0.409492	9309.4	9967.85	0.633701	0.814334	FALSE	SW 3.3.1.4, SW 6.1	Ribosomal proteins, Essential genes	SigA; stringent response
BSU_tRNA_67	trnB-His		-0.195042	0.473981	131.537	139.968	0.680707	0.845515	FALSE	SW 3.3.1.7	tRNA
BSU13670	mhqR	MarR family transcriptional regulator;MarR family transcriptional regulator	-0.194883	0.188574	491.317	527.425	0.301391	0.549521	FALSE	SW 3.4.2.5, SW 4.3.8	Transcription factors/ other, Resistance against oxidative and electrophile stress
BSU03590	tcyC	L-cystine import ATP-binding protein TcyC;ABC transporter;ABC transporter	-0.194696	0.294984	81.4466	87.4021	0.50924	0.728642	FALSE	SW 1.2.1.1.2, SW 2.3.1.9, SW 6.2	Uptake of amino acids, Biosynthesis/ acquisition of cysteine, Membrane proteins
BSU38910	yxjL	transcriptional regulator;two component transcriptional regulator, LuxR family;response regulator receiver protein	-0.194522	0.408416	7.15782	7.60412	0.633873	0.814334	FALSE	SW 3.4.2.1, SW 6.4.2	Two-component system response regulators, Phosphorylation on an Asp residue
BSU16290	flgG	flagellar basal-body rod protein FlgG;hypothetical protein	-0.193947	0.38402	173.887	186.041	0.613528	0.799342	FALSE	SW 4.1.1.2, SW 4.1.2.6, SW 6.12, SW 6.2	Flagellar proteins, Other proteins required for efficient pellicle biofilm formation, Secreted proteins, Membrane proteins	CodY; DegU; SigA; SigD; Spo0A; SwrA
BSU03930	gdh	glucose 1-dehydrogenase	-0.192642	0.899625	0.555719	0.602486	0.830442	0.929318	FALSE	SW 4.2.4.2	Additional germination proteins	SigG; SpoVT
BSU37370	albA	antilisterial bacteriocin subtilosin biosynthesis protein AlbA;Radical SAM domain-containing protein	-0.192437	0.219038	89.828	96.4264	0.379644	0.629601	FALSE	SW 2.6.6.1, SW 4.3.15	Biosynthesis of antibacterial compounds, Biosynthesis of antibacterial compounds.1	AbrB; ResD; Rok; SigA
BSU33080	liaR	transcriptional regulatory protein LiaR;LuxR family transcriptional regulator;LuxR family transcriptional regulator;two component transcriptional regulator, LuxR family;LuxR family two component transcriptional regulator;LuxR family two component transcriptional regulator;response regulator receiver protein	-0.191547	0.287067	19.5633	20.6741	0.504608	0.724369	FALSE	SW 3.4.2.1, SW 4.3.13, SW 4.3.8, SW 6.4.2	Two-component system response regulators, Resistance against toxins/ antibiotics, Resistance against oxidative and electrophile stress, Phosphorylation on an Asp residue	LiaR; SigA
BSU25410	rpsU	30S ribosomal protein S21;30S ribosomal protein S21	-0.190685	0.22819	2126.17	2287.65	0.403356	0.650673	FALSE	SW 3.3.1.4	Ribosomal proteins
BSU_misc_RNA_1			-0.190102	0.251519	3264.44	3512.11	0.449758	0.68854	FALSE
BSU05830	gmuC	PTS system-oligo-beta-mannoside-specific transporter subunit IIC	-0.189997	0.382116	53.6945	57.6664	0.619032	0.802549	FALSE	SW 1.2.2.2, SW 2.2.2.25, SW 6.11	Sugar specific PTS proteins, Utilization of glucomannan, Efp-dependent proteins	AbrB; CcpA; GmuR; SigA
BSU_misc_RNA_23			-0.189927	0.55061	15.6949	16.465	0.73014	0.874227	FALSE
BSU40239	yyzF;yyzF	hypothetical protein;hypothetical protein	-0.189183	0.581691	11.6834	12.295	0.745008	0.881637	FALSE	SW 6.7	Proteins of unknown function
BSU01460	cbiO	energy-coupling factor transporter ATP-binding protein EcfA2;ABC transporter;ABC transporter	-0.188178	0.365779	105.141	113.085	0.606931	0.793807	FALSE	SW 1.2.3, SW 1.2.3.1, SW 6.2	ECF transporter, The general components of the ECF transporters, Membrane proteins
BSU04260	topB	DNA topoisomerase 3	-0.187398	0.139594	126.104	136.052	0.179449	0.400776	FALSE	SW 3.1.1, SW 3.1.3	DNA replication, DNA condensation/ segregation	SigA
BSU00320	yaaT	stage 0 sporulation protein YaaT;PSP1 domain-containing protein	-0.187306	0.205521	626.071	674.194	0.362099	0.611786	FALSE	SW 3.4.7, SW 3.4.7.6, SW 4.2.2, SW 4.2.2.6	phosphorelay, Other protein controlling the activity of the phosphorelay, phosphorelay.1, Other protein controlling the activity of the phosphorelay.1
BSU40790	yyaO	hypothetical protein	-0.187133	0.559975	8.06671	8.91758	0.738243	0.877126	FALSE	SW 6.7	Proteins of unknown function
BSU00520	ctc	50S ribosomal protein L25/general stress protein Ctc;putative ribosomal L25p family stress protein;ribosomal 5S rRNA E-loop binding protein Ctc/L25/TL5	-0.186988	0.413626	1546.76	1667.22	0.651218	0.826326	FALSE	SW 3.3.1.4, SW 4.3.1	Ribosomal proteins, General stress proteins (controlled by SigB)	SigA; SigB; stringent response
BSU27290	yrzA	hypothetical protein	-0.185185	0.363299	88.3438	94.5494	0.610239	0.795842	FALSE	SW 4.2.1.5	Newly identified sporulation proteins (based on transcription profiling)
BSU17170	pksI	polyketide biosynthesis enoyl-CoA isomerase PksI	-0.184712	0.777289	0.873386	0.98723	0.812163	0.918725	FALSE	SW 2.6.6.1, SW 4.3.15	Biosynthesis of antibacterial compounds, Biosynthesis of antibacterial compounds.1	AbrB; CodY
BSU21980	ypdP	hypothetical protein;hypothetical protein;hypothetical protein;hypothetical protein	-0.18417	0.28531	71.8269	77.5078	0.518597	0.735654	FALSE	SW 1.2.4.12, SW 6.2	Other transporters, Membrane proteins
BSU03080	ycgE	ArsR family transcriptional regulator;MarR family transcriptional regulator;MarR family transcriptional regulator	-0.183806	0.380096	487.109	524.146	0.628685	0.810559	FALSE	SW 3.4.2.6	Transcription factor/ other/ based on similarity
BSU05650	ydgH	hypothetical protein;MMPL domain-containing protein;MMPL domain protein;MMPL domain protein	-0.183102	0.27649	22.3082	24.077	0.507818	0.727297	FALSE	SW 1.2.4.12, SW 6.2	Other transporters, Membrane proteins	LexA
BSU05170	ydeE	AraC family transcriptional regulator;AraC family transcriptional regulator;AraC family transcriptional regulator;AraC family transcriptional regulator;AraC family transcriptional regulator;transcriptional regulator, AraC family;transcriptional regulator, AraC family;AraC family transcriptional regulator;AraC family transcriptional regulator;AraC family transcriptional regulator	-0.182844	0.458595	3.8287	4.19944	0.690111	0.850417	FALSE	SW 3.4.2.6	Transcription factor/ other/ based on similarity
BSU07420	yfmM	ABC transporter ATP-binding protein;ABC transporter;ABC transporter;ABC transporter	-0.182685	0.2507	75.5737	81.7438	0.466186	0.703362	FALSE	SW 1.2.1.4	Unknown ABC transporters
BSU30800	menB;menB	1,4-dihydroxy-2-naphthoyl-CoA synthase;putative naphthoate synthase;naphthoate synthase;naphthoate synthase;naphthoate synthase	-0.182185	0.218781	708.572	767.63	0.404997	0.650953	FALSE	SW 2.6.2.8, SW 6.1, SW 6.4.1	Biosynthesis of menaquinone, Essential genes, Phosphorylation on an Arg residue	SigA
BSU15640	yloA	hypothetical protein;fibronectin-binding A domain-containing protein;Fibronectin-binding A domain protein;fibronectin-binding A domain-containing protein;fibronectin-binding A domain-containing protein;fibronectin-binding A domain-containing protein	-0.181531	0.21104	58.6587	63.4617	0.389691	0.63633	FALSE	SW 4.1.2.5, SW 4.4	Other proteins required for biofilm formation, Lifestyles/ miscellaneous	AbrB; DegU
BSU35460	comFB	ComF operon protein 2	-0.181508	0.34973	123.429	133.755	0.603765	0.792617	FALSE	SW 3.1.7, SW 4.1.3	Genetic competence, Genetic competence.1	ComK; DegU; ScoC; SigA; SigD
BSU02420	glnT	sodium/glutamine symporter GlnT	-0.18137	0.453245	2.81464	3.1102	0.68904	0.850417	FALSE	SW 1.2.4.1.1, SW 2.3.1.1, SW 2.3.2.1, SW 6.2	Solute:sodium symporter family, Biosynthesis/ acquisition of glutamate/ glutamine/ ammonium assimilation, Utilization of glutamine/ glutamate, Membrane proteins	GlnL; SigA
BSU12790	xhlA	phage-like element PBSX protein XhlA	-0.180707	0.431042	94.6506	102.079	0.675047	0.840897	FALSE	SW 5.1.1, SW 6.2	PBSX prophage, Membrane proteins	Xpf
BSU04460	dctR	C4-dicarboxylate response regulator DctR;response regulator	-0.180615	0.304959	15.6308	17.2519	0.553676	0.760368	FALSE	SW 2.2.2.1, SW 3.4.2.1, SW 6.4.2	Utilization of organic acids, Two-component system response regulators, Phosphorylation on an Asp residue
BSU30035	ytzG	16S rRNA pseudouridine(516) synthase	-0.17997	0.250008	43.9756	47.5894	0.471613	0.707468	FALSE	SW 3.3.1.3	rRNA modification and maturation/ based on similarity
BSU32810	yusI	hypothetical protein;putative ArsC family related protein;arsenate reductase-like protein	-0.17982	0.216559	402.987	436.714	0.40634	0.65254	FALSE	SW 4.3.12	Resistance against toxic metals/ based on similarity
BSU22400	dinG	ATP-dependent helicase DinG;Exonuclease RNase T and DNA polymerase III	-0.179404	0.236963	112.189	121.549	0.448993	0.688318	FALSE	SW 3.1.5, SW 3.1.5.6	DNA repair/ recombination, Other proteins
BSU22019	ypzF	hypothetical protein	-0.179391	0.360461	193.46	209.716	0.618715	0.802549	FALSE	SW 4.2.1.4, SW 6.7	Sporulation proteins/ other, Proteins of unknown function	SigA; SigG
BSU08390	yfiT	metal-dependent hydrolase YfiT	-0.179377	0.349477	120.556	130.356	0.60776	0.793807	FALSE	SW 4.3.8	Resistance against oxidative and electrophile stress
BSU01800	alkA	DNA-3-methyladenine glycosylase;DNA-3-methyladenine glycosylase II	-0.179144	0.651372	2.27687	2.38621	0.783296	0.901894	FALSE	SW 3.1.5, SW 3.1.5.6, SW 5.1.4	DNA repair/ recombination, Other proteins, Prophage 1	AdaA; SigA
BSU33100	liaF	LiaR negative effector LiaF;hypothetical protein;hypothetical protein	-0.178743	0.228158	37.9794	41.0213	0.43338	0.674677	FALSE	SW 3.4.2.2.3, SW 4.3.13, SW 4.3.8, SW 6.2	Control of response regulators/ other, Resistance against toxins/ antibiotics, Resistance against oxidative and electrophile stress, Membrane proteins	LiaR; SigA
BSU25080	yqfX	hypothetical protein	-0.178677	0.725309	2.70183	3.00973	0.805414	0.913817	FALSE	SW 4.2.1.4	Sporulation proteins/ other	SigG
BSU28360	ysnA	non-canonical purine NTP pyrophosphatase;putative Ham1-like protein	-0.178556	0.197072	127.409	138.019	0.364911	0.614963	FALSE	SW 6.6	Poorly characterized/ putative enzymes
BSU34430	racX	amino acid racemase	-0.178044	0.209199	62.4967	67.829	0.394728	0.641211	FALSE	SW 4.3.2	Cell envelope stress proteins (controlled by SigM, V, W, X, Y)	SigW
BSU15710	priA	primosomal protein N';putative primosomal protein N';primosomal protein N';primosomal protein N';primosomal protein N';primosomal protein N';primosomal protein N'	-0.177734	0.273319	45.6613	49.5589	0.515512	0.733465	FALSE	SW 3.1.1, SW 6.1	DNA replication, Essential genes
BSU36830	atpA	ATP synthase subunit alpha;ATP synthase F1 subunit alpha	-0.177608	0.164713	1558.6	1693.77	0.280906	0.526375	FALSE	SW 2.1.5.1, SW 6.2, SW 6.4.8	ATPase, Membrane proteins, Phosphorylation on either a Ser, Thr or Tyr residue	stringent response
BSU27390	yrrK	Holliday junction resolvase;Holliday junction resolvase YqgF	-0.177557	0.361308	173.877	188.598	0.623122	0.806274	FALSE	SW 3.2.5, SW 3.3.1.3	RNase/ based on similarity, rRNA modification and maturation/ based on similarity	T-box
BSU38830	aldY	aldehyde dehydrogenase AldY;aldehyde dehydrogenase;aldehyde dehydrogenase	-0.176719	0.488628	4.36922	4.6756	0.717604	0.866021	FALSE	SW 4.3.1, SW 4.3.8, SW 6.6	General stress proteins (controlled by SigB), Resistance against oxidative and electrophile stress, Poorly characterized/ putative enzymes	SigB
BSU38150	qoxC	quinol oxidase subunit 3	-0.176489	0.280997	1609	1750.16	0.529951	0.744562	FALSE	SW 2.1.2.1, SW 6.2	Terminal oxidases, Membrane proteins	CitB; stringent response
BSU35390	yviE	hypothetical protein;hypothetical protein;hypothetical protein;hypothetical protein	-0.176278	0.412304	13.9302	15.1231	0.668983	0.836651	FALSE	SW 6.7	Proteins of unknown function	ComK; DegU; ScoC; SigA; SigD
BSU34580	yvdJ	maltodextrin utilization protein YvdJ	-0.176176	0.423447	3.8911	4.3123	0.677373	0.843151	FALSE	SW 6.2, SW 6.7	Membrane proteins, Proteins of unknown function
BSU34080	yvfS	transport permease YvfS;ABC-2 type transporter;hypothetical protein	-0.17601	0.473308	3.3669	3.86845	0.709988	0.862976	FALSE	SW 1.2.1.2.6, SW 6.2	Exporters of unknown function, Membrane proteins
BSU37770	rocB	arginine utilization protein RocB	-0.175815	0.656944	21.984	23.6136	0.788987	0.904767	FALSE	SW 2.3.2.4	Utilization of arginine/ ornithine	AbrB; AhrC; CodY; RocR; SigL
BSU06750	yefC	resolvase YefC	-0.17581	0.593209	8.77289	9.5996	0.766947	0.894508	FALSE	SW 3.1.6	DNA repair/ recombination/ based on similarity
BSU37800	yweA	hypothetical protein	-0.175145	0.330216	93.5213	101.601	0.595838	0.789799	FALSE	SW 3.4.7.2, SW 4.2.2.2, SW 6.12	Proteins controlling the activity of the kinases, Proteins controlling the activity of the kinases.1, Secreted proteins	AbrB
BSU01140	ybaC	aminopeptidase YbaC	-0.175123	0.347343	18.2672	19.8133	0.614137	0.799609	FALSE	SW 6.6	Poorly characterized/ putative enzymes
BSU10460	yhjC	hypothetical protein	-0.174948	0.989793	0.675079	0.936018	0.859703	0.945155	FALSE	SW 6.7	Proteins of unknown function	CodY; ComK
BSU38140	qoxD	quinol oxidase subunit 4	-0.174534	0.317098	1148.92	1249.65	0.582037	0.779056	FALSE	SW 2.1.2.1, SW 6.2	Terminal oxidases, Membrane proteins	CitB; stringent response
BSU10350	yhfS	acetyl-CoA acetyltransferase	-0.173976	0.315458	6.71742	7.22458	0.58129	0.779056	FALSE	SW 6.6	Poorly characterized/ putative enzymes	BirA
BSU29820	ytpR	tRNA-binding protein YtpR	-0.173328	0.163117	345.804	376.259	0.287964	0.533886	FALSE	SW 3.3.1.10	Aminoacyl-tRNA synthetases	SigA; Spx
BSU01770	glmM	phosphoglucosamine mutase;phosphoglucosamine mutase;phosphoglucosamine mutase;phosphoglucosamine mutase	-0.172407	0.132708	192.331	209.599	0.193894	0.417504	FALSE	SW 1.1.1.1, SW 2.6.1.1, SW 6.1, SW 6.4.5	Biosynthesis of peptidoglycan, Biosynthesis of peptidoglycan.1, Essential genes, Phosphorylation on a Ser residue	SigA
BSU16310	fliM	flagellar motor switch protein FliM;flagellar motor switch protein FliM	-0.172358	0.438409	66.3525	72.0856	0.694212	0.853388	FALSE	SW 4.1.1.2, SW 6.2	Flagellar proteins, Membrane proteins	CodY; DegU; SigA; SigD; Spo0A; SwrA
BSU06090	ydiR	type-2 restriction enzyme BsuMI component YdiR	-0.172067	0.490912	28.2461	30.7309	0.72596	0.871577	FALSE	SW 3.1.4, SW 5.1.5	DNA restriction/ modification, Prophage 3
BSU25340	phoH	PhoH-like protein	-0.171975	0.211991	230.539	251.44	0.417228	0.662548	FALSE	SW 6.6	Poorly characterized/ putative enzymes
BSU37660	eutD	phosphate acetyltransferase;phosphate acetyltransferase	-0.1717	0.166509	1079.43	1177.88	0.302458	0.550328	FALSE	SW 2.2.1.5, SW 6.4.8	Overflow metabolism, Phosphorylation on either a Ser, Thr or Tyr residue	CcpA; SigA
BSU03090	ycgF	amino acid efflux protein YcgF	-0.17128	0.237492	55.7411	60.5723	0.470784	0.707392	FALSE	SW 4.2.1.4, SW 6.2	Sporulation proteins/ other, Membrane proteins
BSU30930	ytaB	hypothetical protein	-0.171182	0.694167	5.92518	6.32014	0.805217	0.913817	FALSE	SW 4.3.1	General stress proteins (controlled by SigB)	SigB
BSU27680	yrbG	hypothetical protein	-0.170946	0.321317	19.2747	21.1908	0.594715	0.788838	FALSE	SW 4.2.1.5, SW 6.2	Newly identified sporulation proteins (based on transcription profiling), Membrane proteins
BSU34710	yvcQ	sensor histidine kinase;histidine kinase;histidine kinase	-0.169522	0.169701	72.6539	79.3278	0.317823	0.568238	FALSE	SW 3.3.4.2, SW 3.4.2.2.1, SW 4.3.13, SW 6.2, SW 6.4.4	Protein kinases, Two-component sensor kinase, Resistance against toxins/ antibiotics, Membrane proteins, Phosphorylation on a His residue	PsdR; SigA
BSU16250	fliJ	flagellar FliJ protein	-0.168729	0.549017	28.8621	31.4752	0.758592	0.889075	FALSE	SW 4.1.1.2, SW 6.2	Flagellar proteins, Membrane proteins	CodY; DegU; SigA; SigD; Spo0A; SwrA
BSU11680	thiS	sulfur carrier protein ThiS	-0.168608	0.461755	83.5746	90.797	0.715002	0.865253	FALSE	SW 2.6.2.3	Biosynthesis/ acquisition of thiamine	Thi-box
BSU02860	adcC	zinc transport system ATP-binding protein AdcC;ABC transporter;ABC transporter-like protein	-0.168513	0.307485	57.799	63.3049	0.583668	0.780193	FALSE	SW 1.2.1.1.6, SW 1.3.2.3, SW 6.2	Uptake of ions, Zinc, Membrane proteins	SigA; Zur
BSU04730	sigB	RNA polymerase sigma-B factor	-0.168495	0.340543	118.433	129.605	0.620753	0.803733	FALSE	SW 3.2.1.2, SW 3.4.1.1, SW 4.3.1	Sigma factors, Sigma factors.1, General stress proteins (controlled by SigB)	CcpA; SigA; SigB
BSU36360	mscL	large-conductance mechanosensitive channel	-0.16837	0.238473	194.845	212.796	0.480167	0.710937	FALSE	SW 4.3.7, SW 6.2	Coping with hypo-osmotic stress, Membrane proteins
BSU03110	ycgH	transporter	-0.168288	0.779616	0.843975	0.832738	0.829097	0.929318	FALSE	SW 1.2.4.12, SW 4.2.1.5, SW 6.2	Other transporters, Newly identified sporulation proteins (based on transcription profiling), Membrane proteins
BSU23840	yqjK	ribonuclease Z;ribonuclease Z	-0.167676	0.254189	46.2047	50.2684	0.509478	0.728719	FALSE	SW 3.2.4.2, SW 3.3.1.8, SW 6.1	Endoribonucleases, tRNA modification and maturation, Essential genes
BSU05280	ydeO	hypothetical protein	-0.167435	0.217659	48.3908	52.7984	0.441744	0.682601	FALSE	SW 6.2, SW 6.7	Membrane proteins, Proteins of unknown function
BSU38480	ywaC	GTP pyrophosphokinase YwaC;RelA/SpoT domain-containing protein	-0.167251	0.35282	81.1297	88.6036	0.635471	0.816122	FALSE	SW 2.5.3, SW 4.3.2	Metabolism of signalling nucleotides, Cell envelope stress proteins (controlled by SigM, V, W, X, Y)	SigM; SigV; SigW
BSU00270	yaaO	hypothetical protein;Orn/Lys/Arg decarboxylase major region	-0.16679	0.26883	49.3221	53.9935	0.534976	0.747847	FALSE	SW 3.3.1.14, SW 3.3.4.8, SW 6.6	Translation factor modification and maturation, Protein modification/ other, Poorly characterized/ putative enzymes	SigK; SigW
BSU38270	efeM	iron uptake system component EfeM;peptidase M75, Imelysin	-0.166299	0.442618	616.782	670.414	0.707127	0.860983	FALSE	SW 1.2.4.5, SW 1.3.3.2, SW 2.6.5.5, SW 6.2	Metal ion transporter, Elemental iron transport system, Elemental iron transport system.1, Membrane proteins	Fur; SigA; SigM; SigW; SigX
BSU16130	gid	methylenetetrahydrofolate--tRNA-(uracil-5-)-methyltransferase TrmFO;hypothetical protein	-0.166287	0.417247	76.078	82.8867	0.690237	0.850417	FALSE	SW 3.3.1.8	tRNA modification and maturation	CodY; SigA
BSU02380	ybgB	hypothetical protein	-0.165682	0.230497	198.004	216.14	0.47226	0.707944	FALSE	SW 4.3.18, SW 4.3.2, SW 6.2	Toxins, antitoxins and immunity against toxins/ based on similarity, Cell envelope stress proteins (controlled by SigM, V, W, X, Y), Membrane proteins	GamR; SigA; SigY
BSU20270	yorS	5'(3')-deoxyribonucleotidase	-0.165481	1.17682	0.130723	0.137855	0.888172	0.959428	FALSE	SW 3.1.8, SW 5.1.2	Genetics/ other/ based on similarity, SP-beta prophage
BSU37650	cysL	HTH-type transcriptional regulator CysL	-0.165245	0.216098	49.5892	54.3064	0.444464	0.684668	FALSE	SW 2.6.4, SW 2.6.4.2, SW 3.4.2.5	Sulfur metabolism, sulfur metabolism/ general, Transcription factors/ other	CysL; SigA
BSU05990	tatCY	Sec-independent protein translocase protein TatCy;Sec-independent protein translocase subunit TatC;Sec-independent protein translocase subunit TatC;Sec-independent protein translocase subunit TatC;Sec-independent protein translocase subunit TatC	-0.164434	0.18591	1485.44	1625.74	0.376436	0.625604	FALSE	SW 3.3.5, SW 6.2	Protein secretion, Membrane proteins
BSU34060	yvfU	transcriptional regulator	-0.164019	0.245952	36.0404	38.8931	0.504853	0.724457	FALSE	SW 3.4.2.1, SW 6.4.1, SW 6.4.2	Two-component system response regulators, Phosphorylation on an Arg residue, Phosphorylation on an Asp residue
BSU28090	valS	valine--tRNA ligase;valyl-tRNA synthetase;valyl-tRNA synthetase	-0.163643	0.178673	314.368	344.987	0.359728	0.610382	FALSE	SW 3.3.1.10, SW 6.1, SW 6.11	Aminoacyl-tRNA synthetases, Essential genes, Efp-dependent proteins	SigA; T-box
BSU40370	yycJ	metallo-hydrolase YycJ;beta-lactamase domain-containing protein;beta-lactamase domain-containing protein	-0.163402	0.27979	74.0746	81.1905	0.559209	0.763906	FALSE	SW 1.1.1.1, SW 1.1.8.2, SW 2.6.1.1, SW 3.1.5.7	Biosynthesis of peptidoglycan, Other genes, Biosynthesis of peptidoglycan.1, Mismatch repair (MMR)
BSU33970	araR	transcriptional repressor;GntR family transcriptional regulator;GntR family transcriptional regulator;GntR family transcriptional regulator;transcriptional regulator;GntR family transcriptional regulator	-0.163269	0.275316	19.9384	21.7059	0.553165	0.75993	FALSE	SW 2.2.2.6, SW 3.4.2.5	Utilization of arabinan/ arabinose/ arabitol, Transcription factors/ other	AraR; SigA
BSU36270	ywqB	hypothetical protein;zinc finger SWIM domain-containing protein	-0.163213	0.313543	103.662	113.635	0.602683	0.792127	FALSE	SW 6.7	Proteins of unknown function
BSU20840	yopM	hypothetical protein	-0.162483	1.17161	0.601905	0.580064	0.889701	0.959428	FALSE	SW 5.1.2	SP-beta prophage
BSU23310	sipS	signal peptidase I S	-0.1624	0.188715	85.6932	93.6023	0.389483	0.63633	FALSE	SW 3.3.5, SW 6.2	Protein secretion, Membrane proteins	SigA
BSU23750	yqjT	hypothetical protein;hypothetical protein	-0.162279	0.226546	230.802	252.804	0.473794	0.709974	FALSE	SW 6.2, SW 6.7	Membrane proteins, Proteins of unknown function
BSU29710	acuC	acetoin utilization protein AcuC;histone deacetylase;histone deacetylase superfamily;histone deacetylase;histone deacetylase superfamily protein	-0.16121	0.258693	21.3165	23.5114	0.533173	0.746442	FALSE	SW 2.2.2.1, SW 2.4.1.3, SW 3.3.4.5	Utilization of organic acids, Utilization of fatty acids, Protein acetylases/ deacetylases	CcpA; SigA
BSU08800	ygaK	FAD-linked oxidoreductase YgaK;FAD linked oxidase	-0.160983	0.79992	0.372154	0.468431	0.840504	0.933318	FALSE	SW 4.2.1.1.8, SW 6.6	Not yet assigned, Poorly characterized/ putative enzymes
BSU21630	yokD	AAC(3) family N-acetyltransferase	-0.160525	0.432294	6.66201	7.26187	0.710389	0.862976	FALSE	SW 4.3.14, SW 5.1.2	Resistance against toxins/ antibiotics/ based on similarity, SP-beta prophage
BSU37130	spo0F	sporulation initiation phosphotransferase F;response regulator receiver protein;response regulator receiver protein;response regulator receiver protein;response regulator receiver protein	-0.16	0.234762	55.6201	60.795	0.49553	0.71817	FALSE	SW 3.4.7.3, SW 4.2.2.3, SW 6.4.2	The phosphotransferases, The phosphotransferases.1, Phosphorylation on an Asp residue	SigA; SigH; Spo0A
BSU37060	tdk	thymidine kinase;thymidine kinase	-0.159993	0.310153	83.2793	91.3597	0.605958	0.793527	FALSE	SW 2.5.2.4	Biosynthesis/ acquisition of pyrimidine nucleotides
BSU36860	atpE	ATP synthase subunit c	-0.159911	0.302304	4129.77	4541.68	0.596823	0.789992	FALSE	SW 2.1.5.1, SW 6.2	ATPase, Membrane proteins	stringent response
BSU35470	comFA	ComF operon protein 1	-0.159555	0.403721	2.33499	2.55455	0.692688	0.852474	FALSE	SW 3.1.7, SW 4.1.3, SW 6.2, SW 6.4.1	Genetic competence, Genetic competence.1, Membrane proteins, Phosphorylation on an Arg residue	ComK; DegU; ScoC; SigA; SigD
BSU16580	polC	DNA polymerase III PolC-type;DNA polymerase III subunit alpha;DNA polymerase III, alpha subunit;DNA polymerase III subunit alpha	-0.158464	0.162023	69.919	76.9825	0.328059	0.577954	FALSE	SW 3.1.1, SW 6.1	DNA replication, Essential genes
BSU28080	folC	folylpolyglutamate synthase;putative folylpolyglutamate synthase;bifunctional folylpolyglutamate synthase/ dihydrofolate synthase	-0.158208	0.192822	186.345	205.006	0.411938	0.657044	FALSE	SW 2.6.2.5, SW 6.1	Biosynthesis of folate, Essential genes	SigA; T-box
BSU35290	prfB	peptide chain release factor 2;peptide chain release factor 2;peptide chain release factor 2	-0.158148	0.199157	1996.24	2192.82	0.427145	0.668383	FALSE	SW 3.3.1.11, SW 6.1	Translation factors, Essential genes	SigA
BSU33150	yvqK	Cob(i)yrinic acid a,c-diamide adenosyltransferase;ATP/cobalamin adenosyltransferase	-0.157637	0.284134	72.5615	79.6067	0.579033	0.778463	FALSE	SW 2.6.2.13, SW 6.6	Biosynthesis/ acquisition of cobalamine (B12)), Poorly characterized/ putative enzymes	B12 riboswitch
BSU02800	ycdC	hypothetical protein	-0.157449	0.3225	39.2843	43.2765	0.625399	0.8079	FALSE	SW 6.7	Proteins of unknown function
BSU14570	ykyA	lipoprotein	-0.156387	0.410681	151.265	166.163	0.703352	0.859804	FALSE	SW 6.2, SW 6.7	Membrane proteins, Proteins of unknown function
BSU35400	flgL	flagellar hook-associated protein 3;flagellar hook-associated protein 3;flagellar hook-associated protein 3;flagellar hook-associated protein 3;flagellar hook-associated protein 3	-0.156242	0.330191	291.544	321.147	0.63608	0.816178	FALSE	SW 4.1.1.2	Flagellar proteins	ComK; DegU; ScoC; SigA; SigD
BSU22530	ypjA	hypothetical protein	-0.15588	0.348967	19.6843	21.5675	0.655099	0.830005	FALSE	SW 6.2, SW 6.7	Membrane proteins, Proteins of unknown function
BSU23800	proI	pyrroline-5-carboxylate reductase 2;Pyrroline-5-carboxylate reductase	-0.155833	0.264501	13.9288	15.3937	0.555755	0.761556	FALSE	SW 2.3.1.2	Biosynthesis/ acquisition of proline	SigA; T-box
BSU30240	bioW	6-carboxyhexanoate--CoA ligase	-0.155412	0.719371	1.68841	1.71244	0.828958	0.929318	FALSE	SW 2.6.2.1	Biosynthesis/ acquisition of biotin	BirA
BSU_misc_RNA_60			-0.155283	0.335459	1089.33	1200.46	0.643437	0.821005	FALSE
BSU28110	spoVID	stage VI sporulation protein D;peptidoglycan-binding LysM	-0.155149	0.362474	3.22701	3.50014	0.668631	0.836475	FALSE	SW 4.2.1.1.1	Class I	SigE
BSU40820	yyaL	hypothetical protein;hypothetical protein;hypothetical protein;hypothetical protein	-0.155148	0.207923	23.581	25.9608	0.455559	0.693668	FALSE	SW 4.2.1.5	Newly identified sporulation proteins (based on transcription profiling)
BSU14920	ctaF	cytochrome c oxidase subunit 4B;cytochrome C oxidase subunit IV	-0.155053	0.447809	28.4445	31.2486	0.729156	0.873673	FALSE	SW 2.1.2.1, SW 6.2	Terminal oxidases, Membrane proteins	Abh; AbrB; CcpA; ResD
BSU22990	ypbF	hypothetical protein	-0.154523	0.444439	9.37592	10.3936	0.728079	0.872814	FALSE	SW 6.7	Proteins of unknown function
BSU30550	metK	S-adenosylmethionine synthase;S-adenosylmethionine synthetase;S-adenosylmethionine synthetase	-0.153741	0.219563	715.549	789.319	0.483795	0.713131	FALSE	SW 2.3.1.10, SW 6.1	Biosynthesis/ acquisition of methionine/ S-adenosylmethionine, Essential genes	S-box
BSU_rRNA_23	rrnI-16S		-0.153268	0.696684	1.29128	1.403	0.825874	0.928815	FALSE	SW 3.3.1.1	Ribosomal RNA
BSU37580	ywgB	HTH-type transcriptional regulator YwgB;BadM/Rrf2 family transcriptional regulator	-0.152854	0.34895	11.6792	12.6908	0.661357	0.833495	FALSE	SW 6.7	Proteins of unknown function
BSU31610	mrpB	Na(+)/H(+) antiporter subunit B;Na+/H+ antiporter MnhB subunit-related protein	-0.152741	0.194614	73.253	80.8232	0.432545	0.674171	FALSE	SW 1.2.4.5, SW 1.3.1.2, SW 6.1, SW 6.2	Metal ion transporter, Sodium uptake/ export, Essential genes, Membrane proteins
BSU10890	yisX	hypothetical protein	-0.152199	0.231296	26.9488	29.576	0.510523	0.729424	FALSE	SW 6.7	Proteins of unknown function
BSU09940	yhaL	sporulation protein YhaL	-0.151881	0.520274	12.0955	12.9876	0.770344	0.895713	FALSE	SW 4.2.1.4, SW 6.2	Sporulation proteins/ other, Membrane proteins	SigE
BSU39040	yxiS	hypothetical protein;hypothetical protein	-0.151237	0.372607	81.9669	90.2053	0.684826	0.8479	FALSE	SW 4.3.1, SW 4.3.8	General stress proteins (controlled by SigB), Resistance against oxidative and electrophile stress	SigB
BSU26550	yrkD	hypothetical protein	-0.151107	0.393625	666.861	735.913	0.701063	0.859143	FALSE	SW 6.7	Proteins of unknown function
BSU23110	resE	sensor histidine kinase;putative two-component histidine kinase sensor protein;histidine kinase;histidine kinase	-0.151093	0.157999	160.151	177.226	0.338925	0.588956	FALSE	SW 2.1.1, SW 3.3.4.2, SW 3.4.2.2.1, SW 6.2, SW 6.4.4	Regulators of electron transport, Protein kinases, Two-component sensor kinase, Membrane proteins, Phosphorylation on a His residue	CcpA; PhoP; ResD; SigA
BSU33230	sigO	RNA polymerase sigma factor SigO	-0.150074	0.667781	1.78935	1.84706	0.822185	0.925832	FALSE	SW 3.2.1.2, SW 3.4.1.1, SW 4.3.3	Sigma factors, Sigma factors.1, Acid stress proteins (controlled by YvrI-YvrHa)	RsoA; SigO; YvrHb
BSU23090	rsiX	sigma-X negative effector	-0.150049	0.168931	135.781	150.373	0.37442	0.623823	FALSE	SW 3.4.1.2, SW 4.3.2, SW 6.2	Control of sigma factors, Cell envelope stress proteins (controlled by SigM, V, W, X, Y), Membrane proteins	SigA; SigX; YvrHb
BSU13790	ykvQ	glycosylase YkvQ	-0.150005	0.570201	4.6701	5.22854	0.792494	0.907212	FALSE	SW 4.2.1.4, SW 6.6	Sporulation proteins/ other, Poorly characterized/ putative enzymes	SigK
BSU20500	ligB	DNA ligase-like protein LigB	-0.149916	0.722806	0.934951	0.910729	0.835691	0.931817	FALSE	SW 3.1.1, SW 5.1.2	DNA replication, SP-beta prophage
BSU36350	ywpD	hypothetical protein	-0.149398	0.443499	3.1914	3.57408	0.736221	0.877094	FALSE	SW 3.3.4.2, SW 3.4.2.2.1, SW 6.4.4	Protein kinases, Two-component sensor kinase, Phosphorylation on a His residue
BSU03940	ycnI	hypothetical protein;nuclear export factor GLE1	-0.149003	0.271131	49.6858	54.7234	0.582621	0.779056	FALSE	SW 6.2, SW 6.7	Membrane proteins, Proteins of unknown function	AbrB; SigA; YcnK
BSU34500	yvdR	hypothetical protein	-0.148949	0.320192	15.5189	16.9384	0.641798	0.820524	FALSE	SW 1.2.4.14, SW 3.3.3, SW 6.2	Multidrug exporters, Chaperone/ protein folding/ based on similarity, Membrane proteins
BSU13440	ykoY	hypothetical protein;integral membrane protein TerC;Integral membrane protein TerC	-0.148722	0.267475	190.39	210.928	0.578197	0.778063	FALSE	SW 4.2.1.5, SW 6.2	Newly identified sporulation proteins (based on transcription profiling), Membrane proteins	yybP-ykoY motif
BSU05380	ydfE;ydfE	hypothetical protein;hypothetical protein;flavoprotein	-0.148659	0.403631	20.7154	23.0508	0.712646	0.864264	FALSE	SW 6.7	Proteins of unknown function
BSU07270	yfnH	glucose-1-phosphate cytidylyltransferase	-0.148294	0.813296	1.19375	1.24744	0.855318	0.94208	FALSE	SW 4.2.1.4, SW 6.6	Sporulation proteins/ other, Poorly characterized/ putative enzymes	GerE; SigE; SigK
BSU16890	ymfK		-0.147783	0.177438	108.252	120.418	0.404916	0.650953	FALSE	SW 6.10	Pseudogenes
BSU11940	yjcP	hypothetical protein	-0.147611	0.408998	12.1374	13.6753	0.718168	0.866174	FALSE	SW 6.2, SW 6.7	Membrane proteins, Proteins of unknown function	SigD
BSU38090	vpr	minor extracellular protease vpr	-0.14718	0.465887	0.976992	1.08058	0.752068	0.885233	FALSE	SW 2.3.3.5, SW 3.3.7.2, SW 6.12	Utilization of proteins, Extracellular feeding proteases, Secreted proteins	CodY; DnaA; LexA; PhoP; SigH
BSU12280	rex	hypothetical protein	-0.146432	0.231693	1036.62	1151.43	0.52738	0.7434	FALSE	SW 3.1.9, SW 6.7	Newly identified competence genes, Proteins of unknown function	ResD; Rex; stringent response
BSU28540	ysiB	enoyl-CoA hydratase	-0.145079	0.329552	19.8026	22.0785	0.65977	0.83291	FALSE	SW 2.4.1.3, SW 6.4.1	Utilization of fatty acids, Phosphorylation on an Arg residue	CcpA; FadR; SigA
BSU37880	spsD	spore coat polysaccharide biosynthesis protein SpsD;hypothetical protein	-0.145015	0.585402	2.14007	2.48312	0.804352	0.913135	FALSE	SW 4.2.1.4	Sporulation proteins/ other	GerE; SigE; SigK
BSU14300	moaE	molybdopterin synthase catalytic subunit;molybdopterin biosynthesis protein MoaE;molybdopterin biosynthesis MoaE protein;molybdopterin biosynthesis MoaE protein	-0.14454	0.382556	323.134	357.923	0.705559	0.860186	FALSE	SW 2.6.2.10	Biosynthesis of molybdopterin
BSU21600	yokG	pesticidal crystal protein-like YokG	-0.144299	0.565584	7.52881	8.35296	0.798621	0.909758	FALSE	SW 4.3.18, SW 5.1.2	Toxins, antitoxins and immunity against toxins/ based on similarity, SP-beta prophage
BSU23960	artR	arginine transport ATP-binding protein ArtM	-0.144192	0.329909	16.6308	18.2399	0.662064	0.833495	FALSE	SW 1.2.1.1.2, SW 2.3.1.4, SW 6.2	Uptake of amino acids, Biosynthesis/ acquisition of arginine, Membrane proteins	YlxR
BSU11180	yitZ	MFS transporter	-0.143342	0.260171	349.541	388.112	0.581666	0.779056	FALSE	SW 4.3.14, SW 6.2	Resistance against toxins/ antibiotics/ based on similarity, Membrane proteins
BSU39770	iolR	HTH-type transcriptional regulator IolR	-0.143341	0.260579	82.0225	91.4306	0.58226	0.779056	FALSE	SW 2.2.2.16, SW 3.4.2.5	Utilization of inositol, Transcription factors/ other	IolR; SigA
BSU15430	ileS	isoleucine--tRNA ligase	-0.142369	0.172865	264.251	294.337	0.410178	0.655691	FALSE	SW 3.3.1.10, SW 6.1	Aminoacyl-tRNA synthetases, Essential genes	T-box
BSU20090	yosK	hypothetical protein	-0.142325	1.13137	0.33754	0.580064	0.899891	0.96382	FALSE	SW 5.1.2	SP-beta prophage
BSU15700	coaBC	coenzyme A biosynthesis bifunctional protein CoaBC;phosphopantothenoylcysteine decarboxylase/phosphopantothenate/cysteine ligase;phosphopantothenoylcysteine decarboxylase/phosphopantothenate/cysteine ligase	-0.142316	0.330206	268.927	298.484	0.666474	0.835359	FALSE	SW 2.6.2.4, SW 6.1	Biosynthesis of coenzyme A, Essential genes
BSU01670	ybbE	hypothetical protein	-0.14161	0.467281	2.32465	2.48219	0.761852	0.891098	FALSE	SW 1.1.3.3	Utilization of cell wall components	MurR
BSU29980	ytjP	dipeptidase YtjP;dipeptidase;dipeptidase	-0.141534	0.207629	163.441	181.751	0.49545	0.71817	FALSE	SW 6.6	Poorly characterized/ putative enzymes
BSU19749	yoyG	hypothetical protein	-0.139572	0.98234	1.98028	2.67309	0.887016	0.959428	FALSE	SW 4.2.1.5	Newly identified sporulation proteins (based on transcription profiling)	SigD
BSU_rRNA_15	rrnI-5S		-0.13955	0.398181	132.436	147.278	0.725986	0.871577	FALSE	SW 3.3.1.1	Ribosomal RNA
BSU40260	yycQ	hypothetical protein	-0.139412	0.574121	7.37848	8.38861	0.80814	0.915657	FALSE	SW 4.2.1.5, SW 6.2	Newly identified sporulation proteins (based on transcription profiling), Membrane proteins	PhoP
BSU22160	yptA	hypothetical protein	-0.139181	0.346041	44.0361	49.3984	0.68753	0.849655	FALSE	SW 4.2.1.5	Newly identified sporulation proteins (based on transcription profiling)
BSU05680	ydgK	MFS transporter;Bcr/CflA subfamily drug resistance transporter	-0.138959	0.331334	31.1995	34.7245	0.674929	0.840897	FALSE	SW 1.2.4.12, SW 4.3.14, SW 6.2	Other transporters, Resistance against toxins/ antibiotics/ based on similarity, Membrane proteins
BSU36220	ywqG	hypothetical protein;hypothetical protein	-0.138619	0.194877	43.9458	48.8395	0.47689	0.710201	FALSE	SW 6.7	Proteins of unknown function
BSU06140	gutR	transcription activator GutR	-0.138239	0.180116	12.2494	13.6414	0.442785	0.682933	FALSE	SW 2.2.2.11, SW 3.4.2.5	Utilization of glucitol, Transcription factors/ other
BSU27270	mtn	5'-methylthioadenosine/s-adenosylhomocysteine nucleosidase;adenosylhomocysteine nucleosidase;Adenosylhomocysteine nucleosidase	-0.137879	0.185952	357.194	398.377	0.458405	0.695862	FALSE	SW 2.3.1.10	Biosynthesis/ acquisition of methionine/ S-adenosylmethionine	CymR; SigA; Spx
BSU40360	htrC	serine protease YyxA;peptidase S1 and S6 chymotrypsin/Hap;peptidase S1 and S6 chymotrypsin/Hap	-0.137729	0.195788	92.7555	103.641	0.481768	0.71196	FALSE	SW 3.3.7.1, SW 4.2.1.4, SW 6.2	Protein quality control, Sporulation proteins/ other, Membrane proteins	SigG
BSU15780	yloQ	ribosome biogenesis GTPase RsgA;ribosome small subunit-dependent GTPase A	-0.137501	0.280231	81.7625	91.4378	0.623659	0.80628	FALSE	SW 1.1.5, SW 2.7, SW 3.1.9, SW 3.3.1.6, SW 6.3, SW 6.4.6	Cell wall/ other, Detoxification reactions, Newly identified competence genes, Ribosome assembly, GTP-binding proteins, Phosphorylation on a Thr residue
BSU35699	yvzE		-0.137393	0.647152	1.74038	1.86923	0.83187	0.929626	FALSE	SW 6.10	Pseudogenes	SigB
BSU01210	rplV	50S ribosomal protein L22;50S ribosomal protein L22;50S ribosomal protein L22;50S ribosomal protein L22;50S ribosomal protein L22;50S ribosomal protein L22	-0.136622	0.427899	536.258	597.692	0.749509	0.883533	FALSE	SW 3.3.1.4, SW 6.1, SW 6.4.1	Ribosomal proteins, Essential genes, Phosphorylation on an Arg residue	SigA; stringent response
BSU35230	swrAA		-0.136395	0.217747	59.7032	67.1301	0.531057	0.745059	FALSE	SW 3.4.2.2.3, SW 4.1.1.1.5, SW 4.1.2, SW 4.1.2.5, SW 4.1.4, SW 6.10	Control of response regulators/ other, Additional chemotaxis signal transduction and regulatory proteins, Biofilm formation, Other proteins required for biofilm formation, Swarming, Pseudogenes	DegU; SigA; SigD
BSU38120	rodA	rod shape-determining protein RodA	-0.135851	0.221633	296.689	332.141	0.539907	0.750034	FALSE	SW 1.1.2, SW 4.3.2, SW 6.1, SW 6.2	Cell shape, Cell envelope stress proteins (controlled by SigM, V, W, X, Y), Essential genes, Membrane proteins	SigM
BSU06076	ydzW		-0.135661	0.403312	12.9937	14.408	0.736593	0.877094	FALSE	SW 5.1.5, SW 6.10	Prophage 3, Pseudogenes
BSU11670	thiO	glycine oxidase	-0.135515	0.354923	8.32944	9.09635	0.702599	0.85976	FALSE	SW 2.6.2.3	Biosynthesis/ acquisition of thiamine	Thi-box
BSU12800	xhlB	holin	-0.135073	0.403	41.8875	46.0322	0.737498	0.877094	FALSE	SW 5.1.1, SW 6.2	PBSX prophage, Membrane proteins	Xpf
BSU35340	fliD	flagellar hook-associated protein 2;flagellar hook-associated 2 domain-containing protein;flagellar hook-associated 2 domain-containing protein;flagellar hook-associated 2 domain-containing protein	-0.13408	0.477428	79.2404	88.3761	0.778834	0.898847	FALSE	SW 4.1.1.2, SW 6.12	Flagellar proteins, Secreted proteins	SigD
BSU00290	yaaQ	hypothetical protein	-0.133891	0.364353	77.0748	86.3451	0.713263	0.864687	FALSE	SW 3.5.1, SW 6.7	Targets of c-di-AMP, Proteins of unknown function
BSU00180	tadA	tRNA-specific adenosine deaminase;zinc-binding CMP/dCMP deaminase	-0.132963	0.28306	41.8364	46.5409	0.638545	0.817949	FALSE	SW 3.3.1.8	tRNA modification and maturation	SigA
BSU33200	yvrE	sugar lactone lactonase YvrE	-0.1329	0.333217	94.1968	105.374	0.690011	0.850417	FALSE	SW 4.3.1, SW 6.6	General stress proteins (controlled by SigB), Poorly characterized/ putative enzymes	SigB
BSU30310	ytwF	hypothetical protein	-0.132345	0.358412	466.518	521.327	0.711938	0.86392	FALSE	SW 6.7	Proteins of unknown function	SigV
BSU31230	tlpB	methyl-accepting chemotaxis protein TlpB;methyl-accepting chemotaxis protein;methyl-accepting chemotaxis sensory transducer	-0.132254	0.253679	15.7295	17.6697	0.602127	0.792127	FALSE	SW 4.1.1.1.4, SW 6.2	Membrane-bound chemoreceptors, Membrane proteins	SigD
BSU30570	ytmB	hypothetical protein	-0.131983	0.21835	128.364	142.246	0.545541	0.753516	FALSE	SW 6.7	Proteins of unknown function
BSU14050	ykuE	metallophosphoesterase;putative phosphoesterase	-0.131546	0.39468	9.47192	10.5802	0.73891	0.877303	FALSE	SW 6.6	Poorly characterized/ putative enzymes
BSU08290	yfiJ	sensor histidine kinase;histidine kinase	-0.131058	0.28168	11.2024	12.401	0.641736	0.820524	FALSE	SW 3.3.4.2, SW 3.4.2.2.1, SW 6.2, SW 6.4.4	Protein kinases, Two-component sensor kinase, Membrane proteins, Phosphorylation on a His residue
BSU26400	yrkS	hypothetical protein	-0.130627	0.672319	6.21513	6.72436	0.845946	0.937259	FALSE	SW 6.7	Proteins of unknown function
BSU17380	nrdE	ribonucleoside-diphosphate reductase subunit alpha	-0.130606	0.345303	117.514	131.572	0.705256	0.860186	FALSE	SW 2.5.2.5, SW 6.1	Biosynthesis/ acquisition of nucleotides/ other, Essential genes	NrdR; PerR; ResD; SigA
BSU34110	rsbP	phosphoserine phosphatase RsbP	-0.130568	0.161686	44.5888	50.0772	0.419356	0.66433	FALSE	SW 3.3.4.4, SW 3.4.1.2	Protein phosphatases, Control of sigma factors
BSU19630	deoD	purine nucleoside phosphorylase DeoD-type	-0.130361	0.176217	375.542	421.482	0.459436	0.696766	FALSE	SW 2.5.2.3	Purine salvage and interconversion
BSU40250	yycR	zinc-type alcohol dehydrogenase;hypothetical protein	-0.130143	0.25995	17.7602	19.9087	0.616622	0.801528	FALSE	SW 6.6	Poorly characterized/ putative enzymes
BSU14670	suhB	inositol-1-monophosphatase;inositol-phosphate phosphatase;inositol monophosphatase	-0.130035	0.226056	55.3001	62.4898	0.565134	0.768025	FALSE	SW 6.7	Proteins of unknown function	SigB
BSU09890	natA	ABC transporter ATP-binding protein;ABC transporter;ABC transporter;ABC transporter;ABC transporter-like protein	-0.129771	0.317082	144.932	162.539	0.682343	0.846516	FALSE	SW 1.2.1.2.6, SW 6.2	Exporters of unknown function, Membrane proteins	AbrB
BSU38160	qoxB	quinol oxidase subunit 1;cytochrome-c oxidase	-0.129616	0.247549	1461.84	1643.11	0.600559	0.792045	FALSE	SW 2.1.2.1, SW 6.2	Terminal oxidases, Membrane proteins	CitB; stringent response
BSU28150	hemC	porphobilinogen deaminase	-0.129389	0.169885	132.451	148.566	0.446281	0.685941	FALSE	SW 2.6.2.6	Biosynthesis of heme/ siroheme	PerR; SigA
BSU14310	moaD	molybdopterin synthase sulfur carrier subunit;sulfur carrier protein ThiS	-0.129007	0.319143	72.7736	82.39	0.686044	0.848779	FALSE	SW 2.6.2.10	Biosynthesis of molybdopterin
BSU11300	med	transcriptional activator protein med	-0.128911	0.186203	97.3613	108.89	0.488743	0.716461	FALSE	SW 3.1.7, SW 4.1.3	Genetic competence, Genetic competence.1	SigA; SigE; Spo0A
BSU15750	yloN	23S rRNA (adenine(2503)-C(2))-methyltransferase RlmN;radical SAM enzyme, Cfr family;radical SAM enzyme, Cfr family;radical SAM enzyme, Cfr family;radical SAM enzyme, Cfr family	-0.128802	0.299071	64.352	72.2687	0.666705	0.835384	FALSE	SW 3.3.1.3	rRNA modification and maturation/ based on similarity	SigA
BSU03230	ycgP	hypothetical protein	-0.128594	0.284745	7.40647	8.35772	0.651551	0.826326	FALSE	SW 2.3.2.2, SW 3.4.2.5	Utilization of proline, Transcription factors/ other	SigA
BSU38370	ywbC	hypothetical protein;glyoxalase/bleomycin resistance protein/dioxygenase	-0.128407	0.227506	96.7482	108.459	0.572474	0.77411	FALSE	SW 4.3.8	Resistance against oxidative and electrophile stress
BSU16240	fliI	flagellum-specific ATP synthase	-0.12687	0.459058	72.0023	80.6352	0.782264	0.901654	FALSE	SW 4.1.1.2	Flagellar proteins	CodY; DegU; SigA; SigD; Spo0A; SwrA
BSU16270	fliK	flagellar hook-length control protein;flagellar hook-length control protein;flagellar hook-length control protein-like protein	-0.126803	0.48328	84.4001	94.5106	0.793029	0.907563	FALSE	SW 4.1.1.2	Flagellar proteins	CodY; DegU; SigA; SigD; Spo0A; SwrA
BSU40770	tetB	tetracycline resistance protein	-0.126564	0.311615	43.0627	48.3957	0.68463	0.8479	FALSE	SW 1.2.4.12, SW 4.3.13, SW 6.2	Other transporters, Resistance against toxins/ antibiotics, Membrane proteins	SigA
BSU23120	resD	transcriptional regulatory protein ResD	-0.12568	0.185632	105.729	118.957	0.498383	0.719866	FALSE	SW 2.1.1, SW 3.4.2.1, SW 6.4.2	Regulators of electron transport, Two-component system response regulators, Phosphorylation on an Asp residue	CcpA; PhoP; ResD; SigA
BSU31390	yugI	general stress protein 13;RNA binding S1 domain-containing protein	-0.124037	0.325178	378.39	425.644	0.702875	0.859768	FALSE	SW 6.7	Proteins of unknown function	stringent response
BSU29950	ytlQ	hypothetical protein	-0.123946	0.182421	138.527	156.238	0.496854	0.719231	FALSE	SW 6.7	Proteins of unknown function	SigD
BSU01510	ybaJ	methyltransferase;type 11 methyltransferase;Methyltransferase type 11	-0.12394	0.230764	107.841	121.457	0.591208	0.785501	FALSE	SW 6.7	Proteins of unknown function	AbrB
BSU36560	ywnH	phosphinothricin acetyltransferase YwnH	-0.122998	0.195151	107.282	120.62	0.528516	0.74413	FALSE	SW 4.3.14	Resistance against toxins/ antibiotics/ based on similarity
BSU23390	spoVAF	stage V sporulation protein AF	-0.12288	0.350857	4.58388	5.0104	0.726168	0.871577	FALSE	SW 4.2.1.4, SW 6.2	Sporulation proteins/ other, Membrane proteins	SigG; SpoVT
BSU29030	ytcD	HxlR family transcriptional regulator;HxlR family transcriptional regulator;HxlR family transcriptional regulator;HxlR family transcriptional regulator;HxlR family transcriptional regulator	-0.122791	0.33341	16.6498	18.8182	0.712657	0.864264	FALSE	SW 3.4.2.6	Transcription factor/ other/ based on similarity
BSU01845	ybcC	hypothetical protein	-0.122545	0.483287	3.41115	3.81391	0.799831	0.910351	FALSE	SW 5.1.4, SW 6.7	Prophage 1, Proteins of unknown function
BSU26570	yrkB	hypothetical protein	-0.121635	0.696533	6.30427	6.8418	0.861371	0.945894	FALSE	SW 6.7	Proteins of unknown function
BSU13310	tnrA	MerR family transcriptional regulator	-0.121591	0.434672	16.8456	18.839	0.779684	0.899566	FALSE	SW 2.3.1.1, SW 3.4.2.5, SW 3.4.5	Biosynthesis/ acquisition of glutamate/ glutamine/ ammonium assimilation, Transcription factors/ other, Regulators of core metabolism	GlnR; TnrA
BSU21920	ugtP	processive diacylglycerol glucosyltransferase;Glycosyltransferase 28 domain-containing protein;monogalactosyldiacylglycerol synthase	-0.12125	0.163394	273.796	309.469	0.458045	0.695849	FALSE	SW 1.1.8.2, SW 2.4.3, SW 4.3.2, SW 6.2	Other genes, Lipid metabolism/ other, Cell envelope stress proteins (controlled by SigM, V, W, X, Y), Membrane proteins	SigM
BSU01830	ndhF	NADH-quinone oxidoreductase subunit 5	-0.120677	0.609181	2.28178	2.5799	0.84297	0.935242	FALSE	SW 2.1.2.4, SW 5.1.4, SW 6.2	Respiration/ other, Prophage 1, Membrane proteins
BSU16845	ymfF	inactive metalloprotease YmfF	-0.119598	0.357017	173.28	195.562	0.737631	0.877094	FALSE	SW 6.7	Proteins of unknown function	Mta
BSU35830	ywtG	metabolite transport protein YwtG;sugar transporter	-0.119356	0.580908	27.1481	30.6056	0.837209	0.931818	FALSE	SW 4.3.1, SW 6.2	General stress proteins (controlled by SigB), Membrane proteins	SigB
BSU30720	ythB	cytochrome bd menaquinol oxidase subunit II	-0.119217	0.375227	7.00473	8.05368	0.750698	0.884145	FALSE	SW 2.1.2.1, SW 4.2.1.5, SW 6.2	Terminal oxidases, Newly identified sporulation proteins (based on transcription profiling), Membrane proteins
BSU10450	yhjB	symporter	-0.119123	0.674193	0.544044	0.551834	0.859752	0.945155	FALSE	SW 1.2.4.12	Other transporters	CodY; ComK
BSU36970	spoIIR	stage II sporulation protein R;stage II sporulation protein R;stage II sporulation protein R;stage II sporulation protein R	-0.118951	0.421156	17.7115	20.0358	0.777606	0.898678	FALSE	SW 3.4.1.2, SW 4.2.1.4	Control of sigma factors, Sporulation proteins/ other	SigF
BSU26930	yraI	hypothetical protein	-0.118694	0.576419	3.86054	4.29715	0.836856	0.931818	FALSE	SW 6.7	Proteins of unknown function
BSU15670	ylzA	hypothetical protein	-0.118204	0.227591	241.837	273.105	0.603502	0.792534	FALSE	SW 3.4.2.5, SW 4.1.2, SW 4.1.2.5	Transcription factors/ other, Biofilm formation, Other proteins required for biofilm formation	SigF
BSU24300	xseA	exodeoxyribonuclease 7 large subunit	-0.117818	0.391477	57.5854	65.082	0.763447	0.891651	FALSE	SW 3.1.8	Genetics/ other/ based on similarity
BSU27560	hisS	histidine--tRNA ligase	-0.117415	0.226814	228.412	258.62	0.604689	0.793041	FALSE	SW 3.3.1.10, SW 6.1	Aminoacyl-tRNA synthetases, Essential genes	T-box
BSU29850	ytoQ	hypothetical protein	-0.117235	0.288463	25.2144	27.8722	0.684439	0.8479	FALSE	SW 6.7	Proteins of unknown function
BSU08029	yfzA	hypothetical protein	-0.117083	0.628396	4.28829	4.98341	0.852193	0.941023	FALSE	SW 6.7	Proteins of unknown function
BSU21530	yolB	hypothetical protein	-0.115529	0.528167	72.7221	82.4972	0.826856	0.928815	FALSE	SW 5.1.2, SW 6.12	SP-beta prophage, Secreted proteins	AbrB
BSU14900	ctaD	cytochrome c oxidase subunit 1	-0.115455	0.404155	14.7689	16.6948	0.775131	0.897448	FALSE	SW 2.1.2.1, SW 6.11, SW 6.2	Terminal oxidases, Efp-dependent proteins, Membrane proteins	Abh; AbrB; CcpA; ResD
BSU03740	yclI	ABC transporter permease	-0.114789	0.743482	0.861571	0.923948	0.877299	0.954644	FALSE	SW 1.2.1.2.6, SW 6.2	Exporters of unknown function, Membrane proteins	YclJ
BSU26030	yqbO	hypothetical protein;lytic transglycosylase	-0.114728	0.40653	0.864646	0.952308	0.777781	0.898678	FALSE	SW 5.1.3, SW 6.4.5	Skin element, Phosphorylation on a Ser residue
BSU08240	catE	catechol-2,3-dioxygenase;glyoxalase/bleomycin resistance protein/dioxygenase;glyoxalase/bleomycin resistance protein/dioxygenase	-0.114522	0.465591	4.953	5.62587	0.805705	0.913886	FALSE	SW 2.7, SW 4.3.8	Detoxification reactions, Resistance against oxidative and electrophile stress	CatR; Fur; SigA; YodB
BSU18210	yngE	carboxylase YngE	-0.114427	0.80445	0.49096	0.510869	0.886888	0.959428	FALSE	SW 2.3.2.9, SW 4.2.1.4	Utilization of branched-chain amino acids, Sporulation proteins/ other	SigE
BSU35670	gtaB	UTP--glucose-1-phosphate uridylyltransferase;UTP-glucose-1-phosphate uridylyltransferase	-0.114051	0.308429	195.388	221.691	0.711547	0.86371	FALSE	SW 1.1.1.4, SW 2.4.3, SW 2.6.1.3, SW 4.3.1, SW 6.4.1, SW 6.4.8	Biosynthesis of teichoic acid, Lipid metabolism/ other, Biosynthesis of teichoic acid.1, General stress proteins (controlled by SigB), Phosphorylation on an Arg residue, Phosphorylation on either a Ser, Thr or Tyr residue	SigA; SigB
BSU12880	ykcB	mannosyltransferase YkcB;glycosyl transferase family protein;glycosyl transferase family protein;4-amino-4-deoxy-L-arabinose transferase-like protein	-0.113458	0.64706	0.722947	0.781194	0.860809	0.945894	FALSE	SW 3.1.9, SW 6.7	Newly identified competence genes, Proteins of unknown function	YclJ; YrkP
BSU16080	ylqH	hypothetical protein	-0.113166	0.397235	22.8963	26.28	0.775733	0.897621	FALSE	SW 4.1.1.3	Flagellar proteins/ based on similarity	SigD
BSU35420	yvyG	hypothetical protein;FlgN family protein;FlgN family protein;FlgN family protein;FlgN family protein	-0.112596	0.434967	54.8277	62.3252	0.795742	0.90908	FALSE	SW 4.1.1.2, SW 6.4.1, SW 6.4.7	Flagellar proteins, Phosphorylation on an Arg residue, Phosphorylation on a Tyr residue	ComK; DegU; ScoC; SigA; SigD
BSU00780	folB	dihydroneopterin aldolase;dihydroneopterin aldolase;dihydroneopterin aldolase;dihydroneopterin aldolase	-0.112196	0.361358	127.54	144.917	0.756193	0.88798	FALSE	SW 2.6.2.5, SW 6.1	Biosynthesis of folate, Essential genes	SigA
BSU_rRNA_6	rrnJ-16S		-0.111858	0.53781	2.50402	2.75128	0.835238	0.931648	FALSE	SW 3.3.1.1	Ribosomal RNA
BSU_tRNA_3	trnY-Glu		-0.111509	0.380764	282.562	321.395	0.769632	0.89552	FALSE	SW 3.3.1.7	tRNA
BSU28180	ysxD	hypothetical protein	-0.111253	0.302949	21.2126	24.0254	0.713444	0.864687	FALSE	SW 6.7	Proteins of unknown function
BSU15580	cysP	sulfate permease CysP	-0.110567	0.489522	6.30595	7.24998	0.821304	0.925222	FALSE	SW 1.2.4.1.2, SW 2.6.4, SW 2.6.4.2, SW 6.2	Other amino acid transporters, Sulfur metabolism, sulfur metabolism/ general, Membrane proteins	CymR; S-box; SigA
BSU33180	yvrC	ABC transporter substrate-binding protein;periplasmic binding protein;periplasmic binding protein;periplasmic binding protein	-0.110484	0.190248	175.476	199.577	0.561418	0.765429	FALSE	SW 1.2.1.1.7, SW 2.6.2.13, SW 6.2	Uptake of cofactors, Biosynthesis/ acquisition of cobalamine (B12)), Membrane proteins	B12 riboswitch
BSU30370	bceB	bacitracin export permease protein BceB	-0.109792	0.295998	6.26452	7.12682	0.710696	0.862976	FALSE	SW 1.2.1.2.3, SW 4.3.13, SW 6.2	Export of peptides, Resistance against toxins/ antibiotics, Membrane proteins	BceR
BSU00310	holB	DNA polymerase III subunit delta	-0.109718	0.244332	140.06	159.609	0.653393	0.828133	FALSE	SW 3.1.1, SW 6.1	DNA replication, Essential genes
BSU29249	ytzJ	hypothetical protein	-0.107884	0.365765	197.57	224.753	0.768029	0.894979	FALSE	SW 6.7	Proteins of unknown function
BSU04580	cshA	ATP-dependent RNA helicase	-0.107463	0.249769	579.271	659.419	0.667015	0.835471	FALSE	SW 3.2.3, SW 3.3.1.6, SW 4.3.5, SW 6.2	DEAD-box RNA helicases, Ribosome assembly, Cold stress proteins, Membrane proteins
BSU34990	lgt	prolipoprotein diacylglyceryl transferase;prolipoprotein diacylglyceryl transferase;prolipoprotein diacylglyceryl transferase	-0.10575	0.212803	273.868	312.702	0.619231	0.802549	FALSE	SW 3.3.4.1, SW 4.2.4.2, SW 6.2	Protein maturation, Additional germination proteins, Membrane proteins	SigA
BSU32290	yutF	hydrolase YutF;HAD-superfamily hydrolase;HAD-superfamily hydrolase;sugar phosphatase;HAD-superfamily hydrolase	-0.105092	0.129749	462.968	528.684	0.417959	0.663442	FALSE	SW 6.6	Poorly characterized/ putative enzymes	SigA
BSU15069	ylzH	hypothetical protein	-0.105074	0.686232	7.53738	8.1954	0.878306	0.955223	FALSE	SW 6.7	Proteins of unknown function
BSU28450	sdhC	succinate dehydrogenase cytochrome b558 subunit;succinate dehydrogenase (or fumarate reductase) cytochrome b subunit, b558 family	-0.104609	0.306468	725.891	827.343	0.732849	0.875275	FALSE	SW 2.2.1.4, SW 6.2	TCA cycle, Membrane proteins	FsrA; SigA
BSU16940	recA	recombinase RecA	-0.10447	0.259928	1131.43	1291.84	0.687745	0.849655	FALSE	SW 3.1.5, SW 3.1.5.6, SW 3.1.7, SW 4.1.3, SW 6.4.1, SW 6.4.5	DNA repair/ recombination, Other proteins, Genetic competence, Genetic competence.1, Phosphorylation on an Arg residue, Phosphorylation on a Ser residue	ComK; LexA; SigA
BSU16860	ymfH	zinc protease YmfH	-0.104318	0.33492	212.784	242.546	0.755443	0.887623	FALSE	SW 6.6	Poorly characterized/ putative enzymes	Mta
BSU07360	yfmS	sensory transducer protein YfmS	-0.104285	0.240009	237.193	270.876	0.663922	0.834829	FALSE	SW 4.1.1.1.3	Soluble chemoreceptors	SigD
BSU07020	rhgT	rhamnogalacturonan acetylesterase RhgT;G-D-S-L family lipolytic protein	-0.104036	0.637614	2.42352	2.84906	0.870389	0.951565	FALSE	SW 2.2.2.26	Utilization of pectin	RhgR
BSU26730	yrdF	ribonuclease inhibitor YrdF	-0.103428	0.620532	5.3199	6.29787	0.867625	0.950382	FALSE	SW 6.6	Poorly characterized/ putative enzymes
BSU13850	zosA	zinc-transporting ATPase	-0.10331	0.243919	12.5336	14.3667	0.671899	0.838709	FALSE	SW 1.2.4.5, SW 2.6.5.6, SW 6.2	Metal ion transporter, Iron export, Membrane proteins	Fur; PerR; SigA
BSU_rRNA_16	rrnH-16S		-0.103192	0.951015	0.563125	0.580477	0.913593	0.970499	FALSE	SW 3.3.1.1	Ribosomal RNA
BSU15210	spoVE	stage V sporulation protein E	-0.103081	0.168386	297.095	339.566	0.540426	0.750034	FALSE	SW 1.1.1.1, SW 2.6.1.1, SW 4.2.1.4, SW 6.2	Biosynthesis of peptidoglycan, Biosynthesis of peptidoglycan.1, Sporulation proteins/ other, Membrane proteins	SigE; SpoIIID; stringent response
BSU29920	ytmP	phosphotransferase YtmP;aminoglycoside phosphotransferase	-0.103046	0.293135	338.043	385.663	0.725188	0.871577	FALSE	SW 6.7	Proteins of unknown function
BSU36870	atpB	ATP synthase subunit a;ATP synthase F0 subunit A;ATP synthase F0 subunit alpha	-0.102677	0.220865	2011.03	2302.73	0.642012	0.820533	FALSE	SW 2.1.5.1, SW 6.2	ATPase, Membrane proteins	stringent response
BSU16760	dapG	aspartokinase 1	-0.102164	0.2206	113.476	129.846	0.643278	0.821005	FALSE	SW 1.1.1.1, SW 2.3.1.6, SW 2.6.1.1, SW 4.2.1.4, SW 6.1	Biosynthesis of peptidoglycan, Biosynthesis/ acquisition of lysine/ threonine, Biosynthesis of peptidoglycan.1, Sporulation proteins/ other, Essential genes	SigA; SigK
BSU23900	yqjF	hypothetical protein	-0.102143	0.626408	4.28523	4.66394	0.87047	0.951565	FALSE	SW 6.7	Proteins of unknown function
BSU15010	ylbH	rRNA methyltransferase YlbH;hypothetical protein	-0.101996	0.161783	150.041	171.874	0.528402	0.74413	FALSE	SW 3.3.1.3	rRNA modification and maturation/ based on similarity
BSU33600	smpB	SsrA-binding protein;SsrA-binding protein;SsrA-binding protein	-0.101471	0.238689	393.842	450.254	0.670751	0.838333	FALSE	SW 3.3.1.12	Translation/ other	SigB
BSU15720	def	peptide deformylase	-0.101377	0.223823	97.6213	111.791	0.650597	0.825968	FALSE	SW 3.3.1.12, SW 3.3.4.1	Translation/ other, Protein maturation	SigA
BSU17910	yneF	hypothetical protein;hypothetical protein	-0.101314	0.264745	203.028	231.773	0.701954	0.85976	FALSE	SW 6.1, SW 6.2	Essential genes, Membrane proteins	Spo0A
BSU07140	yetF	hypothetical protein	-0.101159	0.269924	14.254	16.2862	0.707833	0.861577	FALSE	SW 4.2.1.5, SW 6.2	Newly identified sporulation proteins (based on transcription profiling), Membrane proteins	SigF
BSU38840	yxkD	hypothetical protein	-0.100706	0.232108	67.3542	76.9978	0.66438	0.834971	FALSE	SW 6.2, SW 6.7	Membrane proteins, Proteins of unknown function
BSU36740	ywmC	hypothetical protein	-0.100077	0.61449	2.58684	2.96902	0.870627	0.951565	FALSE	SW 6.7	Proteins of unknown function
BSU09470	yhdH	sodium-dependent transporter YhdH	-0.097645	0.299891	32.3717	37.0896	0.744726	0.881566	FALSE	SW 6.2	Membrane proteins
BSU09980	yhaI	hypothetical protein;hypothetical protein	-0.0973	0.378903	810.708	927.724	0.797338	0.90908	FALSE	SW 6.7	Proteins of unknown function
BSU14390	fruK	1-phosphofructokinase;1-phosphofructokinase;1-phosphofructokinase	-0.0970788	0.419261	63.7624	73.1151	0.816889	0.922864	FALSE	SW 2.2.2.7	Utilization of fructose	FruR
BSU35320	fliT	flagellar protein FliT	-0.0969168	0.411498	131.925	151.545	0.813804	0.919912	FALSE	SW 4.1.1.2	Flagellar proteins	SigD
BSU14280	moeA	molybdopterin molybdenumtransferase	-0.0966251	0.236673	117.499	135.064	0.68308	0.847062	FALSE	SW 2.6.2.10	Biosynthesis of molybdopterin
BSU13210	thiX	HMP/thiamine permease protein YkoC;cobalt transport protein;cobalt transport protein;cobalt transport protein	-0.0961883	0.619982	1.74196	1.94311	0.876705	0.954644	FALSE	SW 1.2.3.3, SW 2.6.2.3, SW 6.2	Class I ECF transporter, Biosynthesis/ acquisition of thiamine, Membrane proteins	Thi-box
BSU27980	spoIVFA	stage IV sporulation protein FA	-0.0957928	0.612157	2.18487	2.58072	0.875652	0.954162	FALSE	SW 3.4.1.2, SW 4.2.1.4, SW 6.2	Control of sigma factors, Sporulation proteins/ other, Membrane proteins	SigE; SpoIIID
[truncated: 2,130 more rows]

## Sheet: A_37C_vs_C_37-53C
Genbbank	Gene Symbol	Description	log2 Fold Changes	lfcSE	meanRPKM condition A	meanRPKM condition B	p-value	adjusted p-value	significant?	Subtiwiki Regulators	SubwiWiki Category IDs	SubwiWiki Category Names
[truncated: 4,387 more rows]

[truncated: 8 more sheets: A_37C_vs_D_48-53C, A_37C_vs_ppGpp0_37C, A_37C_vs_E_37C_d_relA, ppGpp0_37C_vs_E_37C_d_relA, E_37C_d_relA_vs_F_48C_d_relA, ppGpp0_37C_vs_ppGpp0_48CC, B_48C_vs_F_48C_d_relA, B_48C_vs_ppGpp0_48C]
