# Supplementary material for: The alarmones (p)ppGpp are part of the heat shock response of Bacillus subtilis
Source: PLoS Genet. 2020 Mar 16;16(3):e1008275. doi: 10.1371/journal.pgen.1008275 (PMC7098656; doi:10.1371/journal.pgen.1008275)
Supplement: S4 Dataset — Changes in the cellular levels of individual proteins in the examined strains and heat shock conditions. (XLSX) [file pgen.1008275.s019.xlsx]

## Sheet: legend
	Dataset S4: Differentially expressed proteins
	locus_tag	Genbank Locus Tag
	Accession	Uniprot accession
	gene name	Gene Symbol
	ANOVA -log p value	negative logarithm of the ANOVA p-value
	ANOVA q-value	ANOVA q-value
	ANOVA Significant	"+" indicates significantly changed protein levels according to the ANOVA test (FDR < 0.05)
	columns G to O	mean relative abundances (log2 scale)
	columns P to AP	individual relative abundances from three biological replicates (log2 scale)
	columns AP-AW	"+" indicates significantly changed protein levels from pairwise T-Tests (FDR < 0.05)
	columns AX-BK	p-values (as negative logarithm) and q-values of pairwise T-Tests

## Sheet: data
locus_tag	Accession	gene name	ANOVA -log p value	ANOVA q-value	ANOVA Significant	mean_WT37	mean_WT5min50	mean_WT15min50	mean_ppGpp37	mean_ppGpp5min50	mean_ppGpp15min50	mean_deltaRel37	mean_deltaRel5min50	mean_deltaRel15min50	WT37_rep1	WT5min50_rep1	WT15min50_rep1	ppGpp37_rep1	ppGpp5min50_rep1	ppGpp15min50_rep1	deltaRel37_rep1	deltaRel5min50_rep1	deltaRel15min50_rep1	WT37_rep2	WT5min50_rep2	WT15min50_rep2	ppGpp37_rep2	ppGpp5min50_rep2	ppGpp15min50_rep2	deltaRel37_rep2	deltaRel5min50_rep2	deltaRel15min50_rep2	WT37_rep3	WT5min50_rep3	WT15min50_rep3	ppGpp37_rep3	ppGpp5min50_rep3	ppGpp15min50_rep3	deltaRel37_rep3	deltaRel5min50_rep3	deltaRel15min50_rep3	T-test Significant WT5min50_WT37	T-test Significant WT15min50_WT37	T-test Significant deltaRel37_WT37	T-test Significant deltaRel37_ppGpp37	T-test Significant ppGpp5min50_WT5min50	T-test Significant ppGpp15min50_WT15min50	T-test Significant ppGpp37_WT37	T-test -log p-value WT5min50_WT37
BSU_28475	A0A2K4	lysCB	0.00112573	0.829398		19.2577	19.28	19.2691	19.2917	19.0842	18.8227	19.2361	19.2903	19.3941	18.2391	18.2922	18.5681	18.5005	18.412	17.9435	18.2016	18.2551	18.4539	19.6157	19.6037	19.3196	19.5224	19.003	18.9595	19.5583	19.588	19.6097	19.9183	19.9441	19.9196	19.8523	19.8376	19.5651	19.9485	20.028	20.1187								0.0101865
BSU_22310	A3F2U1	recU	10.6179	0.0111489	+	22.0397	22.651	21.9851	22.1376	22.61	22.1562	21.1557	22.0412	21.4958	21.9971	22.616	21.8945	22.0765	22.5552	22.1512	21.0304	21.9597	21.3978	22.1219	22.6458	21.9702	22.1962	22.5566	22.2568	21.0244	22.0474	21.5004	22.0001	22.691	22.0906	22.1401	22.7181	22.0607	21.4122	22.1165	21.5891	+		+	+				3.71202
BSU_22400	A3F305	dinG	2.30891	0.671722		24.8678	24.813	24.7477	24.9002	24.8003	24.7609	24.9103	24.8542	24.7771	24.8434	24.8262	24.7394	24.923	24.7681	24.7675	24.9547	24.9255	24.863	24.9038	24.835	24.7722	24.9075	24.8104	24.8053	24.8215	24.787	24.7403	24.8561	24.7777	24.7315	24.8701	24.8225	24.7099	24.9548	24.8501	24.7278								1.00389
BSU_22420	A3F318	panC	0.718191	0.592991		25.043	25.129	24.9494	24.9034	25.0469	24.8818	24.8803	24.9787	25.0471	25.1686	25.2226	24.9693	25.0161	25.1293	24.9419	24.8976	25.0046	25.0829	24.8984	24.9991	24.7488	24.7234	24.9669	24.7256	24.8064	24.9375	24.9715	25.062	25.1652	25.1303	24.9706	25.0446	24.9779	24.9368	24.994	25.0869								0.344929
BSU_22430	A3F319	panB	0.795535	0.410926		25.364	25.4104	25.0104	25.167	25.229	25.1664	25.1528	25.1492	25.4075	25.3611	25.4561	25.0174	25.1978	25.2456	25.0923	25.1826	25.1567	25.1208	25.0256	25.2321	24.9811	25.0176	25.2054	24.9755	25.1646	25.2663	25.5439	25.7052	25.5428	25.0328	25.2856	25.236	25.4314	25.1113	25.0246	25.5579								0.0751609
BSU_22440	A3F320	birA	5.02889	0.230206		24.4249	24.4667	24.5872	24.5092	24.4896	24.615	24.2649	24.2793	24.3686	24.4009	24.4138	24.5444	24.4521	24.4101	24.6049	24.2091	24.2278	24.3054	24.473	24.5008	24.6606	24.6061	24.565	24.6512	24.2445	24.3222	24.4516	24.4009	24.4854	24.5565	24.4695	24.4936	24.589	24.3413	24.2879	24.349				+				0.507738
BSU_22480	A3F357	mgsA	3.57352	0.0504587		21.616	21.8907	22.0524	21.5022	21.8314	22.2555	21.9655	21.981	22.3215	21.4867	21.8456	21.8781	21.3462	21.7718	22.1021	21.8622	21.86	22.1009	21.4033	21.8021	22.092	21.548	21.8582	22.1847	22.0669	22.1742	22.4855	21.9579	22.0243	22.187	21.6124	21.8643	22.4797	21.9674	21.9089	22.3782				+				0.671896
BSU_22560	A3F397	qcrA	0.286589	0.29442		22.3315	22.3967	22.1983	22.4577	22.5729	22.5337	21.7746	21.6541	21.8139	22.6842	22.6231	22.4022	22.6558	22.7844	22.685	21.7602	21.7526	21.8396	21.3344	21.5857	21.4306	21.6178	23.1672	21.6203	21.8612	21.5241	21.6341	22.9759	22.9811	22.7621	23.0993	21.7671	23.2957	21.7024	21.6856	21.968				+				0.0335399
BSU_22610	A3F3C4	tyrA	11.4516	0.0096069	+	24.9433	24.7875	24.5168	24.6423	24.3841	24.1225	25.6539	25.5444	25.4334	24.9552	24.7755	24.4972	24.6333	24.3744	24.1212	25.7009	25.5504	25.4834	24.9813	24.9392	24.6565	24.7683	24.4013	24.273	25.7078	25.6322	25.5199	24.8934	24.6479	24.3967	24.5253	24.3764	23.9733	25.5529	25.4506	25.297		+	+	+				0.81754
BSU_22640	A3F3C7	trpB	5.26334	0.0198425	+	19.7459	19.8046	19.7703	19.4691	19.4	19.4866	20.4831	20.5517	20.2429	19.7638	19.8693	19.9082	19.4302	19.3616	19.7407	20.5959	20.663	20.6539	19.6125	19.6098	19.7802	19.1849	19.2263	19.2723	20.4113	20.5572	20.0965	19.8615	19.9347	19.6225	19.7922	19.6121	19.4469	20.4421	20.435	19.9782			+	+				0.181861
BSU_22690	A3F3D2	aroH	8.08058	0.00954704	+	23.5912	23.4643	22.8534	22.9699	22.7266	22.5432	24.7347	24.4187	24.248	23.4956	23.2513	22.54	22.6241	22.4342	22.1732	24.5586	24.2375	23.8973	23.405	23.5423	23.0999	23.2119	22.8823	22.729	24.8641	24.569	24.348	23.873	23.5992	22.9203	23.0737	22.8633	22.7275	24.7812	24.4496	24.4988		+	+	+	+			0.285535
BSU_22720	A3F3D5	cheR	18.1122	0.00994667	+	25.9231	25.8084	25.2302	25.4545	25.2265	24.8603	27.0165	26.7872	26.2564	25.9227	25.8352	25.2313	25.4525	25.2011	24.8947	27.028	26.7618	26.3491	25.8655	25.7565	25.2307	25.3942	25.3259	24.882	26.9532	26.7601	26.152	25.9812	25.8337	25.2286	25.5169	25.1525	24.8042	27.0682	26.8396	26.2682		+	+	+	+	+	+	1.27126
BSU_22730	A3F3D6	ndk	0.258304	0.440015		27.2772	27.1127	27.1285	27.5201	27.3464	27.379	27.6813	27.286	27.5311	27.3172	27.1421	27.1344	27.5976	27.6185	27.5495	27.5063	27.2484	27.508	26.8851	26.8586	26.9101	27.0786	27.7507	26.8392	27.9698	27.4837	27.6566	27.6294	27.3373	27.341	27.8841	26.6699	27.7482	27.5677	27.126	27.4287								0.254704
BSU_22740	A3F3D7	hepT	0.784064	0.593159		24.6913	24.6652	24.6043	24.7234	24.5993	24.5305	24.5113	24.5141	24.4916	24.5051	24.6144	24.7299	24.5646	24.5292	24.6124	24.2859	24.4084	24.5112	24.7756	24.665	24.5187	24.7843	24.6097	24.5002	24.6147	24.5739	24.4984	24.7933	24.7163	24.5644	24.8213	24.659	24.4788	24.6333	24.5599	24.4651								0.095387
BSU_22750	A3F3D8	menH	10.0298	0.0551433		24.6378	24.4462	24.2469	24.6074	24.3425	24.2393	24.6669	24.5166	24.3023	24.5984	24.3904	24.2056	24.589	24.3306	24.2264	24.5912	24.4448	24.2846	24.6796	24.5005	24.2695	24.6124	24.3477	24.2624	24.691	24.5488	24.3193	24.6353	24.4476	24.2658	24.6207	24.3493	24.2291	24.7185	24.5563	24.303		+						2.07813
BSU_22760	A3F3D9	hepS	2.12639	0.599723		24.5766	24.4527	24.4527	24.6269	24.4044	24.4926	24.47	24.4484	24.4431	24.6992	24.4377	24.4139	24.676	24.4937	24.5277	24.5428	24.4383	24.4621	24.4957	24.4241	24.4551	24.5487	24.3652	24.4857	24.3742	24.4733	24.445	24.5348	24.4964	24.4892	24.6558	24.3543	24.4643	24.493	24.4336	24.422								0.871312
BSU_22770	A3F3E0	mtrB	3.34901	0.255424		24.118	24.0386	23.9269	24.0286	23.9914	23.7814	24.1843	24.1483	24.161	24.1785	24.0297	23.9094	24.036	24.0895	23.7003	24.1633	24.1538	24.1312	24.0727	24.0035	23.8934	24.0013	23.8196	23.8133	24.0713	24.0362	24.0956	24.1028	24.0826	23.9779	24.0483	24.0653	23.8306	24.3183	24.2549	24.2561								0.949365
BSU_22790	A3F3E2	hbs	1.58002	0.294316		28.3935	28.2711	28.2774	28.5003	28.2749	28.5031	28.4966	28.1441	28.5931	28.394	28.1252	28.0538	28.5317	28.3564	28.4884	28.3658	28.4359	28.5201	28.4027	28.3591	28.4562	28.5597	28.2097	28.5173	28.6684	28.1492	28.4996	28.3837	28.3289	28.3224	28.4095	28.2588	28.5035	28.4555	27.8472	28.7596								0.764742
BSU_22890	A3F447	cmk	9.87893	0.0657468		27.4593	27.3493	27.2479	27.475	27.3265	27.32	27.1379	27.0431	27.0529	27.4393	27.3775	27.2439	27.525	27.3106	27.378	27.1465	27.0694	27.1188	27.4755	27.3578	27.2437	27.3996	27.3429	27.3121	27.0962	27.0251	27.0155	27.4631	27.3126	27.2562	27.5004	27.3261	27.2701	27.1711	27.0348	27.0244		+	+	+				2.12906
BSU_22960	A3F462	gudB	11.7511	0.0102865	+	27.2544	26.9795	26.7766	27.2687	26.8693	26.8792	28.041	27.3878	26.3435	27.1184	26.8476	26.637	27.1679	26.7927	26.8512	28.0363	27.3308	26.2465	27.2942	27.0209	26.8862	27.3631	26.8661	26.9646	28.0586	27.3884	26.3786	27.3507	27.07	26.8066	27.2752	26.949	26.8216	28.0281	27.4442	26.4053		+	+	+				1.32443
BSU_19220	A3F475	recQ	5.58717	0.0569181		21.5402	21.5687	21.3598	21.5053	21.5903	21.4081	21.9067	21.7321	21.2118	21.6537	21.6371	21.363	21.6339	21.7406	21.4267	21.9544	21.7601	21.3388	21.4307	21.4932	21.3555	21.3448	21.5062	21.4612	21.9133	21.76	21.103	21.5361	21.5758	21.3608	21.5371	21.5241	21.3364	21.8523	21.6761	21.1936			+	+				0.137247
BSU_17230	A5HNX5	pksS	10.1274	0.00832323	+	23.4769	23.3983	23.309	23.3028	23.1975	23.1255	25.7301	25.3038	25.0035	23.7053	23.541	23.464	23.3959	23.3676	23.2878	25.7455	25.3306	25.0122	23.1183	23.0954	22.9776	23.0207	23.453	22.7896	25.7035	25.1128	24.9689	23.607	23.5587	23.4854	23.4917	22.7719	23.2991	25.7413	25.468	25.0292			+	+				0.121177
BSU_18310	A7XMX8	ppsD	5.50861	0.0152898	+	17.1123	17.1703	16.9051	16.8561	16.7823	16.6772	18.4553	18.1471	16.564	16.9638	17.2627	16.9623	16.9274	16.8191	16.7116	18.507	18.2529	16.1537	17.1414	17.036	17.1997	16.9497	17.2271	16.7822	18.1122	17.8568	17.1944	17.2317	17.2123	16.5533	16.6913	16.3006	16.5378	18.7468	18.3315	16.3438			+	+				0.21604
	A9LHR4	cpn60	19.1282	0.0042	+	28.8252	30.5693	32.4322	28.6956	30.2841	32.3454	28.4591	29.7578	31.5303	28.7653	30.5645	32.4702	28.8283	30.2189	32.3754	28.5093	29.8375	31.6183	28.9559	30.5476	32.4658	28.8424	30.3675	32.3888	28.4555	29.7958	31.5939	28.7543	30.5959	32.3607	28.4161	30.2659	32.272	28.4125	29.6402	31.3788	+	+	+					4.88972
BSU_31279	C0H3Q3	yuzH	10.216	0.00885417	+	20.8377	20.6974	22.5224	19.3033	19.5818	21.4016	19.3588	22.2507	22.9979	20.6478	20.5973	22.4271	19.5313	20.0286	20.9635	19.526	21.9181	22.5276	20.6108	20.6826	22.539	19.2186	19.5163	21.8914	19.2309	22.5569	23.5926	21.2545	20.8123	22.6011	19.1601	19.2006	21.3499	19.3194	22.2771	22.8736		+	+		+	+	+	0.256032
BSU_32669	C0H3Q8	yuzN	0.995788	0.328134		20.0057	20.0634	20.4516	20.0575	20.1329	20.2525	19.9502	19.9794	20.2091	19.929	20.059	20.6721	20.0065	20.1052	20.2272	20.2046	20.1804	20.5656	20.1825	20.1585	20.4499	20.1984	20.1573	20.4387	19.9908	19.9666	20.0813	19.9056	19.9727	20.2328	19.9677	20.1362	20.0916	19.6551	19.7914	19.9805		+						0.216557
BSU_33049	C0H3R3	yvzF	11.9895	0.00835088	+	21.7402	21.462	20.9809	22.0623	21.7885	21.339	19.9501	19.877	19.4818	21.8374	21.4506	20.9704	22.1791	21.9489	21.5022	20.1018	19.943	19.728	21.8494	21.6531	21.193	22.1167	21.6596	21.4192	19.9856	19.9224	19.4243	21.5337	21.2825	20.7792	21.8912	21.757	21.0957	19.7629	19.7656	19.2932		+	+	+				0.869665
BSU_38018	C0H3S6	ywzG	5.40236	0.0186688	+	20.0802	20.7727	20.8907	20.1237	20.6022	20.9603	19.6301	19.9384	20.3404	20.2406	20.8173	20.7002	20.2431	20.627	20.9979	19.1955	19.8458	19.9395	19.9302	20.7515	21.0475	20.0996	20.5412	20.939	19.6011	19.862	20.4093	20.0699	20.7492	20.9244	20.0284	20.6382	20.9442	20.0937	20.1074	20.6725	+	+		+				2.76943
BSU_01889	C0H3S9	ybzH	0.480461	0.332441		21.8448	21.7176	21.6564	21.9096	21.7419	21.9408	21.3935	21.3347	21.575	21.9215	21.7932	21.5258	21.975	21.8486	22.1312	21.5517	21.389	21.5354	21.4182	21.4127	21.4398	21.6048	21.3535	21.4894	20.9775	21.124	21.2086	22.1948	21.947	22.0035	22.149	22.0234	22.202	21.6513	21.491	21.981				+				0.173723
BSU_40529	C0H3U2	yyzH	11.3817	0.00859701	+	20.9039	22.4239	23.5422	20.6461	21.9734	22.8509	21.8427	23.1884	23.827	21.1042	22.2808	23.5722	21.0192	22.1231	22.6415	21.606	23.1875	23.8168	20.6819	22.2182	23.5236	20.7624	21.8132	22.9261	21.8526	23.2553	23.95	20.9258	22.7725	23.531	20.1566	21.9839	22.9852	22.0696	23.1223	23.7141	+	+	+	+		+		2.68454
BSU_03651	C0H3U9	bsdD	0.143365	0.75523		17.834	17.8829	17.8544	17.8368	17.9336	17.8899	17.896	17.9203	17.6993	17.9727	18.1114	17.8066	18.0516	18.0914	17.9155	18.0143	18.0165	17.8157	17.8009	17.6756	17.8858	17.7254	17.829	17.8658	17.801	17.6877	17.5162	17.7283	17.8618	17.8709	17.7333	17.8803	17.8883	17.8728	18.0566	17.766								0.122884
BSU_03982	C0H3V2	mtlF	2.25061	0.0336213	+	22.7611	22.7475	22.241	22.6894	22.99	22.6767	21.718	21.647	21.6633	22.4184	22.4717	21.9576	22.3477	22.6162	22.1502	22.0753	21.8092	21.5129	23.2081	23.4843	22.9945	23.1551	22.7297	23.0217	21.4865	21.3962	21.6176	22.6569	22.2864	21.7708	22.5653	23.6239	22.8581	21.5923	21.7356	21.8593			+	+				0.010239
BSU_04039	C0H3V3	yczO	10.3815	0.00941379	+	17.5124	19.8502	21.687	16.1564	19.0571	20.6802	20.118	21.6428	22.4761	18.1568	20.4226	22.1868	16.0485	19.0357	20.2722	20.1948	21.5744	22.1975	17.5204	19.07	21.5137	16.9226	19.4768	20.8777	20.2392	21.8881	22.7571	16.86	20.0581	21.3606	15.498	18.6588	20.8909	19.9199	21.4659	22.4739	+	+	+	+		+		1.87874
BSU_40939	C0H3V8	yyzM	8.23775	0.0159269	+	20.8158	21.4296	21.9598	21.0031	21.5037	21.9108	20.911	21.1349	21.5236	20.6916	21.3976	21.9337	21.0587	21.3886	21.8954	20.6043	21.0411	21.5198	21.011	21.4411	21.9574	20.9497	21.5733	21.9948	21.2156	21.1752	21.5775	20.7447	21.45	21.9882	21.0008	21.5491	21.8422	20.9132	21.1883	21.4737	+	+						2.44546
BSU_06811	C0H3X4	yezG	4.39594	0.0686711		23.0559	23.1213	23.0646	23.0107	23.103	23.1708	23.6172	23.4648	23.3211	23.1289	23.2093	23.1699	22.9786	23.1522	23.1598	23.6615	23.4147	23.2454	22.8893	23.047	22.9782	22.8896	23.2748	23.0534	23.5458	23.4927	23.3491	23.1496	23.1075	23.0458	23.1638	22.8819	23.2992	23.6444	23.487	23.3687			+	+				0.272926
BSU_08425	C0H3X7	mprF	0.750782	0.432298		23.0101	22.7226	23.0076	23.0033	22.8246	22.7696	22.6937	22.7293	22.7885	23.0971	22.762	23.3168	23.1622	22.894	22.8781	22.8419	22.8798	23.012	23.0724	22.8101	23.0209	23.0671	22.736	22.8358	22.6482	22.7118	22.7729	22.861	22.5958	22.6852	22.7806	22.8437	22.5949	22.5911	22.5964	22.5806			+	+				1.35547
BSU_08899	C0H3X9	ygzD	4.26009	0.134523		22.1485	22.2373	22.4752	22.2063	22.3492	22.5197	22.449	22.3486	22.6478	22.129	22.1797	22.4345	22.0846	22.2895	22.5913	22.3246	22.443	22.6543	22.1344	22.1696	22.4449	22.3005	22.3704	22.355	22.5004	22.3645	22.5864	22.182	22.3626	22.5463	22.2338	22.3876	22.6127	22.5218	22.2383	22.7028		+	+	+				0.614235
BSU_11839	C0H3Y9	yjzE	3.18064	0.0198986	+	16.1999	18.0993	17.4343	16.1283	17.9826	17.3992	16.4368	18.0074	17.1383	15.7152	17.8101	16.9611	15.5112	18.3692	17.1259	15.7433	17.6726	16.8762	16.7557	18.0582	18.0077	17.0553	17.6394	18.2342	17.1229	18.1562	17.5191	16.1287	18.4294	17.334	15.8185	17.9393	16.8376	16.4442	18.1934	17.0196	+	+						2.24387
BSU_12069	C0H3Z2	yjzH	2.43607	0.0387925	+	21.5709	21.6415	21.6092	22.0176	22.0194	21.9196	20.9522	21.0103	21.0905	21.7804	21.8133	21.7379	22.1683	22.2814	22.1069	20.9981	21.1145	21.2718	21.1777	21.1986	21.17	21.6524	21.6614	21.5359	20.5815	20.6567	20.6922	21.7546	21.9126	21.9197	22.2319	22.1154	22.1159	21.2769	21.2597	21.3076			+	+				0.0840608
BSU_12229	C0H3Z3	yjzI	0.0332372	0.594116		18.0839	18.1169	18.1141	18.3301	18.5158	18.1871	17.9472	17.814	17.7276	18.7059	18.7744	18.6786	19.2056	19.0155	18.7262	18.4831	18.2587	18.3373	18.4976	18.1426	18.2149	18.5157	18.5681	18.2699	18.117	18.0161	17.8478	17.0481	17.4336	17.4489	17.269	17.9638	17.5651	17.2416	17.1671	16.9976								0.016862
BSU_13819	C0H405	ykzS	5.99984	0.0198596	+	18.9861	19.2482	19.6339	18.8803	19.4899	19.9963	18.8547	19.1695	19.6094	19.2527	19.2893	19.4572	18.9292	19.3715	19.7587	18.7643	19.0135	19.3354	18.8047	19.0886	19.7386	18.7801	19.5239	20.1903	18.8429	19.1925	19.6939	18.9008	19.3667	19.7058	18.9315	19.5742	20.0399	18.9567	19.3024	19.7991		+						0.755915
BSU_16299	C0H412	swrD	3.70774	0.0231556	+	18.1823	18.0944	17.9579	17.5358	17.3321	17.3049	18.629	18.4958	18.4701	18.2321	18.1781	17.9625	18.0546	17.9545	17.6176	18.27	18.4764	18.1377	17.901	17.9928	17.8188	17.206	17.1482	17.0203	18.9339	18.5219	18.4838	18.4136	18.1124	18.0923	17.3467	16.8937	17.2768	18.683	18.4892	18.7889				+		+		0.213675
BSU_20928	C0H437	yoyH	5.07369	0.0240978	+	19.2708	19.3182	19.2285	19.481	19.7797	19.4731	19.1093	18.8271	18.5488	19.231	19.3554	19.2075	19.6386	19.4402	19.4132	19.0339	18.615	18.5429	19.5019	19.1535	19.0821	19.4491	19.8113	19.4743	19.1262	18.9668	18.3532	19.0794	19.4457	19.396	19.3552	20.0874	19.5317	19.1678	18.8995	18.7503				+				0.114233
BSU_23328	C0H447	ypzJ	6.07852	0.0152953	+	22.0518	21.7638	21.5873	21.6703	21.3967	21.5678	22.9089	22.5718	22.8613	22.1217	21.7386	21.4046	21.6701	21.3728	21.55	22.757	22.6325	22.6386	21.7061	21.4897	21.4795	21.3539	21.488	21.2149	22.9721	22.5894	22.8202	22.3274	22.063	21.8779	21.9869	21.3293	21.9386	22.9977	22.4935	23.1251			+	+				0.511201
BSU_05470	C0SP78	mneP	0.00327612	0.870412		20.6094	20.6986	20.6034	20.4701	20.6088	20.5089	20.4898	20.5858	20.531	20.8354	20.9694	20.8016	20.6864	20.7943	20.6344	20.5351	20.7415	20.5925	20.2393	20.2144	20.1769	20.0062	20.8406	20.1802	20.3534	20.4052	20.4032	20.7536	20.9121	20.8316	20.7178	20.1915	20.7122	20.581	20.6108	20.5973								0.104992
BSU_18570	C0SP82	yoaE	15.8888	0.00689362	+	23.4485	23.2463	22.9548	22.7472	22.5357	22.49	26.1082	25.7927	25.5511	23.3997	23.2258	22.8538	22.6024	22.3068	22.3232	26.2892	25.8724	25.7979	23.3911	23.1747	22.8872	22.6697	22.5291	22.4103	26.0185	25.6987	25.4632	23.5548	23.3385	23.1235	22.9697	22.7713	22.7364	26.017	25.8071	25.3922		+	+	+	+		+	1.31678
BSU_31910	C0SP85	yukE	0.778995	0.334271		18.6426	18.7464	19.0072	18.7617	18.7533	19.0962	19.1168	18.9609	18.9749	18.4695	18.5368	18.6793	18.5033	18.7332	18.8177	19.0657	18.9269	18.8362	18.6216	18.6938	18.9538	18.798	18.5105	19.0765	19.1358	18.8864	18.9102	18.8367	19.0086	19.3884	18.9837	19.0163	19.3945	19.149	19.0695	19.1783			+	+				0.232924
BSU_29805	C0SP86	sftA	11.3779	0.0167765	+	26.1909	26.1732	26.3848	26.3348	26.3037	26.5004	25.7117	25.6651	25.7421	26.2331	26.1704	26.3885	26.3457	26.3043	26.5009	25.7672	25.7458	25.844	26.2485	26.2171	26.4465	26.3615	26.308	26.5851	25.7207	25.6352	25.6926	26.0912	26.132	26.3194	26.297	26.2989	26.4154	25.6473	25.6142	25.6898			+	+				0.115614
BSU_18610	C0SP89	yoaH	15.6216	0.00916456	+	24.2734	24.1294	23.9124	22.7773	22.433	22.4156	25.3526	25.2725	25.1957	24.1912	24.0983	23.8535	22.5695	22.2128	22.1894	25.2965	25.1863	25.1432	24.2219	24.1499	23.8994	22.7797	22.566	22.5228	25.4392	25.4218	25.3399	24.4071	24.1401	23.9845	22.9827	22.5202	22.5345	25.3222	25.2096	25.1041		+	+	+	+	+	+	0.973546
BSU_40370	C0SP91	yycJ	12.9389	0.00872457	+	22.8562	23.5043	23.2265	23.1644	23.706	23.5566	22.0545	22.4057	22.2332	22.8644	23.6205	23.2873	23.2142	23.824	23.6824	21.8746	22.2899	22.1446	22.9238	23.3739	23.2259	23.182	23.6549	23.5226	22.1227	22.4841	22.2684	22.7805	23.5185	23.1663	23.0971	23.6391	23.4648	22.1661	22.4432	22.2866	+	+	+	+				2.8433
BSU_29210	C0SP93	accD	1.71008	0.728812		26.7505	26.7654	26.6911	26.7799	26.7553	26.6826	26.8474	26.8081	26.8069	26.7814	26.8041	26.7573	26.8099	26.8077	26.7727	26.8712	26.8392	26.8913	26.7235	26.7568	26.6536	26.727	26.7127	26.6608	26.8041	26.7693	26.773	26.7466	26.7353	26.6625	26.8028	26.7457	26.6142	26.867	26.816	26.7566								0.220324
BSU_10330	C0SP94	yhfQ	4.84717	0.240614		27.5401	27.4116	27.4935	27.6197	27.4308	27.4492	27.3952	27.2318	27.2698	27.5424	27.4311	27.4896	27.6358	27.4683	27.5094	27.465	27.2811	27.3919	27.5138	27.4064	27.408	27.587	27.3498	27.4408	27.3841	27.1947	27.241	27.5641	27.3973	27.583	27.6363	27.4743	27.3973	27.3363	27.2197	27.1765				+				2.71666
BSU_03950	C0SP95	ycnJ	10.1631	0.0171726	+	25.0551	25.0035	24.8694	25.2576	25.2734	25.1155	24.5123	24.4673	24.4709	25.017	24.9644	24.8429	25.2548	25.2926	25.1511	24.4228	24.3459	24.3729	25.0543	25.036	24.842	25.1217	25.2745	25.1082	24.5079	24.5447	24.5832	25.0939	25.0102	24.9234	25.3963	25.2531	25.0873	24.6063	24.5111	24.4567			+	+				0.778929
BSU_13000	C0SP98	ykfD	6.26835	0.0111587	+	18.7182	19.0312	19.0606	18.813	18.9782	18.7539	20.5334	20.661	20.4965	18.8016	19.1878	19.134	18.9065	19.1573	18.79	20.6442	20.7572	20.6194	18.2925	18.5919	18.7075	18.2598	18.7364	18.3483	20.1782	20.3879	20.1644	19.0606	19.3139	19.3402	19.2728	19.0408	19.1234	20.7777	20.8378	20.7056			+	+				0.420953
BSU_29930	C0SPA0	amyX	3.12689	0.0310067	+	19.9332	20.1548	20.5078	19.6335	19.8754	20.1467	20.7669	20.7161	20.7581	20.0588	20.2421	20.6054	19.7112	20.0881	20.2881	20.7383	20.6944	20.7733	19.5769	19.6125	20.1386	19.312	19.8306	19.7668	20.6332	20.5091	20.5547	20.1638	20.6097	20.7794	19.8774	19.7076	20.3851	20.9293	20.9447	20.9463		+	+	+				0.257204
BSU_15250	C0SPA3	ylxW	1.57829	0.177521		19.8004	19.2779	19.3322	19.916	19.4278	19.4663	19.6293	19.5226	19.6173	19.503	19.1426	19.1227	19.8557	19.2661	19.5924	19.549	19.5049	19.6074	19.684	19.312	19.1551	19.8429	19.4384	19.36	19.393	19.4788	19.6187	20.2142	19.3791	19.719	20.0493	19.5788	19.4465	19.946	19.5841	19.6256								1.09323
BSU_27010	C0SPA5	adhA	7.90122	0.0158056	+	19.9735	20.3037	19.7542	19.818	20.203	19.588	20.8019	20.782	19.9103	19.8166	20.3014	19.6413	19.7193	20.1265	19.3937	20.6533	20.6017	19.8227	20.0414	20.3699	19.646	19.8805	20.3792	19.6351	20.9455	20.9734	19.9447	20.0625	20.2399	19.9752	19.8541	20.1032	19.7353	20.807	20.771	19.9635			+	+				1.71419
BSU_31875	C0SPA7	yukB	1.93408	0.0610016		25.1468	24.7186	25.2103	25.1987	25.1788	25.334	24.4082	24.4883	24.6512	26.1182	24.7132	25.4805	25.5843	25.1751	25.3894	24.4767	24.624	24.8597	24.6579	24.733	25.0421	24.9529	25.2939	25.235	24.4218	24.4612	24.5806	24.6644	24.7097	25.1084	25.059	25.0676	25.3776	24.3262	24.3796	24.5131				+	+			0.368761
BSU_29560	C0SPB0	ytcI	7.75284	0.0721559		27.1811	27.1779	27.1168	27.3647	27.3	27.319	26.9903	26.9314	26.9265	27.1355	27.1624	27.0909	27.3488	27.2541	27.3287	26.9405	26.8835	26.9141	27.2671	27.2401	27.1953	27.4134	27.3346	27.3824	27.0397	26.9671	26.9757	27.1408	27.1313	27.0642	27.3318	27.3114	27.2459	26.9907	26.9435	26.8898				+				0.0194058
BSU_31945	C0SPB1	yukJ	0.327725	0.240453		22.2769	22.3604	22.0724	22.0504	22.4026	22.1696	23.2711	23.0211	22.8857	22.6389	22.9729	22.4413	22.3571	22.6938	22.3606	23.2654	22.6548	22.4144	21.1703	21.2334	21.2395	21.1633	23.1424	20.9854	23.272	23.2104	23.1109	23.0214	22.875	22.5365	22.6307	21.3714	23.1628	23.2759	23.1982	23.1319			+	+				0.035427
BSU_35830	C0SPB2	ywtG	11.2484	0.00927168	+	22.3872	24.1374	25.1404	22.0716	23.124	23.882	24.2386	25.1447	25.428	22.4826	23.9845	24.9426	22.0526	23.1692	23.694	23.9023	25.0163	25.231	22.0374	24.0023	25.3127	21.783	22.8937	24.0582	24.5261	25.3148	25.7636	22.6416	24.4254	25.1658	22.3792	23.3091	23.8939	24.2874	25.103	25.2895	+	+	+	+	+	+		2.7873
BSU_09890	C0SPB4	yhaQ	9.242	0.0130531	+	24.279	24.1733	24.0387	24.4577	24.3131	24.1671	23.3996	23.3319	23.3098	24.2016	24.1248	24.0358	24.4452	24.2487	24.1925	23.4629	23.3381	23.389	24.3861	24.3281	24.1037	24.5712	24.2174	24.3576	23.4551	23.421	23.3808	24.2492	24.067	23.9767	24.3568	24.4731	23.9513	23.2808	23.2365	23.1595			+	+				0.474307
BSU_33740	C0SPB8	yvaV	5.46547	0.0199405	+	19.7669	19.6945	19.6284	20.0495	20.007	19.8434	19.0627	19.0651	18.9949	19.447	19.5709	19.6516	19.9874	19.9501	19.8282	19.1006	19.0621	19.1022	19.7839	19.6134	19.453	19.8573	19.8143	19.7241	18.9462	18.8911	18.8003	20.0698	19.8991	19.7807	20.3038	20.2566	19.9779	19.1414	19.2422	19.0822			+	+				0.12805
BSU_29920	C0SPC1	ytmP	12.4701	0.0119903	+	22.1799	21.9764	21.5692	22.2356	22.132	21.7175	21.5401	21.4964	21.0336	22.1502	21.9374	21.5302	22.3117	22.1457	21.7073	21.5192	21.4006	20.9857	22.2705	22.0401	21.6567	22.2236	22.1234	21.7903	21.5951	21.6085	21.1229	22.1189	21.9517	21.5205	22.1714	22.127	21.6549	21.506	21.48	20.9922		+	+	+				1.64939
BSU_00060	G0YY35	gyrB	5.50841	0.0793667		26.0992	26.0868	25.9428	26.2011	26.2101	26.0784	25.903	25.7822	25.6944	26.031	26.0681	25.9821	26.2315	26.1755	26.0958	25.9116	25.7943	25.824	26.159	26.1195	25.9178	26.1646	26.1205	26.0946	25.7747	25.6953	25.535	26.1076	26.0728	25.9285	26.2071	26.3343	26.0447	26.0226	25.8569	25.7241				+				0.110749
BSU_29100	G5D7Q5	phoR	6.32381	0.0167542	+	22.9227	22.8852	23.1102	22.8072	22.7146	22.8089	23.7863	23.7903	23.8328	23.0118	22.9431	23.1586	22.8347	22.7588	22.8187	23.7223	23.7151	23.7607	22.6676	22.5882	22.8877	22.6058	22.9247	22.5587	23.7273	23.7285	23.8534	23.0887	23.1243	23.2843	22.9812	22.4603	23.0494	23.9092	23.9274	23.8845			+	+				0.0639717
BSU_36120	O05216	ywrB	2.2386	0.0425572	+	18.5352	18.2751	18.4292	18.5973	18.4045	18.4782	17.6524	17.5977	17.6483	18.8198	18.6335	18.7463	19.0335	18.8922	19.0356	18.0807	17.8395	18.0034	18.3695	18.0265	18.2153	18.2212	17.9737	18.0924	17.4009	17.4648	17.4238	18.4162	18.1653	18.3261	18.5371	18.3476	18.3067	17.4756	17.4887	17.5177			+	+				0.48637
BSU_36110	O05217	ywrC	3.50439	0.0639484		21.0462	21.101	20.9045	21.1465	21.2092	21.1231	20.6799	20.617	20.6263	20.9836	21.1218	20.9358	21.0605	21.1579	20.9704	20.8403	20.7582	20.7371	20.9003	21.0421	20.801	21.1761	21.0597	21.1123	20.4417	20.3698	20.4613	21.2546	21.1393	20.9768	21.2029	21.4099	21.2866	20.7578	20.7231	20.6805			+	+				0.188994
BSU_36080	O05220	ywrF	13.1876	0.00894792	+	22.3854	23.202	23.8928	22.3196	22.9151	23.6584	23.5481	23.6275	23.9434	22.46	23.2411	23.9157	22.3353	23.0173	23.5814	23.5369	23.6495	23.9313	22.3638	23.0807	23.8509	22.3468	23.0502	23.8006	23.5271	23.6211	24.0472	22.3323	23.2841	23.9118	22.2768	22.678	23.5932	23.5804	23.612	23.8517	+	+	+	+				3.44271
BSU_31660	O05227	mrpG	9.4179	0.0192093	+	22.0882	22.309	22.7747	22.1652	22.2561	22.9092	22.0805	22.0948	22.4358	22.0156	22.2695	22.8085	22.1667	22.2487	22.9179	22.0068	22.0666	22.4649	22.2207	22.4233	22.8407	22.2702	22.2808	22.9857	22.1019	22.1544	22.4719	22.0284	22.2342	22.6751	22.0586	22.2387	22.824	22.1328	22.0634	22.3707		+						1.17738
BSU_31650	O05228	mrpF	5.61161	0.031317	+	22.0915	22.2153	22.7466	22.2541	22.2339	22.7974	22.0584	22.0795	22.4466	21.8652	22.0438	22.8033	22.0982	22.1321	22.7508	21.9137	21.9702	22.4316	22.2883	22.3705	22.7894	22.4198	22.2598	22.8619	22.0583	22.1283	22.4885	22.1209	22.2315	22.6472	22.2444	22.3097	22.7795	22.2031	22.1401	22.4198		+						0.328027
BSU_31630	O05229	mrpD	8.42938	0.0433667	+	23.0992	23.1485	23.4472	23.1364	23.121	23.5501	22.9572	22.9917	23.2017	23.0268	23.1184	23.5011	23.105	23.1311	23.5056	22.9728	22.9827	23.193	23.1585	23.2136	23.477	23.2324	23.1042	23.6358	22.8802	22.9835	23.2325	23.1124	23.1135	23.3635	23.0718	23.1276	23.5089	23.0185	23.009	23.1795		+						0.415246
BSU_31410	O05236	yugG	11.2761	0.015195	+	25.2139	25.0543	24.8696	25.0633	24.8961	24.8372	25.789	25.6365	25.5809	25.2085	25.1155	24.8854	25.0835	24.9822	25.0254	25.8189	25.674	25.6695	25.1757	25.0102	24.8535	25.0155	24.8554	24.7616	25.7409	25.5791	25.5025	25.2575	25.0372	24.8699	25.091	24.8506	24.7248	25.8073	25.6565	25.5706		+	+	+				1.80645
BSU_31370	O05239	yugJ	9.76168	0.0131017	+	26.6347	27.0843	27.5017	26.5154	26.7315	27.3628	27.3731	27.405	27.7938	26.7293	27.1447	27.4432	26.4642	26.66	27.2181	27.3256	27.3752	27.6774	26.4685	26.8784	27.5184	26.5617	26.7509	27.3716	27.357	27.5032	27.9351	26.7065	27.2298	27.5436	26.5203	26.7837	27.4986	27.4366	27.3366	27.769		+	+	+				1.53865
BSU_31360	O05240	yugK	14.8204	0.00863818	+	26.8461	26.8738	26.6182	26.9491	26.9468	26.7722	25.6219	25.6548	25.6867	26.7879	26.8874	26.7203	26.9462	26.9439	26.7405	25.6368	25.6658	25.7715	26.949	26.9285	26.636	26.9422	26.8272	26.8435	25.5425	25.6468	25.6296	26.8013	26.8053	26.4983	26.959	27.0693	26.7325	25.6863	25.6516	25.6589			+	+				0.165381
BSU_31300	O05241	yugS	4.76471	0.0178921	+	17.7346	18.1958	18.5642	18.0539	18.4891	18.5616	17.1293	17.3321	17.3867	17.346	18.2439	18.432	17.9356	18.2391	18.5482	16.6905	17.0837	17.225	18.135	18.5126	18.7166	18.2726	18.7015	18.9011	17.3459	17.6847	17.6363	17.723	17.8309	18.5441	17.9536	18.5267	18.2355	17.3516	17.2277	17.2986		+	+	+				0.695806
BSU_31280	O05243	yugU	10.1582	0.00931783	+	20.663	21.6309	21.8828	20.5437	21.2321	21.444	21.6497	22.4084	22.3791	20.7062	21.4911	21.6716	20.5481	21.2129	21.2076	21.4424	22.2604	22.2122	20.5891	21.4712	21.9688	20.556	21.2212	21.5634	21.7315	22.5226	22.527	20.6937	21.9304	22.0081	20.5271	21.2623	21.5609	21.7753	22.4424	22.3981	+	+	+	+				2.48105
BSU_31310	O05248	yugP	13.0631	0.00887097	+	23.4394	24.4111	25.0753	23.2518	24.0555	24.7491	23.6309	24.049	24.7286	23.5543	24.4469	25.0563	23.2507	23.8813	24.6828	23.5727	24.0699	24.7698	23.4187	24.3689	25.0769	23.3212	24.0798	24.9309	23.597	24.1048	24.825	23.3452	24.4175	25.0928	23.1834	24.2053	24.6335	23.7231	23.9723	24.5911	+	+		+				3.92459
BSU_31520	O05250	malK	13.4142	0.0161752	+	23.7633	23.713	23.8424	23.6076	23.5369	23.6567	24.2864	24.2447	24.3045	23.8044	23.7289	23.8333	23.6528	23.4932	23.6914	24.2713	24.2386	24.3324	23.7189	23.679	23.8233	23.549	23.5018	23.6401	24.2128	24.2072	24.2838	23.7665	23.731	23.8705	23.6211	23.6158	23.6385	24.375	24.2883	24.2974			+	+				0.771386
BSU_31530	O05251	malR	9.95018	0.0219129	+	24.5775	24.5834	24.4193	24.475	24.4553	24.1872	25.0779	24.9212	24.6897	24.6252	24.5831	24.457	24.4751	24.4363	24.1435	25.1341	24.9273	24.7983	24.6447	24.6299	24.4536	24.4758	24.4823	24.2344	25.1135	24.9853	24.6697	24.4625	24.5373	24.3473	24.4742	24.4473	24.1838	24.986	24.8509	24.601			+	+				0.0314529
BSU_31540	O05252	yufN	14.2168	0.00705085	+	20.1619	20.1825	20.5068	20.1879	19.9976	20.0877	23.6744	23.638	23.5356	20.1103	20.1768	20.5436	19.9806	19.6535	19.8272	23.7942	23.752	23.6744	19.9727	20.0777	20.4178	19.9582	20.4465	19.9723	23.5851	23.5451	23.4778	20.4028	20.2931	20.5589	20.6249	19.8928	20.4636	23.644	23.6169	23.4545			+	+				0.0500282
BSU_31550	O05253	yufO	4.20975	0.0153877	+	15.7867	15.9486	15.9734	15.9789	15.9158	15.8813	18.1315	18.0281	17.3798	15.7047	15.9464	16.1728	15.946	15.8659	15.7131	18.4458	18.1958	17.5418	16.5014	16.7551	16.5011	16.5422	16.5928	16.694	17.9284	17.9639	17.3588	15.1541	15.1442	15.2462	15.4486	15.2886	15.2367	18.0203	17.9245	17.2387			+	+				0.095222
BSU_31580	O05256	maeN	1.09896	0.0942435		22.7242	22.0689	22.0784	23.2589	22.3841	22.3779	22.353	21.9307	22.1098	22.3871	21.5575	21.6493	23.1612	22.1163	22.1606	22.3495	21.8947	22.2135	23.2714	22.8329	22.6976	23.473	21.8088	23.1041	22.6332	21.9043	22.0954	22.514	21.8164	21.8884	23.1424	23.2271	21.8688	22.0763	21.9932	22.0204				+				0.616845
BSU_31620	O05260	mrpC	2.75183	0.0708049		21.0337	21.2799	21.6898	21.3519	21.2971	21.5731	20.9198	21.0027	21.3676	21.0713	21.2112	21.5971	21.3345	21.3946	21.5395	20.766	21.2084	21.4322	21.1797	21.4718	21.8528	21.6922	21.3555	21.6545	21.0725	21.0622	21.5615	20.8502	21.1566	21.6193	21.029	21.1413	21.5252	20.9208	20.7375	21.1092		+		+				0.83099
BSU_31210	O05261	yulB	1.21982	0.253344		22.7256	22.5487	22.8373	22.8264	22.6517	23.0088	22.5379	22.4855	22.4881	22.6874	22.3402	22.7072	22.7181	22.6978	22.9887	22.6584	22.5247	22.5415	22.9968	22.7652	23.1295	23.0847	22.6064	23.2706	22.6809	22.5968	22.5982	22.4926	22.5406	22.6752	22.6764	22.6511	22.7672	22.2744	22.3351	22.3248								0.38984
BSU_31180	O05264	rhaA	3.63065	0.0246662	+	20.1723	19.9612	20.6751	20.4259	20.2615	20.9948	19.5821	19.6434	19.838	20.1645	19.7167	20.6475	20.3216	20.4628	21.0652	19.3837	19.3121	19.6956	20.3816	20.1222	20.9397	20.6104	20.3694	21.1453	20.0778	20.193	20.2258	19.9707	20.0445	20.4382	20.3457	19.9523	20.7738	19.2849	19.4251	19.5925		+	+	+				0.542781
BSU_31170	O05265	iolU	12.5503	0.0236112	+	26.363	26.4662	26.588	26.397	26.3551	26.5522	26.8817	26.8659	26.9335	26.3592	26.469	26.5485	26.4107	26.3552	26.5511	26.8945	26.9057	27.0125	26.3565	26.4741	26.5736	26.4111	26.3448	26.6007	26.8236	26.8483	26.9232	26.3733	26.4554	26.642	26.3692	26.3654	26.5048	26.9269	26.8436	26.865		+	+	+				3.75982
BSU_32100	O05267	yumB	12.7495	0.00858824	+	22.6159	22.5152	23.4105	22.2479	21.9579	22.4996	24.0987	24.154	24.4335	22.9456	22.6604	23.4557	22.4098	22.0295	22.5573	24.1823	24.2768	24.6301	22.4061	22.3252	23.3293	22.3018	22.0178	22.4116	23.9984	24.1161	24.3677	22.4959	22.56	23.4466	22.032	21.8265	22.53	24.1153	24.0691	24.3026		+	+	+	+	+		0.199567
BSU_32110	O05268	yumC	2.34246	0.591251		28.45	28.4249	28.5669	28.4916	28.3172	28.4007	28.422	28.3723	28.4635	28.3794	28.3897	28.535	28.4937	28.3094	28.3876	28.3931	28.3794	28.509	28.4887	28.4615	28.595	28.4732	28.2035	28.4544	28.3822	28.306	28.4298	28.4818	28.4235	28.5707	28.5079	28.4386	28.3602	28.4906	28.4316	28.4518								0.241565
BSU_32130	O05269	guaC	14.857	0.00989474	+	24.9096	26.1649	25.509	24.9309	26.2401	26.4928	24.1774	24.6593	24.29	24.9296	26.3142	25.5742	24.9367	26.0631	26.6318	24.2995	24.7278	24.3296	25.0009	26.1144	25.5295	24.9693	26.4645	26.4189	24.0743	24.5771	24.3089	24.7983	26.0661	25.4235	24.8866	26.1927	26.4278	24.1583	24.6729	24.2316	+	+	+	+		+		3.69824
BSU_27770	O05389	yrbE	2.37382	0.0614093		24.6177	24.4194	24.9906	24.892	24.7448	24.9736	24.2723	24.1671	24.4563	24.746	24.3257	24.7862	24.7661	24.9992	24.9644	24.2433	24.0508	24.7611	24.4417	24.3235	25.2995	24.923	24.8139	25.1031	24.7363	24.4336	24.2689	24.6653	24.6089	24.886	24.987	24.4213	24.8533	23.8372	24.0169	24.3389				+				0.686702
BSU_27760	O05390	csbX	12.7918	0.0088172	+	21.317	23.4169	24.5218	20.4891	22.3133	23.4556	23.3015	24.7227	25.0724	21.3549	23.3764	24.5278	20.9965	22.3084	23.3415	23.2309	24.9164	25.1434	21.5016	23.1099	24.3805	20.4953	22.1627	23.3371	23.152	24.4372	24.8899	21.0944	23.7645	24.6571	19.9755	22.469	23.6883	23.5216	24.8147	25.184	+	+	+	+	+	+		3.14003
BSU_27740	O05392	ruvA	12.8216	0.00972168	+	24.5544	24.4076	24.2665	24.8006	24.6947	24.5562	23.6788	23.6087	23.6272	24.4843	24.3678	24.2614	24.7948	24.7021	24.5891	23.7197	23.6226	23.6728	24.6751	24.5511	24.3795	24.7815	24.6726	24.6382	23.6621	23.5809	23.6679	24.5039	24.3038	24.1587	24.8257	24.7094	24.4414	23.6547	23.6225	23.5409			+	+				0.699643
BSU_27260	O05393	mccA	0.491015	0.252439		16.4668	16.4655	16.4193	16.9351	16.4395	16.2288	16.0229	16.1105	15.973	16.0056	16.0982	16.0079	17.1911	16.0805	15.6109	15.5543	15.5232	15.348	16.8993	16.6947	16.6651	17.1152	16.7962	16.6763	16.4977	16.5441	16.5648	16.4955	16.6035	16.5848	16.499	16.4417	16.3993	16.0168	16.2642	16.0063				+				0.001353
BSU_27250	O05394	mccB	4.48328	0.0428616	+	23.8747	23.6939	23.4689	24.1725	23.6825	23.4233	23.5566	23.4555	23.3642	23.7787	23.7303	23.4648	24.5276	23.6024	23.3637	23.6115	23.501	23.4169	24.0017	23.5886	23.4266	24.2141	23.7733	23.4491	23.5226	23.4107	23.3265	23.8437	23.7629	23.5153	23.7758	23.6717	23.4569	23.5357	23.4548	23.3492		+	+	+				0.995756
BSU_27230	O05396	yrhD	1.84491	0.119327		19.8019	19.7735	19.4362	19.919	19.8797	19.5323	19.4295	19.2782	19.3512	20.0241	19.9679	19.4122	19.8957	19.9637	19.4283	19.3844	19.358	19.1026	19.2937	19.5318	19.2115	19.8465	19.839	19.2984	19.3505	19.261	19.4184	20.0879	19.8209	19.6847	20.0146	19.8362	19.8703	19.5536	19.2156	19.5326				+				0.0336571
BSU_27210	O05398	yrhF	7.32272	0.0217249	+	21.8007	21.7546	21.8194	22.217	22.059	22.1053	22.2349	22.0696	21.2234	21.7686	21.6999	21.8145	22.2446	22.0649	22.1531	22.2302	22.034	21.2345	21.8163	21.7768	21.9667	22.2639	22.0484	22.2795	22.1972	22.0752	21.4222	21.8173	21.787	21.677	22.1424	22.0636	21.8834	22.2773	22.0996	21.0134			+		+		+	0.656372
BSU_27200	O05399	yrhG	8.82992	0.0096192	+	23.0117	23.2412	23.0947	22.5417	22.481	22.3755	23.9749	24.0599	23.9192	23.0507	23.3371	23.3287	22.4882	22.356	22.2755	23.8466	24.0303	23.8878	22.8354	22.9402	22.6987	22.5875	22.7287	22.3276	23.9069	23.9575	23.8826	23.1491	23.4462	23.2566	22.5496	22.3581	22.5234	24.1713	24.1919	23.9872			+	+	+	+	+	0.568263
BSU_27180	O05400	yrhH	1.22289	0.0558271		21.4716	22.2396	22.5299	21.0313	21.731	22.0779	20.668	21.8708	22.3002	21.9255	22.3009	22.4116	21.1043	21.7251	22.0511	20.6114	21.8459	22.3157	20.7415	21.3381	21.8749	20.8034	20.8407	21.71	20.0377	21.1317	21.5065	21.7477	23.0799	23.3034	21.1861	22.6273	22.4725	21.3549	22.6347	23.0785		+						0.543742
BSU_27140	O05402	yrhL	4.99077	0.0321257	+	19.434	19.1878	19.3066	19.477	19.2243	18.9765	18.9567	18.6744	18.709	19.4097	19.105	19.1884	19.4807	18.9846	18.9569	18.976	18.5424	18.79	19.5592	19.3241	19.4888	19.6214	19.287	19.0729	19.108	18.8309	18.8026	19.333	19.1342	19.2426	19.3289	19.4014	18.8998	18.786	18.65	18.5344			+	+				1.2111
BSU_27130	O05403	rsiV	7.07487	0.0313166	+	22.4198	22.3845	22.6267	22.4913	22.5111	22.5172	21.8316	22.0826	22.3471	22.3666	22.4098	22.7286	22.4852	22.491	22.5721	21.8013	22.1419	22.4354	22.4818	22.3631	22.5258	22.6339	22.4128	22.4795	21.7616	21.9682	22.2383	22.4109	22.3804	22.6259	22.3549	22.6296	22.5	21.9318	22.1378	22.3675			+	+				0.415001
BSU_27120	O05404	sigV	2.39816	0.0733799		19.2227	19.1002	19.397	19.3082	19.2901	19.4754	18.6448	18.8613	18.936	19.5216	19.2967	19.3921	19.4866	19.4621	19.5945	18.7374	18.9244	18.9352	19.2055	19.1709	19.5177	19.3928	19.2472	19.6662	18.8007	18.9529	19.2224	18.9409	18.8329	19.2811	19.045	19.1611	19.1654	18.3962	18.7066	18.6504			+	+				0.219333
BSU_27110	O05405	yrhO	11.5636	0.0169323	+	24.2611	24.2904	24.0822	24.0839	24.0349	23.8496	24.7085	24.6866	24.6215	24.1918	24.2535	24.096	24.0583	23.962	23.8243	24.6599	24.641	24.6423	24.35	24.335	24.1614	24.086	24.1081	23.9489	24.6944	24.7046	24.6215	24.2415	24.2829	23.9892	24.1076	24.0348	23.7756	24.7711	24.7141	24.6007			+	+				0.217694
BSU_27100	O05406	yrhP	8.9625	0.0110323	+	18.9786	18.8774	19.5557	18.6184	18.5883	19.4628	20.1689	19.7555	19.6871	19.0263	18.9048	19.6324	18.5202	18.4242	19.5449	20.3055	19.8224	19.8696	19.1267	19.0404	19.5671	18.7692	18.7014	19.4144	20.3198	19.8476	19.6149	18.7828	18.687	19.4675	18.5658	18.6393	19.429	19.8813	19.5964	19.5767		+	+	+				0.28096
BSU_26850	O05408	yrpG	8.00091	0.0157252	+	21.8101	21.8225	22.3386	21.4243	21.5726	21.7377	22.3928	22.596	22.4928	21.7213	21.7409	22.3499	21.3256	21.4392	21.6073	22.1292	22.4364	22.3354	21.8148	21.7451	22.338	21.3825	21.6881	21.8359	22.418	22.6113	22.5476	21.8942	21.9813	22.3279	21.5648	21.5903	21.7699	22.631	22.7402	22.5953		+	+	+		+		0.0450966
BSU_26840	O05409	sigZ	4.72538	0.0277602	+	19.5685	19.8748	19.7943	19.5551	19.9472	19.9348	19.0007	19.6044	19.1434	19.4744	20.0487	19.7999	19.5273	19.941	20.045	19.1549	19.8557	19.1313	19.8564	19.8211	20.061	19.5426	19.865	20.0112	18.9143	19.5389	19.3024	19.3746	19.7546	19.522	19.5955	20.0356	19.7481	18.9328	19.4186	18.9964			+	+				0.82686
BSU_26830	O05410	yrpE	2.14019	0.209301		19.7164	19.7016	19.9199	19.8374	19.6959	19.8313	19.9805	19.985	20.2055	19.4616	19.535	19.8481	19.7517	19.561	19.5425	19.9042	19.9724	20.217	19.7726	19.8262	20.0405	19.9082	19.6967	20.0055	19.9218	19.9556	20.166	19.9149	19.7438	19.871	19.8523	19.83	19.9459	20.1156	20.0271	20.2334								0.0311158
BSU_26820	O05411	yrpD	6.51864	0.0102799	+	20.8917	22.6223	21.8573	20.4926	22.451	22.1431	20.3791	22.7733	21.2331	21.2944	22.2885	21.6691	19.8701	22.6311	22.1336	20.356	22.5316	21.0376	20.7619	22.7065	22.1011	21.2327	22.0882	22.4583	20.7728	23.1417	21.4549	20.6187	22.8718	21.8018	20.3749	22.6336	21.8374	20.0085	22.6466	21.2068	+	+						2.52239
BSU_26810	O05412	yrpC	2.38208	0.32101		22.2394	22.4608	22.1805	22.1276	22.3865	22.3079	22.3191	22.4341	22.1424	22.3063	22.5301	22.0948	22.1404	22.3833	22.3642	22.3877	22.4372	22.1707	22.2389	22.4324	22.2883	22.126	22.5757	22.4096	22.2954	22.4999	22.2401	22.173	22.42	22.1583	22.1165	22.2005	22.1501	22.2743	22.3652	22.0164				+				1.88625
BSU_26800	O05413	yrpB	9.02622	0.00891979	+	21.4596	21.2923	20.8743	21.0115	20.8103	20.6429	23.2034	22.8132	22.7132	21.5309	21.2641	20.561	20.7722	20.4548	20.159	23.4065	22.932	22.5905	21.1105	21.1185	20.9061	21.0356	20.8763	20.6268	23.0969	22.8085	22.7312	21.7373	21.4943	21.1559	21.2265	21.0999	21.1429	23.1069	22.6989	22.8181		+	+	+				0.319669
BSU_05690	O05493	ydhB	7.31903	0.00954116	+	18.1165	18.5334	18.816	18.3989	19.0307	19.4473	16.7556	16.9083	17.4588	18.206	18.7533	19.2193	18.4984	19.1874	19.5638	16.9926	17.109	17.6301	18.4258	18.7942	18.9779	18.6201	18.745	19.716	16.9356	16.8778	17.4094	17.7178	18.0528	18.2507	18.0783	19.1597	19.0622	16.3388	16.7382	17.3368			+	+				0.583169
BSU_05700	O05494	ydhC	6.82787	0.0630615		24.2582	24.3527	24.6601	24.2529	24.2631	24.6159	24.1885	24.2028	24.5182	24.3153	24.3277	24.596	24.1817	24.1963	24.5106	24.2426	24.2156	24.4116	24.201	24.3215	24.6991	24.2971	24.3117	24.7074	24.0855	24.1794	24.5458	24.2584	24.4089	24.6851	24.28	24.2814	24.6297	24.2375	24.2135	24.5971		+						1.02231
BSU_05720	O05496	ydhE	4.91731	0.0305845	+	25.4707	25.4912	25.5706	25.7188	25.75	25.7524	25.0249	25.003	25.1262	25.5383	25.6263	25.6537	25.7782	25.8224	25.8572	25.0844	25.0815	25.2388	25.3346	25.2697	25.4049	25.5139	25.9162	25.5302	24.8847	24.8952	25.0265	25.5393	25.5776	25.6531	25.8643	25.5114	25.8698	25.1056	25.0323	25.1133			+	+				0.0539054
BSU_05730	O05497	ydhF	0.576774	0.438076		18.2528	18.4291	18.4929	18.3293	18.5174	18.5857	18.2318	18.2917	18.1941	18.3449	18.5012	18.5184	18.496	18.6247	18.6693	18.3084	18.4128	18.1928	17.954	18.0156	18.2949	18.0268	18.4976	18.4214	18.2363	18.2209	18.3219	18.4595	18.7706	18.6654	18.465	18.4298	18.6662	18.1507	18.2414	18.0677								0.261563
BSU_05770	O05501	ydhI	9.32292	0.0169293	+	20.9717	21.1744	21.6631	20.9271	21.2394	21.4906	21.672	21.6738	21.9377	21.0371	21.1973	21.5739	20.9493	21.219	21.439	21.624	21.5829	21.9083	20.8184	21.1094	21.639	20.8375	21.2405	21.3972	21.7852	21.8125	21.9834	21.0596	21.2165	21.7763	20.9943	21.2588	21.6355	21.6069	21.6261	21.9213		+	+	+				1.13903
BSU_05780	O05502	ydhJ	10.6403	0.0113946	+	21.3331	21.4459	21.174	21.1652	21.3855	21.1719	22.3742	22.2435	21.3068	21.3755	21.5051	21.1136	21.1402	21.3126	21.1792	22.5422	22.3311	21.3138	21.3909	21.4487	21.295	21.2179	21.5072	21.2814	22.3666	22.3149	21.3619	21.2329	21.3838	21.1135	21.1375	21.3367	21.0551	22.2139	22.0844	21.2447			+	+				0.855098
BSU_05790	O05503	ydhK	13.7148	0.00855172	+	24.0745	25.3044	26.1922	23.7814	25.019	26.048	25.0477	25.6602	26.0113	24.0726	25.3038	26.1227	23.8163	25.0476	25.9468	24.9587	25.6434	25.979	23.798	25.1655	26.2332	23.6972	24.9869	26.1427	24.9348	25.6348	26.0324	24.353	25.444	26.2208	23.8306	25.0225	26.0545	25.2496	25.7024	26.0226	+	+	+	+				2.62664
BSU_05810	O05505	gmuB	7.61585	0.00962838	+	19.3238	19.1815	20.6869	19.5725	19.8857	21.6069	19.2059	19.103	19.4058	19.3944	18.9473	20.5504	19.7758	20.3528	21.5698	19.4821	19.4041	19.5915	19.3635	19.2773	20.8866	19.5604	19.2638	21.672	19.2806	19.1694	19.5671	19.2134	19.3199	20.6238	19.3811	20.0404	21.5788	18.8549	18.7354	19.0589		+				+		0.47335
BSU_05820	O05506	gmuA	2.23296	0.0561852		20.5382	20.2443	20.3131	20.8346	20.4752	20.9397	20.4283	20.1173	19.8557	20.5532	20.2094	20.066	20.7178	20.6431	20.764	20.6606	20.2128	19.9482	20.2967	20.0729	20.5025	20.8287	20.0383	21.1658	19.9674	19.7258	19.4815	20.7646	20.4506	20.371	20.9572	20.7443	20.8893	20.6569	20.4133	20.1373						+		0.775662
BSU_05830	O05507	gmuC	5.48931	0.0103966	+	19.0021	18.562	20.8571	19.6684	19.4621	21.3693	17.8543	17.5962	18.3771	18.5764	17.5928	20.7016	19.2095	19.5342	21.3369	17.0499	16.3817	17.7399	19.3501	18.9636	21.2493	20.0367	19.2843	21.7204	18.0977	17.9906	18.6857	19.08	19.1294	20.6203	19.759	19.5677	21.0505	18.4152	18.4163	18.7057		+	+	+				0.338677
BSU_05840	O05508	gmuD	11.1134	0.00942012	+	23.7909	23.5861	25.4967	24.4044	24.2222	26.1769	22.5923	22.4871	23.0111	23.7988	23.2846	25.5291	24.3773	24.8442	26.1626	22.6577	22.5012	23.0911	23.9112	23.8787	25.7569	24.5396	23.682	26.3648	22.7153	22.5567	23.1234	23.6628	23.595	25.2041	24.2964	24.1403	26.0035	22.4039	22.4034	22.8188		+	+	+		+	+	0.478086
BSU_05850	O05509	gmuR	2.59878	0.203841		21.4089	21.3695	21.5177	21.5087	21.4399	21.6839	21.811	21.7748	21.57	21.2438	21.2422	21.4626	21.4309	21.5482	21.6333	21.6525	21.6915	21.5436	21.5032	21.3781	21.636	21.5563	21.257	21.8149	21.7696	21.7294	21.5217	21.4798	21.4883	21.4545	21.5391	21.5145	21.6034	22.011	21.9036	21.6448			+	+				0.132812
BSU_05860	O05510	gmuE	7.41018	0.00968944	+	19.4381	19.4023	21.2147	19.8166	19.7103	21.7256	19.7985	19.6938	19.9598	19.4605	19.3134	21.1025	19.8903	20.1592	21.4165	19.7499	19.6424	19.8458	19.2811	19.4019	21.3088	19.6867	19.1025	21.8783	19.4658	19.365	19.7974	19.5727	19.4917	21.2326	19.8728	19.8691	21.8819	20.1799	20.0739	20.2363		+						0.132576
BSU_05870	O05511	gmuF	10.9424	0.0086	+	21.0839	20.6972	22.7382	21.6212	21.3545	23.3313	20.2456	20.0066	20.5758	21.0835	20.4148	22.7876	21.6418	21.7497	23.2411	20.2861	19.9869	20.6271	21.2259	21.1102	22.9365	21.6506	20.8796	23.5529	20.3876	20.1164	20.7666	20.9425	20.5668	22.4906	21.571	21.4341	23.1998	20.0632	19.9165	20.3337		+	+	+		+	+	0.788389
BSU_05900	O05514	thiL	6.46981	0.15191		22.6747	22.8751	22.6636	22.6582	22.8352	22.5896	22.8819	22.9872	22.879	22.7101	22.9317	22.7108	22.7506	22.8632	22.6254	22.8951	22.9661	22.8989	22.7026	22.9108	22.6115	22.6243	22.811	22.6341	22.8864	23.0138	22.9172	22.6116	22.7828	22.6685	22.5998	22.8312	22.5093	22.8642	22.9816	22.8208			+	+				1.62716
BSU_05910	O05515	tsaE	4.59403	0.0428622	+	23.5288	23.3131	23.1814	23.4139	23.3321	23.4535	23.004	22.7956	22.9277	23.6849	23.4344	23.2568	23.5227	23.4612	23.4576	23.1382	22.9492	22.801	23.2918	23.2537	23.197	23.3685	23.214	23.266	22.9316	22.7433	22.905	23.6097	23.2512	23.0903	23.3506	23.3212	23.6369	22.9421	22.6944	23.0773			+	+				0.732702
BSU_05920	O05516	tsaB	9.33608	0.032601	+	24.7687	24.5848	24.5518	24.8026	24.6358	24.6352	24.265	24.1817	24.3629	24.8064	24.5642	24.4752	24.8149	24.6516	24.6783	24.2623	24.1238	24.3274	24.7276	24.6319	24.5906	24.7823	24.5843	24.6315	24.2676	24.2834	24.4805	24.7721	24.5582	24.5894	24.8104	24.6714	24.5958	24.2652	24.138	24.2809			+	+				2.3011
BSU_05930	O05517	rimI	2.81813	0.0386233	+	21.4256	21.3015	20.6385	21.4916	21.3898	20.705	21.2233	21.108	20.488	21.635	21.4357	20.6087	21.6952	21.5459	20.8622	21.4124	21.2021	20.6459	21.0377	21.0334	20.596	21.0959	21.0016	20.4319	20.8074	20.8106	20.2042	21.604	21.4354	20.7109	21.6837	21.6221	20.821	21.45	21.3113	20.614		+						0.202904
BSU_05940	O05518	tsaD	8.3278	0.0454842	+	23.6487	23.525	23.4953	23.7173	23.605	23.4591	23.2231	23.1867	23.2649	23.7011	23.5544	23.5062	23.7297	23.6447	23.4827	23.2097	23.1259	23.2104	23.5663	23.5269	23.4668	23.6652	23.515	23.4161	23.1602	23.2364	23.3628	23.6786	23.4938	23.5129	23.7571	23.6553	23.4783	23.2993	23.1977	23.2216			+	+				1.28222
BSU_05950	O05519	ydiF	6.92913	0.036468	+	25.0487	25.1317	25.3743	25.1867	25.2375	25.4542	24.7617	24.8453	24.9809	25.0367	25.0774	25.3384	25.164	25.1844	25.4006	24.6895	24.7651	24.9499	25.1676	25.2	25.4794	25.2738	25.289	25.6086	24.7392	24.8416	24.9962	24.9418	25.1176	25.3052	25.1224	25.2391	25.3533	24.8564	24.9293	24.9965		+	+	+				0.482645
BSU_05960	O05520	moaC	10.0926	0.0108852	+	23.8423	24.0154	24.0431	24.2156	24.3182	24.5027	23.099	23.2215	23.361	23.7646	23.8989	23.9671	24.1839	24.3606	24.5118	23.1153	23.2158	23.421	23.9957	24.1167	24.2113	24.3224	24.2438	24.7004	23.1944	23.3007	23.4306	23.7666	24.0307	23.951	24.1406	24.3502	24.296	22.9872	23.1481	23.2314			+	+				0.804961
BSU_05970	O05521	rex	13.7361	0.00921239	+	24.6512	24.9131	25.1577	24.9598	25.1355	25.4804	23.8872	24.0692	24.2785	24.5945	24.8266	25.0369	24.8835	25.182	25.445	23.9093	24.0843	24.302	24.7287	24.858	25.2189	24.9937	25.0233	25.6063	23.8934	24.0567	24.2572	24.6303	25.0547	25.2172	25.0021	25.2011	25.3898	23.859	24.0666	24.2763		+	+	+				1.48224
BSU_05990	O05523	tatC2	2.36404	0.0552291		16.6057	16.6989	17.0087	16.3794	16.5392	16.9727	17.2339	17.286	17.1456	16.5698	16.5292	16.6308	16.2004	16.2389	16.7532	17.0536	17.1168	16.7253	16.403	16.6906	17.0757	16.2652	16.9729	17.085	17.4898	17.338	17.3924	16.8442	16.877	17.3196	16.6726	16.4059	17.08	17.1583	17.4031	17.319			+	+				0.223119
BSU_27090	O06005	aapA	8.01087	0.0153387	+	20.5842	20.4707	20.2947	20.4388	20.3469	20.1951	19.4846	19.5411	19.5363	20.502	20.3576	20.2027	20.4098	20.2308	20.1141	19.4353	19.4736	19.531	20.7297	20.7532	20.4447	20.5101	20.4493	20.4191	19.4207	19.7355	19.521	20.5209	20.3013	20.2367	20.3967	20.3605	20.052	19.5978	19.4143	19.5569			+	+				0.286709
BSU_27020	O06006	yraA	6.88982	0.01165	+	24.629	25.4017	25.6595	24.6255	25.4073	26.1243	23.9902	24.3545	24.8901	24.6928	25.5958	25.6228	24.5966	25.2275	25.7272	23.9909	24.2537	24.4162	24.2969	25.0544	25.7091	24.5954	25.3307	26.1029	24.0572	24.4248	24.9955	24.8973	25.5548	25.6465	24.6845	25.6638	26.5427	23.9225	24.3851	25.2586	+	+	+	+				1.44926
BSU_27000	O06008	adhR	3.9098	0.023751	+	19.4348	19.4777	18.5295	19.457	19.5789	18.7521	19.722	19.5989	18.6391	19.4185	19.5126	18.2609	19.4879	19.5663	18.6719	19.7546	19.5268	18.5983	19.8116	19.8346	18.6421	19.7218	19.8084	18.8488	20.0722	19.954	18.7306	19.0742	19.0858	18.6854	19.1612	19.362	18.7356	19.3392	19.316	18.5883		+						0.0483267
BSU_07400	O06473	yfmO	14.8033	0.0100811	+	21.5884	22.3851	23.3072	21.5884	22.4028	23.5587	20.9702	21.2956	22.1885	21.6342	22.4761	23.465	21.6979	22.335	23.5604	21.1136	21.3882	22.2262	21.6274	22.3267	23.1848	21.5598	22.2855	23.51	21.0262	21.3014	22.0987	21.5037	22.3524	23.2719	21.5075	22.5878	23.6056	20.7709	21.1971	22.2407	+	+	+	+				3.65688
BSU_07390	O06474	yfmP	1.44657	0.122314		21.8874	21.9022	22.1387	21.7309	21.9988	22.3641	21.529	21.494	21.8458	22.5207	22.1025	21.8583	22.0628	22.1881	22.368	21.7568	21.6839	21.7182	21.5569	21.9063	22.4108	21.7164	21.9052	22.5047	21.636	21.571	22.0641	21.5847	21.6979	22.1469	21.4136	21.903	22.2196	21.1943	21.2269	21.7551								0.0145063
BSU_07380	O06475	yfmQ	8.92092	0.00950466	+	23.67	22.6348	22.1568	23.8572	22.7438	22.408	22.6634	21.9783	21.6119	23.5305	22.5295	22.1607	23.746	22.5741	22.336	22.5495	21.8932	21.6595	23.5735	22.5562	21.9527	23.553	22.9946	22.2041	22.6323	21.9779	21.4931	23.906	22.8188	22.3568	24.2726	22.6628	22.6839	22.8085	22.0638	21.6829	+	+	+	+				2.63232
BSU_07370	O06476	yfmR	2.07921	0.400198		26.7683	26.742	26.7732	26.7653	26.7025	26.7708	26.5176	26.5342	26.5787	26.8699	26.7852	26.7906	26.8194	26.7542	26.8757	26.5657	26.5684	26.6218	26.8133	26.7979	26.8727	26.7929	26.7496	26.8414	26.5172	26.5461	26.6274	26.6217	26.6429	26.6562	26.6836	26.6038	26.5954	26.4698	26.4881	26.487			+	+				0.105295
BSU_07360	O06477	yfmS	8.42889	0.00884324	+	24.052	23.7904	23.0959	22.2826	22.2694	22.0813	24.954	24.6121	24.6699	24.0951	23.9138	23.0596	22.1459	22.2363	21.9403	25.1033	24.5068	23.9885	23.2966	23.6713	23.0742	22.2834	22.2464	21.8556	24.9728	24.718	25.0627	24.7641	23.786	23.1538	22.4184	22.3257	22.4481	24.7859	24.6113	24.9585		+	+	+	+	+	+	0.239774
BSU_07350	O06478	yfmT	18.639	0.00682759	+	27.7888	27.8691	27.7144	26.3513	26.2392	26.3332	29.0218	28.9106	28.8657	27.8778	27.9061	27.7392	26.371	26.2646	26.3962	28.9957	28.8968	28.859	27.6598	27.8047	27.617	26.2882	26.4221	26.3115	29.0539	28.9421	28.9229	27.8288	27.8964	27.7871	26.3947	26.0311	26.2918	29.0157	28.8928	28.8153			+	+	+	+	+	0.47341
BSU_07330	O06480	yfnB	5.96331	0.029813	+	21.8931	21.6337	21.3645	21.553	21.4865	21.442	22.1788	21.826	21.3463	22.1037	21.6735	21.4017	21.552	21.5039	21.4607	22.3397	21.8269	21.3428	21.5904	21.5223	21.3508	21.4954	21.3794	21.3523	22.1012	21.8373	21.2491	21.9851	21.7055	21.341	21.6117	21.5762	21.513	22.0956	21.8138	21.447		+		+				0.718165
BSU_07320	O06481	yfnC	16.0401	0.00850936	+	20.0915	20.1566	20.0821	19.6728	19.4618	19.5736	21.1989	21.0378	20.9012	20.0543	20.1348	20.0659	19.6138	19.3559	19.5346	21.2444	21.0774	20.9762	20.1279	20.2453	20.1247	19.7363	19.6137	19.6391	21.1801	21.0203	20.9392	20.0922	20.0897	20.0558	19.6684	19.4158	19.547	21.1721	21.0156	20.7883			+	+	+	+	+	0.569082
BSU_07230	O06489	yetM	17.7252	0.00920833	+	20.5789	20.7433	20.2787	21.4366	21.5729	21.0115	19.2494	19.2236	19.2573	20.5765	20.679	20.2996	21.4788	21.6087	21.0827	19.3951	19.2724	19.2124	20.6333	20.8003	20.2481	21.4923	21.5588	21.0214	19.0624	19.1517	19.1997	20.5271	20.7505	20.2882	21.3386	21.5512	20.9303	19.2908	19.2467	19.3599		+	+	+	+	+	+	1.61151
BSU_07240	O06490	yetN	17.5939	0.00932558	+	24.9943	25.0577	24.6749	25.2743	25.406	25.0604	23.6606	23.7902	23.655	24.9273	25.0228	24.6762	25.2388	25.3158	25.041	23.7358	23.8342	23.7384	25.0535	25.1143	24.6738	25.2324	25.4178	25.0562	23.5381	23.7369	23.6017	25.0019	25.0361	24.6749	25.3518	25.4845	25.084	23.7081	23.7994	23.6248		+	+	+	+	+		0.613739
BSU_06680	O06491	gatA	5.69535	0.133822		28.7955	28.7979	28.7551	28.8908	28.8638	28.7971	28.5377	28.489	28.5737	28.7266	28.7699	28.7825	28.913	28.8624	28.7905	28.5458	28.4898	28.6433	28.856	28.8563	28.7999	28.8616	28.7702	28.886	28.454	28.4389	28.5148	28.804	28.7674	28.683	28.8977	28.9588	28.7146	28.6133	28.5384	28.5629			+	+				0.0162003
BSU_06670	O06492	gatC	1.96441	0.163638		23.5825	23.191	22.9795	23.2928	23.2901	23.2114	23.0847	22.9434	23.0208	23.6622	23.2512	22.8523	23.1756	23.2071	22.9937	23.1757	22.8387	22.6608	23.2898	23.2517	23.0548	23.4034	23.2175	23.1931	23.1003	23.0645	23.1824	23.7955	23.07	23.0312	23.2993	23.4458	23.4475	22.978	22.9269	23.2192		+	+					1.12987
BSU_06660	O06493	opuE	5.5642	0.0171879	+	21.1585	21.2301	21.5067	20.8541	20.8918	21.1335	21.9218	22.0794	22.2211	21.4861	21.3444	21.5654	21.0678	21.0852	21.1671	22.0389	22.2366	22.3402	21.2062	21.2945	21.6965	21.1299	20.665	21.2353	21.8897	22.1075	22.2914	20.7832	21.0513	21.2581	20.3647	20.9253	20.9981	21.8369	21.8941	22.0316			+	+				0.116452
BSU_10650	O06714	sbcC	12.839	0.0165324	+	25.9954	26.2249	26.3566	26.0076	26.1376	26.1693	26.6564	26.711	26.8018	26.0039	26.2607	26.3586	26.0058	26.0904	26.1745	26.6937	26.7188	26.8742	25.9971	26.1468	26.3293	25.955	26.2041	26.1355	26.5717	26.6742	26.7338	25.9852	26.2671	26.3818	26.0621	26.1183	26.1979	26.7036	26.7401	26.7974		+	+	+				2.36078
BSU_10660	O06715	yisB	7.93586	0.0179686	+	19.4718	19.5248	20.3423	19.3001	19.562	20.0386	19.5151	19.7327	20.1835	19.5209	19.6407	20.3453	19.3359	19.6083	19.9692	19.6227	19.7418	20.1466	19.4286	19.3316	20.3043	19.202	19.5199	19.978	19.2726	19.5898	20.1239	19.466	19.6022	20.3774	19.3626	19.5576	20.1686	19.6501	19.8665	20.2801		+						0.202589
BSU_10750	O06724	yisK	5.89544	0.0154111	+	23.4602	23.2031	23.3566	23.5321	23.3234	23.2564	24.6959	24.3822	24.4336	23.3815	23.1463	23.1393	23.322	23.1296	23.1147	24.7546	24.4378	24.4755	23.3316	22.9259	23.1053	23.4174	23.4228	22.9142	24.6574	24.3208	24.3364	23.6677	23.5371	23.8252	23.8569	23.4177	23.7403	24.6755	24.388	24.4888			+	+				0.549423
BSU_10810	O06728	yisP	13.746	0.00962912	+	22.8368	22.5151	22.1295	22.7551	22.4755	22.0042	23.4671	23.176	22.3277	22.8404	22.487	22.027	22.7643	22.468	21.9467	23.4537	23.1226	22.2878	22.8557	22.5617	22.263	22.7817	22.4765	22.1657	23.4258	23.1718	22.3155	22.8142	22.4966	22.0984	22.7192	22.4821	21.9002	23.5217	23.2335	22.3798	+	+	+	+				3.58279
BSU_10890	O06733	yisX	5.53458	0.0197517	+	21.0253	20.9207	21.0697	20.8491	20.8363	20.7641	21.8049	21.7136	21.6948	21.2546	21.0061	20.8535	20.9491	21.1469	20.4877	21.946	21.9224	21.719	20.9381	20.7907	21.0193	20.8468	20.6543	20.6855	21.7489	21.5891	21.7191	20.8831	20.9653	21.3363	20.7514	20.7076	21.1192	21.7198	21.6292	21.6463			+	+				0.321863
BSU_10920	O06736	yitA	15.5139	0.00539535	+	22.0774	21.7687	21.6556	20.9474	20.3485	20.5139	24.614	24.4384	24.3583	21.9133	21.8563	21.7857	21.23	20.3577	20.5969	24.5902	24.4065	24.3717	22.3087	21.6997	21.51	21.1306	20.588	20.7368	24.6578	24.4652	24.4142	22.0102	21.75	21.671	20.4814	20.0998	20.2079	24.5941	24.4433	24.289		+	+	+	+	+	+	1.13749
BSU_10990	O06743	yitH	11.736	0.00934783	+	22.8038	22.6029	22.2129	22.5574	22.4426	22.0688	23.7524	23.4459	21.9415	22.626	22.5267	22.1525	22.4424	22.3202	21.9988	23.6463	23.2446	21.9048	22.8606	22.7025	22.2633	22.5898	22.6176	22.183	23.8333	23.5835	22.012	22.9249	22.5797	22.2228	22.6401	22.3899	22.0247	23.7777	23.5098	21.9078		+	+	+				0.894747
BSU_11000	O06744	yitI	11.9885	0.00953959	+	23.752	23.7769	23.5074	23.5807	23.6301	23.3767	24.9307	24.7148	23.893	23.7817	23.8631	23.5664	23.6616	23.6642	23.4018	24.9649	24.7291	24.1472	23.6866	23.7079	23.3886	23.4713	23.6376	23.2724	24.9711	24.7313	23.7452	23.7876	23.7595	23.5671	23.6091	23.5884	23.4559	24.856	24.6839	23.7867			+	+				0.167179
BSU_11010	O06745	yitJ	17.5773	0.0052	+	21.6757	21.6429	21.8546	21.425	21.2995	21.4043	24.5099	24.4242	24.3611	21.6723	21.589	21.7465	21.399	21.255	21.3469	24.641	24.5228	24.5146	21.7968	21.7792	21.949	21.4809	21.5298	21.5521	24.3699	24.2829	24.2486	21.5581	21.5605	21.8683	21.3952	21.1135	21.3138	24.5187	24.467	24.32			+	+		+		0.123431
BSU_11020	O06746	yitK	16.3585	0.00963636	+	25.61	25.5783	25.5359	25.4665	25.3504	25.323	26.3557	26.2584	26.2293	25.5679	25.558	25.4746	25.5113	25.324	25.307	26.3011	26.239	26.2501	25.6694	25.5931	25.5492	25.469	25.365	25.3786	26.3323	26.2435	26.2219	25.5928	25.5838	25.5838	25.419	25.3623	25.2835	26.4338	26.2928	26.2159			+	+				0.418581
BSU_11030	O06747	yitL	7.16464	0.0212209	+	25.2066	24.8794	24.671	25.3256	25.0836	24.7605	24.6213	24.4666	24.3844	25.1765	24.8385	24.6072	25.3346	25.0972	24.8334	24.6022	24.4559	24.3924	25.4145	25.0576	24.8527	25.406	25.1528	24.8053	24.65	24.5429	24.4737	25.0287	24.7421	24.5532	25.2363	25.0007	24.6428	24.6116	24.4009	24.2871		+	+	+				1.05197
BSU_11080	O06752	yitQ	1.18484	0.192693		17.8014	17.1762	17.8776	17.5695	17.2992	17.3212	17.4909	17.5087	17.5319	17.7807	17.3096	17.8528	17.6763	17.4636	17.5013	17.7689	17.8145	17.7442	18.0065	17.226	17.9053	17.7969	17.3438	17.3955	17.6391	17.5595	17.7027	17.6169	16.9932	17.8745	17.2354	17.0901	17.0668	17.0646	17.152	17.1489	+					+		1.878
BSU_34850	O06965	yvcA	2.70849	0.061185		22.5847	22.6988	22.8621	23.1281	23.4285	23.2347	22.7477	22.7195	22.9023	22.6916	22.8609	22.9873	23.269	23.5583	23.3194	22.8303	22.6969	23.0105	22.4565	22.4716	22.7095	22.7802	23.7597	22.9444	22.7412	22.7289	22.8754	22.6061	22.7641	22.8896	23.3353	22.9675	23.4405	22.6717	22.7327	22.821				+				0.348919
BSU_34840	O06966	yvcB	7.31779	0.016216	+	21.2157	21.0135	20.7504	21.643	21.5869	21.1758	20.4973	20.5386	20.5489	21.0001	20.9667	20.6045	21.5099	21.4423	21.0933	20.5059	20.3853	20.4089	21.1613	21.0572	20.6896	21.5749	21.7743	21.0536	20.4849	20.617	20.5789	21.4857	21.0165	20.9572	21.8441	21.544	21.3806	20.501	20.6136	20.6589		+	+	+	+			0.626917
BSU_34820	O06967	bmrA	5.93206	0.384459		25.6842	25.554	25.6105	25.593	25.4619	25.4968	25.7567	25.6148	25.5602	25.7073	25.5017	25.5981	25.5605	25.377	25.462	25.7578	25.5833	25.5523	25.7064	25.5962	25.62	25.6114	25.5291	25.5265	25.7815	25.6197	25.5869	25.6388	25.5641	25.6135	25.6071	25.4797	25.502	25.7307	25.6415	25.5413				+				1.65487
BSU_34810	O06968	yvcD	16.2484	0.00830638	+	23.8367	23.5862	23.1789	24.0634	23.8281	23.4997	22.7147	22.4307	22.0992	23.8108	23.6169	23.3385	24.0814	23.8329	23.6003	22.6985	22.3576	22.1332	23.9158	23.6612	23.1314	24.0781	23.8191	23.481	22.7428	22.4861	22.0618	23.7835	23.4805	23.0668	24.0308	23.8323	23.4179	22.7029	22.4484	22.1024		+	+	+				1.68145
BSU_34780	O06972	yvcI	4.96777	0.160295		23.997	24.2232	24.2063	23.9891	24.1577	24.381	23.9919	23.9496	24.0558	23.9934	24.2206	24.1255	23.9359	24.1114	24.3307	23.9293	23.8509	23.8821	23.9515	24.2162	24.2487	23.9889	24.2056	24.4364	24.0046	23.9794	24.1334	24.046	24.2327	24.2446	24.0424	24.156	24.3759	24.042	24.0183	24.1518								2.90715
BSU_34770	O06973	yvcJ	11.3168	0.0165973	+	25.1653	25.6608	26.0027	25.1997	25.5999	26.1077	25.5493	25.6751	25.8967	25.1197	25.6398	25.9663	25.1725	25.5472	26.0212	25.5073	25.6345	25.8823	25.1396	25.6242	26.0639	25.1577	25.718	26.227	25.5337	25.6801	25.9349	25.2365	25.7182	25.978	25.2689	25.5343	26.0748	25.607	25.7108	25.873	+	+	+	+				3.36268
BSU_34760	O06974	mgfK	1.00494	0.607093		23.511	23.5279	23.3991	23.4386	23.4371	23.3994	23.6185	23.5533	23.5685	23.4454	23.4808	23.2222	23.3957	23.3777	23.3043	23.7196	23.6301	23.6099	23.5196	23.5626	23.5092	23.4897	23.4992	23.4709	23.6608	23.6307	23.6166	23.5679	23.5404	23.4658	23.4304	23.4344	23.423	23.4751	23.3992	23.4791								0.145937
BSU_34750	O06975		7.71077	0.0251743	+	24.7195	24.7341	24.5931	24.8849	24.9172	24.7344	24.3246	24.2917	24.1583	24.7276	24.7204	24.5607	24.8702	24.9148	24.7358	24.355	24.3193	24.2423	24.8235	24.7884	24.7217	24.911	24.9575	24.8894	24.346	24.3401	24.2189	24.6075	24.6934	24.4967	24.8735	24.8794	24.578	24.2727	24.2156	24.0137			+	+				0.0744345
BSU_34740	O06976	crh	5.2902	0.0151844	+	20.8551	21.9104	22.5877	20.7838	21.979	22.7915	21.9544	22.0097	22.5332	20.9252	21.6206	22.2305	21.0108	21.6408	22.3871	21.5848	21.6582	22.1051	21.1233	21.7014	22.8267	20.9257	22.2882	22.9928	22.1659	22.2518	22.7757	20.5167	22.4094	22.7059	20.415	22.0079	22.9946	22.1125	22.119	22.7187	+	+	+	+				1.57622
BSU_34730	O06977	yvcN	11.4437	0.0169296	+	23.0491	23.3615	23.809	23.187	23.3982	24.0016	23.161	23.2607	23.5588	23.0642	23.376	23.7914	23.1557	23.3738	24.014	23.1727	23.2668	23.5911	23.0856	23.3829	23.9337	23.2272	23.4397	24.116	23.1303	23.2487	23.5718	22.9973	23.3255	23.7019	23.1782	23.3812	23.8747	23.1799	23.2666	23.5133	+	+						3.20077
BSU_34720	O06978	yvcP	7.90154	0.0142551	+	22.3257	22.2267	21.3814	22.1601	22.0428	21.5143	22.4021	22.1272	21.0068	22.259	22.1643	21.2095	22.0863	21.9832	21.388	22.3279	21.9825	20.7976	22.3634	22.2346	21.6412	22.2069	22.1538	21.7554	22.4294	22.2244	21.3541	22.3547	22.2812	21.2935	22.1871	21.9914	21.3996	22.4492	22.1746	20.8689		+		+				0.972919
BSU_34710	O06979	yvcQ	9.82581	0.0198224	+	22.7422	22.4206	22.3018	22.5131	22.0443	22.0707	22.794	22.4727	22.016	22.7994	22.4524	22.3726	22.471	21.9756	22.0972	22.9074	22.5228	22.1064	22.7396	22.3984	22.2801	22.5798	22.1561	22.1235	22.7553	22.451	22.0359	22.6876	22.4109	22.2527	22.4885	22.0012	21.9914	22.7192	22.4443	21.9057	+	+		+	+			3.05234
BSU_34700	O06980	yvcR	0.798105	0.453392		21.3186	21.3631	21.35	21.104	21.1246	21.0229	21.2326	21.2759	21.1287	21.3092	21.4842	21.4439	20.9695	20.9995	20.9281	21.0831	21.1016	21.0109	21.1642	21.1385	21.1505	20.9962	21.2727	20.9728	21.2302	21.3016	21.1516	21.4824	21.4665	21.4554	21.3463	21.1017	21.1678	21.3845	21.4247	21.2236								0.110823
BSU_34690	O06981	yvcS	0.0886395	0.644793		19.3283	19.3389	19.2192	19.2242	19.0995	18.9911	19.1464	19.0659	19.0535	19.6351	19.6354	19.5313	19.3391	19.2117	19.3637	19.4096	19.272	19.2637	19.3	19.3474	19.276	19.2784	19.287	18.8457	19.2875	19.1525	19.1506	19.0497	19.034	18.8501	19.055	18.7998	18.7639	18.7421	18.7731	18.7461								0.014526
BSU_34640	O06986	yvdD	8.89692	0.0181493	+	19.3689	19.1425	19.3244	19.3419	19.0802	19.3548	19.9348	19.8237	19.9496	19.3261	19.1416	19.3001	19.2892	19.1601	19.2778	19.9262	19.9079	19.7587	19.2694	19.1572	19.297	19.3181	18.9628	19.2963	19.9659	19.8022	20.0392	19.5112	19.1288	19.376	19.4184	19.1176	19.4903	19.9122	19.7608	20.051			+	+				1.4331
BSU_34610	O06989	mdxE	5.13711	0.0306691	+	19.1268	18.9837	19.7299	19.2286	19.0985	19.6457	19.2064	19.2452	19.784	19.1691	18.9053	19.7162	19.2087	19.1742	19.6019	19.053	19.1392	19.7201	19.0419	18.9594	19.7588	19.298	19.1494	19.6468	19.5176	19.5005	20.0125	19.1694	19.0865	19.7147	19.1793	18.972	19.6883	19.0486	19.0959	19.6194		+						0.979806
BSU_34570	O06993	mdxK	0.528375	0.572586		20.3646	20.2197	20.4587	20.3425	20.2526	20.4856	20.2981	20.22	20.4007	20.5749	20.2815	20.5978	20.4262	20.4589	20.4705	20.423	20.3482	20.4328	20.1582	20.216	20.5188	20.4459	20.1264	20.4476	20.3881	20.2636	20.3687	20.3606	20.1616	20.2595	20.1553	20.1724	20.5388	20.0831	20.0484	20.4007								0.506476
BSU_34560	O06994	malL	2.21798	0.132009		19.4583	19.4535	19.357	19.62	19.5302	19.368	19.7232	19.6324	19.003	19.5033	19.4915	19.4942	19.6751	19.683	19.6296	19.8023	19.724	19.2612	19.4347	19.4554	19.3592	19.6056	19.6837	19.391	19.8465	19.7678	18.9275	19.4368	19.4137	19.2175	19.5795	19.2238	19.0833	19.5208	19.4055	18.8203								0.0514376
BSU_34530	O06996	cotR	0.284228	0.367931		17.9565	18.2525	18.4028	18.1157	17.93	18.1712	18.5289	18.5178	18.551	17.7505	18.2619	18.544	18.0164	18.0886	18.0046	18.4825	18.5842	18.7146	17.4006	17.7946	18.0751	17.4708	18.4239	18.0594	18.4823	18.3251	18.3202	18.7183	18.701	18.5893	18.8599	17.2774	18.4497	18.6219	18.6442	18.6181								0.247654
BSU_34480	O07001	yvdT	2.38976	0.153274		24.9304	25.0395	25.221	25.0607	24.9508	25.3743	24.8814	25.0511	25.4052	25.0043	25.1935	25.3634	25.2235	25.0762	25.4881	24.9594	25.052	25.4087	24.7906	24.8622	25.0634	24.8504	25.1137	25.2137	24.8489	25.1144	25.5645	24.9964	25.0627	25.2363	25.1082	24.6626	25.4212	24.8359	24.9868	25.2425								0.385568
BSU_34400	O07006	padC	7.80709	0.0188942	+	21.9024	22.6043	21.9952	21.804	22.4419	22.6157	22.1351	22.308	21.6803	21.9201	22.6148	21.923	21.7463	22.3225	22.5144	22.2375	22.218	21.6304	21.7654	22.5391	22.1072	21.801	22.4464	22.855	22.1154	22.4468	21.7548	22.0216	22.6589	21.9554	21.8647	22.5569	22.4776	22.0524	22.2591	21.6559	+			+		+		2.98457
BSU_34170	O07008	ganR	1.24023	0.592514		21.3783	21.6034	21.5584	21.3664	21.4347	21.4773	21.4247	21.4552	21.5131	21.3801	21.6027	21.4688	21.3774	21.3697	21.4992	21.4184	21.437	21.4847	21.387	21.6061	21.5209	21.2689	21.3261	21.3746	21.3418	21.4005	21.4603	21.3679	21.6015	21.6856	21.4528	21.6084	21.5581	21.5139	21.528	21.5943	+							5.59417
BSU_34160	O07009	cycB	10.1414	0.00856026	+	23.5412	23.1433	25.0306	23.9381	23.7948	25.7378	22.7255	22.8368	23.9595	23.8141	22.794	25.0349	23.8182	24.1204	25.7091	22.5931	22.5678	23.7829	23.3216	23.2123	24.8961	23.9645	23.559	25.7577	22.8578	23.0229	24.4126	23.4878	23.4237	25.1606	24.0315	23.7049	25.7467	22.7257	22.9198	23.6831		+	+	+		+		0.781146
BSU_34130	O07012	ganA	7.75691	0.0127963	+	22.5225	22.5065	23.5635	23.1775	23.1526	24.1825	22.6871	22.8807	22.812	22.6238	22.3799	23.6601	23.1907	23.455	24.0683	22.6955	22.8132	22.8609	22.3616	22.5687	23.5894	22.9806	23.2563	24.3242	22.7823	22.9888	23	22.5822	22.5709	23.441	23.3611	22.7463	24.155	22.5834	22.8402	22.5752		+		+		+	+	0.0535423
BSU_34110	O07014	rsbP	6.26079	0.0176737	+	21.7652	21.6155	22.1667	21.7173	21.568	21.0882	22.4378	22.3108	22.2655	21.8835	21.7386	22.3243	21.7667	21.6402	21.2615	22.6218	22.3881	22.3732	21.6438	21.4698	22.2986	21.5921	21.5141	20.9228	22.0934	22.0587	22.0886	21.7684	21.6382	21.8773	21.7932	21.5498	21.0802	22.5983	22.4856	22.3348			+	+		+		0.646635
BSU_34100	O07015	rsbQ	4.17819	0.0288437	+	20.0702	19.8774	20.0368	19.8959	19.8535	19.7738	20.7105	20.5604	20.539	20.1207	19.9031	19.8909	19.9014	19.923	19.7777	20.6682	20.505	20.206	19.7482	19.7386	19.8168	19.7521	19.917	19.5324	20.6956	20.589	20.7013	20.3417	19.9903	20.4025	20.0341	19.7205	20.0114	20.7677	20.5873	20.7098			+	+				0.439396
BSU_34060	O07019	yvfU	10.9313	0.00937549	+	20.0083	20.0385	19.4678	19.68	19.5632	19.2837	21.0497	20.696	19.3337	19.9461	20.0878	19.4982	19.5545	19.5332	19.3669	21.0394	20.6168	19.2126	19.8803	19.8158	19.5469	19.662	19.7327	19.3145	20.9615	20.7169	19.4458	20.1984	20.2118	19.3584	19.8234	19.4239	19.1697	21.1483	20.7542	19.3427		+	+	+				0.0695306
BSU_34050	O07020	lutA	11.2798	0.0084106	+	26.1886	26.1553	26.0478	25.6679	25.6642	25.6702	27.7148	27.5708	27.4547	26.4362	26.2822	26.0936	25.917	25.9224	25.8722	27.6316	27.4901	27.4509	25.9465	26.049	25.9514	25.5177	25.7502	25.5637	27.6491	27.5124	27.4136	26.1832	26.1346	26.0985	25.5689	25.3198	25.5746	27.8637	27.7099	27.4995			+	+				0.074709
BSU_34040	O07021	lutB	15.2282	0.00960606	+	26.7519	26.8553	27.1403	26.3088	26.3659	26.5633	28.4494	28.4105	28.4421	26.7586	26.8413	27.1656	26.3795	26.4418	26.6227	28.5153	28.4545	28.5402	26.6404	26.7796	27.0188	26.1395	26.4619	26.3853	28.3782	28.3463	28.3914	26.8568	26.945	27.2366	26.4075	26.1939	26.6818	28.4545	28.4307	28.3946		+	+	+	+	+		0.583778
BSU_26780	O07079	yrdA	1.21318	0.177087		20.2838	20.1584	19.9633	20.3242	20.2538	19.9907	20.6465	20.6211	20.3601	20.0878	20.0307	20.0483	20.1681	20.1584	19.8524	20.5142	20.5181	20.1522	19.9844	19.9816	19.647	20.1538	20.18	19.7216	20.5834	20.7913	20.4672	20.7792	20.4628	20.1946	20.6507	20.4229	20.398	20.8421	20.5539	20.4608								0.160988
BSU_26760	O07081	yrdC	8.70113	0.0163922	+	24.4116	24.5076	23.8123	24.1322	24.1195	23.6144	24.7936	24.5992	23.9988	24.4435	24.5446	23.706	24.1097	24.0308	23.5297	24.8734	24.6272	24.1389	24.3052	24.4718	23.7463	24.0984	23.9796	23.6993	24.6447	24.5664	23.9165	24.486	24.5064	23.9847	24.1886	24.3483	23.6142	24.8627	24.6039	23.941		+	+	+				0.754352
BSU_26640	O07085	czcO	6.65617	0.016162	+	19.0997	20.0854	19.5066	19.0969	19.7057	19.4642	20.1102	20.4982	20.0555	19.1589	19.8957	19.3806	19.0342	19.5636	19.4088	20.2121	20.45	19.9784	18.9739	20.5059	19.6255	19.0413	19.5396	19.7399	20.1062	20.5875	20.0924	19.1662	19.8547	19.5137	19.2153	20.0138	19.2438	20.0123	20.4572	20.0956	+	+	+	+				1.96089
BSU_18470	O07509	proJ	1.6605	0.138746		21.2248	21.3613	22.0138	21.2773	21.5064	21.6592	21.385	21.5297	21.4556	21.2233	21.4135	22.3297	21.369	21.1184	21.8233	21.4321	21.6909	21.512	21.2998	21.6163	21.7158	21.2916	21.4213	21.3772	21.3514	21.5321	21.5533	21.1512	21.0542	21.9957	21.1711	21.9794	21.7773	21.3716	21.3662	21.3017		+						0.331079
BSU_10030	O07513	hit	2.0883	0.214212		23.9978	24.005	24.2874	23.9363	23.9229	24.3272	24.0675	23.8168	24.084	24.1668	24.0429	24.139	23.9213	24.0535	24.2173	24.0049	23.8541	23.9804	23.6509	23.8891	24.2641	23.8922	23.8778	24.2137	24.104	23.8256	24.0986	24.1757	24.0829	24.459	23.9955	23.8373	24.5505	24.0938	23.7706	24.1729								0.0129179
BSU_10000	O07516	yhaH	12.1394	0.0102609	+	26.2351	26.4195	26.8613	26.1061	26.1692	26.6118	26.987	27.0609	27.4625	26.3158	26.4095	26.8401	26.1587	26.169	26.6429	26.9785	27.1147	27.4362	26.1247	26.3755	26.8457	25.9977	26.2646	26.5761	27.0447	27.1553	27.5926	26.2646	26.4736	26.8982	26.1619	26.0739	26.6165	26.9379	26.9126	27.3586		+	+	+				1.34915
BSU_09980	O07517	yhaI	1.11015	0.214246		18.5242	18.5316	18.687	18.4235	18.4213	18.8441	18.8252	18.94	18.9699	18.4804	18.4361	18.5568	18.2518	18.3384	18.6381	18.6292	18.634	18.5578	18.3043	18.438	18.5707	18.3966	18.4145	18.6971	18.6708	19.0027	19.0703	18.7879	18.7206	18.9334	18.6221	18.5111	19.1971	19.1755	19.1835	19.2816				+				0.0143099
BSU_09930	O07521	yhaM	7.11372	0.0391782	+	25.2714	25.3595	24.9482	25.4384	25.4113	24.9661	25.4181	25.3427	24.9246	25.2031	25.3125	24.9094	25.4169	25.4482	24.909	25.3546	25.282	25.0648	25.3128	25.3819	25.0109	25.4503	25.4363	25.1091	25.3795	25.3322	24.7908	25.2983	25.3843	24.9243	25.4479	25.3494	24.8801	25.5202	25.4139	24.9182		+						0.991253
BSU_09910	O07522	yhaO	1.18647	0.352442		22.1971	22.3572	22.3696	22.4484	22.4586	22.4665	22.2063	22.1377	22.1246	22.1875	22.3582	22.3598	22.4363	22.4518	22.3805	22.226	22.1158	22.2124	22.353	22.3914	22.5466	22.5938	22.649	22.7937	22.29	22.2072	22.2122	22.0509	22.3219	22.2024	22.3151	22.2751	22.2253	22.1031	22.0901	21.9491								0.827647
BSU_09900	O07523	yhaP	8.94832	0.0110336	+	24.4032	24.1827	24.12	24.5703	24.3906	24.2285	23.2695	23.2034	23.2453	24.3242	24.0744	24.0336	24.4809	24.3294	24.1804	23.2626	23.1829	23.2712	24.5764	24.4039	24.2736	24.7624	24.3393	24.4691	23.39	23.3406	23.3998	24.309	24.0698	24.0528	24.4676	24.5031	24.036	23.1558	23.0868	23.0648			+	+				0.71724
BSU_09320	O07527	yhcY	8.1115	0.0241439	+	22.2199	22.3547	21.8546	22.1292	22.1961	21.9316	22.3986	22.2399	21.5323	22.194	22.3341	21.8076	22.0735	22.1362	21.8915	22.4198	22.1683	21.4596	22.174	22.2997	21.9736	22.1105	22.3071	22.1105	22.412	22.2658	21.5986	22.2917	22.4301	21.7824	22.2036	22.1449	21.7929	22.3642	22.2856	21.5386		+		+				1.18775
BSU_09330	O07528	yhcZ	1.028	0.390728		19.7556	19.9076	19.6445	19.646	19.6851	19.6431	19.6055	19.7245	19.406	19.6411	19.8281	19.4619	19.4381	19.6178	19.3548	19.4564	19.7818	19.5737	19.7905	19.8416	19.663	19.6299	19.6579	19.8201	19.6966	19.5759	19.2695	19.8351	20.0531	19.8087	19.87	19.7796	19.7545	19.6633	19.8159	19.3747								0.746096
BSU_09340	O07529	azr	7.38047	0.019816	+	23.9663	23.9648	24.0194	23.7733	23.6767	23.7607	24.518	24.3565	24.6024	23.9947	23.9042	23.8901	23.7205	23.6969	23.7077	24.3923	24.3403	24.5294	23.8498	23.9055	24.0295	23.7412	23.8656	23.712	24.6285	24.4839	24.7221	24.0546	24.0847	24.1386	23.8583	23.4677	23.8625	24.5333	24.2453	24.5556			+	+				0.00595625
BSU_09370	O07532	lytF	8.48309	0.00944569	+	27.4864	26.6613	25.4844	26.4562	26.105	25.0829	27.4384	26.1329	26.3339	27.5208	27.0224	25.7427	26.5289	25.932	24.9669	27.5115	26.0988	26.6577	27.4115	26.2902	24.9766	26.3101	26.1891	25.199	27.4005	25.9627	26.0507	27.527	26.6714	25.7339	26.5296	26.1938	25.083	27.4033	26.3373	26.2934	+	+		+			+	1.73466
BSU_09880	O07533	yhaR	0.0445107	0.648126		18.6973	18.7376	19.1166	18.7834	18.6889	18.9584	18.6294	18.7628	18.8562	18.7875	18.9042	19.0305	18.9229	19.0601	19.1733	18.4819	18.582	18.6686	18.6074	18.4009	19.1812	18.4632	19.2217	18.612	19.1069	19.313	19.416	18.6969	18.9077	19.1383	18.9642	17.785	19.0898	18.2994	18.3935	18.4841		+						0.0806969
BSU_09860	O07535	khtT	7.03137	0.0103746	+	18.9701	20.0955	20.9166	19.1523	19.9913	20.9466	18.6782	19.6369	20.0836	18.8287	20.1674	20.997	18.8882	19.8798	20.8957	18.1891	19.5436	20.051	18.7613	19.9692	21.0771	19.122	19.8379	21.0721	18.4051	19.5644	20.2864	19.3203	20.15	20.6758	19.4466	20.2561	20.8718	19.4405	19.8028	19.9134	+	+						2.41378
BSU_09810	O07541	yhaZ	13.0667	0.00891579	+	21.4614	21.6716	21.6175	21.7243	21.6755	21.9056	20.6495	20.4837	20.2688	21.3602	21.6132	21.5734	21.6517	21.6048	21.869	20.645	20.4192	20.1911	21.4964	21.6297	21.5454	21.7223	21.7002	21.8985	20.5554	20.4465	20.1235	21.5278	21.772	21.7337	21.799	21.7215	21.9492	20.748	20.5856	20.4919			+	+				1.36339
BSU_09800	O07542	yheA	1.37095	0.510678		21.4621	21.3497	21.2135	21.384	21.376	21.2847	21.4933	21.3896	21.2458	21.6457	21.4558	21.2395	21.3532	21.3608	21.2906	21.6925	21.4958	21.2325	21.332	21.3556	21.1177	21.4258	21.4062	21.2978	21.406	21.3679	21.2988	21.4086	21.2378	21.2834	21.373	21.361	21.2657	21.3814	21.305	21.206								0.42225
BSU_09790	O07543	yheB	8.90026	0.0153219	+	26.1326	26.3377	26.7708	26.1922	26.282	26.7744	25.5422	25.708	26.0911	26.0673	26.3226	26.8466	26.1627	26.2332	26.7999	25.542	25.7864	26.2076	26.2998	26.4121	26.8443	26.3509	26.4039	26.8878	25.5592	25.7431	26.1464	26.0306	26.2785	26.6215	26.0629	26.209	26.6354	25.5255	25.5946	25.9193		+	+	+				1.03615
BSU_09760	O07546	yheE	6.18418	0.0174825	+	17.2918	17.9161	18.4457	17.434	18.0484	18.404	18.1062	18.3578	18.5945	17.3117	17.8218	18.3855	17.6358	18.0867	18.2606	17.9594	18.2828	18.3387	17.1264	17.7083	18.3296	17.1301	17.9631	18.3349	18.0686	18.3228	18.8119	17.4372	18.2183	18.6219	17.536	18.0953	18.6163	18.2905	18.4678	18.6328	+	+	+	+				1.59902
BSU_09730	O07548	yheG	5.24652	0.0969138		23.0878	22.9627	22.781	23.1529	22.9218	22.8538	23.332	23.1526	23.0039	23.0534	22.915	22.6594	23.1058	22.9383	22.8084	23.2534	23.0665	23.0435	23.0786	22.9383	22.7702	23.1026	23.0293	22.9014	23.3233	23.1756	22.9243	23.1313	23.0348	22.9135	23.2502	22.7977	22.8515	23.4192	23.2158	23.0438		+	+					1.35087
BSU_09720	O07549	yheH	6.53267	0.021548	+	22.0721	22.3391	22.4826	21.9836	22.2091	22.2888	21.5591	21.6221	21.6436	22.1799	22.4349	22.6386	22.0419	22.1986	22.4211	21.6111	21.7086	21.7151	21.8963	22.2374	22.3459	21.9254	21.9806	22.2975	21.4074	21.4823	21.6008	22.1401	22.3448	22.4632	21.9836	22.4482	22.1479	21.659	21.6755	21.6151		+	+	+				1.19006
BSU_09710	O07550	yheI	5.04634	0.0434418	+	20.8743	21.0193	21.0855	20.7898	20.9249	20.944	20.4873	20.4535	20.5204	20.8719	21.0566	21.0911	20.6615	20.8063	20.9112	20.4192	20.2434	20.477	20.8588	20.9102	21.0562	20.9412	20.8157	21.0666	20.5707	20.6005	20.6362	20.8922	21.091	21.1092	20.7666	21.1527	20.8543	20.4721	20.5167	20.4479		+	+	+				1.21003
BSU_09680	O07553	nhaC	2.19464	0.0329398	+	20.7977	20.676	20.6706	20.8297	20.6456	20.7268	19.5477	19.474	19.7748	20.4818	20.5107	20.9582	20.4172	20.4821	20.8623	20.3814	20.1888	20.7088	21.0322	20.9497	20.6125	21.1571	20.6114	20.7851	18.7805	18.9084	19.1413	20.8792	20.5674	20.4412	20.9147	20.8434	20.5331	19.4812	19.3246	19.4741			+	+				0.221721
BSU_10440	O07555	yhjA	3.49919	0.0168	+	22.1041	21.0663	22.4044	22.7071	21.3917	22.6739	19.9164	20.0416	20.6799	21.1261	20.8969	21.8088	21.3544	21.2241	22.1374	20.1492	20.6366	21.1571	22.2811	21.6503	22.8592	23.4164	20.7325	23.4713	19.9475	20.1931	20.7015	22.9053	20.6516	22.5451	23.3504	22.2184	22.413	19.6527	19.2952	20.181			+	+				0.797033
BSU_10500	O07561	yhjG	5.67461	0.0283962	+	22.9403	23.0042	23.0034	22.7191	22.83	23.0586	22.3722	22.358	22.3791	23.0943	23.1951	23.1497	22.8142	22.9051	23.1917	22.5343	22.4972	22.5229	22.7924	22.8593	22.9215	22.6627	22.6874	23.0707	22.2735	22.3066	22.3544	22.9341	22.9581	22.939	22.6805	22.8976	22.9135	22.309	22.2701	22.26			+	+				0.183964
BSU_10530	O07564	ntdC	7.76883	0.0169306	+	18.5164	19.3691	19.0867	18.4188	19.0569	18.6826	18.7974	19.6277	19.1056	18.5878	19.4241	19.1233	18.5819	19.0325	18.7216	18.9268	19.6713	19.2256	18.3887	19.1549	19	18.4834	19.0171	18.7819	18.6818	19.4868	19.0696	18.5726	19.5283	19.1368	18.1911	19.1212	18.5443	18.7837	19.7251	19.0217	+	+	+	+		+		2.57451
BSU_10540	O07565	ntdB	7.94589	0.0102824	+	20.4698	21.6732	21.4594	20.1988	20.6891	20.8277	22.0637	22.0164	21.618	20.3254	21.6491	21.3234	19.966	20.4576	20.597	21.8917	21.7623	21.5238	20.3469	21.5966	21.3023	20.1017	20.7993	20.8581	21.9192	22.0151	21.5843	20.7372	21.7739	21.7526	20.5289	20.8105	21.0282	22.3802	22.2717	21.7459	+	+	+	+	+	+		2.9529
BSU_10550	O07566	ntdA	14.701	0.00850224	+	20.7411	21.4762	21.794	20.621	20.8998	21.142	22.3532	22.533	22.4772	20.8239	21.5167	21.7622	20.6059	20.786	21.0401	22.4007	22.5372	22.514	20.6254	21.4246	21.6767	20.7349	21.029	21.2619	22.2218	22.4552	22.4661	20.7741	21.4873	21.9429	20.522	20.8844	21.124	22.4372	22.6065	22.4514	+	+	+	+	+	+		3.44368
BSU_10560	O07567	ntdR	7.28708	0.0169214	+	19.8769	19.9736	19.4926	19.5969	19.7267	19.3039	20.4526	20.2799	19.2365	19.9434	20.1027	19.5886	19.6366	19.6686	19.3457	20.6568	20.4171	19.5156	19.7724	19.816	19.2569	19.5187	19.6984	19.205	20.3875	20.2224	19.0262	19.9148	20.0022	19.6322	19.6355	19.8132	19.361	20.3136	20.2001	19.1676		+	+	+				0.414632
BSU_10590	O07570	yhjP	7.72517	0.0197071	+	19.0185	18.9474	18.8196	18.9099	18.9533	18.8401	19.42	19.3167	18.2397	19.1157	18.9785	18.886	18.8965	19.0816	18.7824	19.5199	19.3354	18.1894	18.9088	18.8312	18.7761	18.8517	18.8674	18.9143	19.1849	19.1609	18.2295	19.031	19.0324	18.7967	18.9814	18.9108	18.8237	19.5553	19.454	18.3002			+	+				0.347054
BSU_09380	O07573	nsrR	9.79363	0.0169597	+	22.2984	22.3657	22.2535	21.9669	21.8219	21.847	22.6953	22.6382	22.634	22.3216	22.3541	22.3285	21.9751	21.8958	21.8718	22.5927	22.5461	22.566	22.2845	22.2949	22.2413	21.9612	21.9585	21.8517	22.786	22.7145	22.6718	22.289	22.4481	22.1908	21.9644	21.6116	21.8174	22.7071	22.6539	22.6642			+	+	+	+	+	0.661541
BSU_09450	O07575	yhdF	12.8079	0.00943396	+	22.5242	23.8073	24.6673	21.9825	22.7152	23.1024	24.3584	25.6754	25.6452	22.833	23.8268	24.5586	22.1458	22.8231	22.9663	24.2517	25.6021	25.4261	22.5281	23.4544	24.5674	22.1446	22.8779	23.2036	24.4309	25.742	25.8908	22.2113	24.1407	24.8759	21.6573	22.4446	23.1372	24.3927	25.682	25.6187	+	+	+	+	+	+		2.06202
BSU_09460	O07576	yhdG	14.4595	0.00504762	+	20.0071	19.6927	20.1875	19.637	19.3222	19.4904	23.9098	23.8445	23.8197	20.2393	19.8056	20.3198	19.6332	19.4584	19.8423	23.8746	23.6441	23.7179	19.9437	19.5536	20.1777	19.556	18.8896	18.7429	23.8075	23.9833	23.9994	19.8383	19.7189	20.0651	19.7218	19.6185	19.8862	24.0473	23.906	23.7418			+	+				1.04802
BSU_09470	O07577	yhdH	3.09228	0.0938102		21.3558	21.2591	21.1074	21.4756	21.3142	21.4651	20.938	20.9704	20.9807	21.4428	21.3613	21.1052	21.5513	21.3422	21.68	21.1332	21.2123	21.0931	21.4599	21.3071	21.1942	21.4269	21.3253	21.4949	20.8831	20.9101	21.0067	21.1646	21.1088	21.0229	21.4487	21.2751	21.2203	20.7976	20.7889	20.8424			+	+				0.323587
BSU_09480	O07578	yhdI	0.0405236	0.651316		18.1384	18.0967	18.2224	18.0839	17.9712	18.089	18.4541	18.2919	17.9729	18.719	18.5749	18.2542	18.5721	18.4412	18.3338	18.7551	18.5748	17.9849	17.9875	17.8541	18.023	18.1325	17.8223	17.931	17.9512	17.8059	17.3984	17.7086	17.8612	18.39	17.5472	17.65	18.0021	18.656	18.495	18.5352								0.0366692
BSU_09490	O07579	yhdJ	11.6918	0.0093245	+	19.3298	19.3239	19.1449	19.032	19.0682	18.8714	20.4475	20.4189	20.0592	19.4005	19.3151	18.913	18.8952	18.9486	18.7581	20.4708	20.4007	20.0463	19.2056	19.3382	19.1967	18.999	19.1345	18.8021	20.5072	20.474	20.1404	19.3831	19.3183	19.3248	19.2018	19.1213	19.0541	20.3645	20.382	19.9909			+	+				0.031663
BSU_09510	O07581	yhdL	10.5922	0.0182037	+	25.03	25.3213	25.7643	24.9694	25.2309	25.6828	25.1709	25.3723	25.7495	25.02	25.3316	25.6998	24.9656	25.1776	25.6856	25.1877	25.384	25.742	25.0946	25.3134	25.8079	24.9908	25.2343	25.8318	25.0712	25.3564	25.7824	24.9753	25.319	25.7851	24.9518	25.2809	25.5311	25.2538	25.3765	25.7239	+	+		+				2.93439
BSU_09520	O07582	sigM	5.54644	0.0794992		22.5648	22.7172	22.9461	22.5139	22.672	22.9605	22.8999	22.8927	22.9849	22.6615	22.8164	22.8996	22.5983	22.7412	23.0711	22.9812	22.9905	22.998	22.5575	22.6689	23.0031	22.5387	22.6027	22.9914	22.8739	22.8519	22.996	22.4754	22.6663	22.9354	22.4046	22.6722	22.8191	22.8447	22.8357	22.9608		+	+	+				0.975126
BSU_09540	O07584	plsC	9.78205	0.0153871	+	25.7485	25.6034	25.6778	25.8319	25.6967	25.7272	24.9359	24.9192	25.0125	25.7307	25.5668	25.6467	25.8669	25.6737	25.7408	24.8055	24.7962	24.886	25.7766	25.6507	25.684	25.7496	25.6594	25.6754	25.0913	25.0986	25.1914	25.7381	25.5926	25.7028	25.8793	25.7571	25.7656	24.9109	24.863	24.96			+	+				2.14821
BSU_09550	O07585	yhdP	5.70183	0.0371885	+	25.4234	25.8533	26.0366	25.3198	25.6115	25.9105	25.6123	25.7867	25.975	25.3553	25.8194	26.0284	25.2001	25.4416	25.811	25.5881	25.7546	25.9293	25.5645	25.8976	26.1309	25.4335	25.5697	26.093	25.5279	25.7747	26.0089	25.3504	25.8429	25.9505	25.3257	25.8233	25.8276	25.7209	25.8309	25.9869	+	+		+				2.35394
BSU_09560	O07586	cueR	8.81023	0.011772	+	20.0702	21.0186	20.5017	20.0247	20.9823	20.7982	19.5412	20.4277	19.8437	20.3237	20.957	20.4117	19.9964	21.0222	20.8526	19.3639	20.5468	19.6777	19.8569	20.9978	20.7297	20.0396	21.0059	20.9267	19.5931	20.4795	19.9864	20.03	21.101	20.3637	20.038	20.919	20.6154	19.6666	20.2567	19.867	+		+	+				2.57346
BSU_09570	O07587	yhdR	21.6722	0.00453333	+	25.9184	25.8849	25.8006	25.1812	24.9778	24.9812	27.9588	27.7817	27.727	26.0088	25.9461	25.8447	25.2536	25.0175	25.053	28.0405	27.7824	27.7513	25.8289	25.8263	25.7326	25.1396	25.044	24.9445	27.9024	27.7373	27.7321	25.9175	25.8824	25.8247	25.1504	24.8719	24.9462	27.9336	27.8255	27.6976			+	+	+	+	+	0.207473
BSU_09590	O07589	yhdT	2.75623	0.0253439	+	19.9574	20.3573	21.2751	19.9177	20.0357	20.6452	20.8444	20.8151	21.722	20.07	20.4934	21.0754	20.6272	20.6001	20.7485	20.1158	20.1339	20.905	19.8283	20.1082	21.3441	19.458	19.727	20.6662	21.1241	21.1115	22.1223	19.9739	20.4702	21.4059	19.6678	19.7799	20.5209	21.2933	21.1999	22.1387		+	+	+		+		1.30879
BSU_09620	O07592	yhdW	17.038	0.00866667	+	21.9452	21.8971	21.8307	21.722	21.655	21.5391	23.2468	23.1473	23.0769	22.0037	21.9641	21.8444	21.6981	21.6698	21.5956	23.3405	23.2141	23.1496	21.8789	21.8351	21.7662	21.6777	21.7328	21.4693	23.1687	23.0815	23.0403	21.9531	21.8922	21.8816	21.7901	21.5624	21.5522	23.2313	23.1462	23.0407			+	+				0.39018
BSU_09640	O07594	yhdY	2.24705	0.0364724	+	18.9974	18.9448	19.5725	19.1989	19.2631	19.7163	18.3474	18.4183	18.5513	19.5228	19.5226	19.7524	19.8064	19.855	20.4211	18.4708	18.548	18.6762	18.6628	18.4426	19.5439	18.722	18.9247	19.1997	18.2705	18.4417	18.4509	18.8064	18.8691	19.4211	19.0685	19.0096	19.5279	18.3009	18.265	18.5267			+	+				0.0436033
BSU_09650	O07595	cobB	2.1692	0.350884		21.7733	21.7557	21.8519	21.8388	21.8315	21.8175	22.1141	22.0302	21.9055	21.7344	21.7693	21.7999	21.7824	21.8317	21.734	22.1849	21.9608	21.8871	21.6597	21.6587	21.8128	21.8194	21.7847	21.8241	21.9103	21.9569	21.8825	21.9257	21.8391	21.9431	21.9147	21.8781	21.8944	22.247	22.173	21.9469			+	+				0.0643759
BSU_09660	O07596	yheN	7.37938	0.0106834	+	22.0779	21.0822	20.5568	21.7344	20.5822	19.9105	21.8095	21.1411	20.5866	21.9899	20.8605	20.4077	21.6175	20.2633	19.803	21.5779	20.8592	20.2956	22.2329	21.3907	20.518	21.9226	20.699	19.7497	21.8532	21.1529	20.4103	22.0109	20.9954	20.7445	21.663	20.7842	20.1788	21.9973	21.4113	21.054	+	+				+		2.30834
BSU_09670	O07597	dat	10.8174	0.00844444	+	23.6423	23.5957	23.6287	23.4639	23.3958	23.2898	25.8508	25.714	25.6635	23.8163	23.8387	23.8678	23.6935	23.6616	23.577	25.7768	25.6331	25.6276	23.3697	23.2726	23.2994	23.1408	23.4888	22.909	25.8258	25.7058	25.667	23.7409	23.6758	23.7189	23.5574	23.0371	23.3834	25.9499	25.8032	25.6959			+	+				0.0752919
BSU_10070	O07598	yhaA	16.3754	0.00525	+	22.1543	22.1658	22.3676	21.5959	21.4084	21.7968	25.4474	25.1806	25.245	22.4976	22.2666	22.5486	21.6926	21.2981	21.7128	25.4954	25.3542	25.2467	21.9877	22.1381	22.3602	21.6331	21.6715	22.0063	25.3688	24.8925	25.275	21.9775	22.0927	22.1938	21.4619	21.2556	21.6712	25.4778	25.2952	25.2132			+	+	+	+		0.021437
BSU_10170	O07600	fabHB	5.70143	0.0173654	+	24.0301	23.827	23.6527	24.0924	23.9703	23.7291	22.9953	22.9008	22.9178	23.9157	23.6241	23.4436	24.1887	24.0177	23.802	22.9762	22.8571	22.8991	24.3333	24.1866	24.0264	24.0457	23.9228	23.8948	23.2009	23.1143	23.1383	23.8412	23.6702	23.4881	24.0427	23.9704	23.4905	22.8087	22.7309	22.7161			+	+				0.35757
BSU_10200	O07603	yhfE	6.18698	0.0215275	+	24.2313	24.3784	24.6632	24.2442	24.295	24.4661	25.0103	25.0146	25.1006	24.3045	24.4731	24.7425	24.3038	24.3828	24.4442	24.9813	24.9879	25.1003	24.0304	24.1567	24.5137	24.0311	24.4856	24.4281	25.0106	25.0449	25.2273	24.359	24.5052	24.7333	24.3977	24.0168	24.526	25.0388	25.0109	24.9742		+	+	+				0.415212
BSU_10210	O07604	yhfF	5.22067	0.0259016	+	20.9247	20.9622	20.548	20.8398	20.8986	20.794	21.5039	21.1491	20.3252	20.8241	20.9101	20.5578	20.761	20.8355	20.4454	21.3897	21.0466	20.1302	20.8331	20.9045	20.6537	20.8921	21.0965	20.9925	21.6176	21.2623	20.5287	21.1168	21.0719	20.4324	20.8662	20.7638	20.9443	21.5043	21.1384	20.3167		+	+	+				0.123831
BSU_10220	O07605	gltT	7.70831	0.0229455	+	26.04	25.9355	25.8575	25.8364	25.6423	25.656	26.4341	26.3289	26.3205	26.0722	25.9759	25.8617	25.9117	25.6942	25.739	26.5798	26.4663	26.4667	25.9733	25.9081	25.8083	25.6878	25.5429	25.5956	26.3033	26.2164	26.2123	26.0746	25.9226	25.9023	25.9096	25.6899	25.6333	26.4191	26.3041	26.2826			+	+				1.25019
BSU_10240	O07607	yhfI	2.41864	0.0863917		23.0277	23.1844	23.4502	22.7187	22.9333	23.4829	23.2447	23.0179	23.3141	23.3723	23.5392	23.4469	22.808	22.9518	23.3069	23.2608	22.965	23.0808	22.5815	22.8903	23.4213	22.7665	22.9105	23.445	23.3015	23.0815	23.4013	23.1294	23.1238	23.4823	22.5815	22.9377	23.6969	23.1719	23.0073	23.4602				+				0.200388
BSU_10250	O07608	lplJ	7.8221	0.0264224	+	26.4004	26.6001	27.0078	26.5956	26.5777	27.0525	26.3482	26.3298	26.5197	26.2439	26.5474	26.9327	26.5035	26.4886	26.998	26.2122	26.2392	26.5342	26.4979	26.5985	27.0808	26.6923	26.6481	27.0902	26.4071	26.4034	26.5609	26.4593	26.6545	27.01	26.5911	26.5966	27.0693	26.4253	26.3469	26.4641		+		+				1.10704
BSU_10260	O07609	yhfK	7.72227	0.011486	+	24.9672	25.3223	26.4105	24.9957	25.0933	26.4214	25.3057	25.3448	26.2349	24.9558	25.2178	26.1946	24.9031	25.1495	26.2292	25.2637	25.3821	25.8966	24.6967	25.1706	26.4312	25.0171	25.064	26.3732	25.3037	25.5292	26.5494	25.249	25.5784	26.6056	25.067	25.0663	26.6619	25.3496	25.1231	26.2586		+		+				0.800484
BSU_10270	O07610	lcfB	3.03772	0.0226121	+	19.5733	19.6918	20.8377	20.0949	20.3803	21.0671	19.1269	19.261	19.8659	19.9183	19.957	21.119	20.3259	20.6125	21.2266	19.1006	19.1467	19.9795	18.9088	19.0999	20.328	19.2753	20.8979	20.4764	19.0829	19.2732	19.7792	19.8927	20.0187	21.0661	20.6835	19.6304	21.4984	19.1972	19.363	19.8389		+		+				0.0951614
BSU_10280	O07611	yhfM	9.22762	0.00942911	+	18.7516	19.6605	20.4737	18.6263	19.4602	20.4069	19.6259	20.2049	20.5071	18.883	19.8028	20.5826	18.9057	19.6899	20.5306	19.786	20.4406	20.7483	18.7421	19.449	20.5379	18.5711	19.4127	20.5371	19.5063	20.0945	20.4478	18.6298	19.7298	20.3008	18.4022	19.278	20.1529	19.5854	20.0798	20.325	+	+	+	+				2.6525
BSU_10310	O07614	yhfO	7.62265	0.0115601	+	20.4111	20.1703	18.9122	20.1218	19.8426	19.0014	20.3695	19.9977	19.0129	20.1613	20.0437	19.2101	20.0502	19.7831	19.2079	20.2182	19.87	19.2761	20.4293	20.1591	18.8799	20.0305	19.9417	19.0324	20.3121	19.9024	18.6932	20.6426	20.3083	18.6465	20.2846	19.803	18.764	20.5782	20.2207	19.0694		+						0.689534
BSU_10320	O07615	yhfP	10.1502	0.0101433	+	24.7142	24.7508	25.4064	24.5523	24.4075	25.1295	25.6936	25.5838	25.9042	24.8337	24.8022	25.2995	24.474	24.4265	24.9468	25.6685	25.5709	25.7613	24.5487	24.5831	25.4565	24.5993	24.575	25.1467	25.7148	25.6788	26.0782	24.7601	24.8671	25.4633	24.5837	24.221	25.2951	25.6977	25.5018	25.8731		+	+	+				0.109333
BSU_10340	O07617	phoE	5.31964	0.038566	+	23.7953	24.0693	24.4203	23.8514	23.8806	24.2772	24.257	24.2248	24.4843	23.6959	24.0218	24.2998	23.7902	23.8161	24.1471	24.1377	24.1115	24.3799	23.739	23.9385	24.4278	23.791	23.9125	24.2149	24.275	24.3215	24.5283	23.9511	24.2475	24.5332	23.9729	23.9132	24.4695	24.3584	24.2415	24.5448		+	+	+				1.06046
BSU_10350	O07618	yhfS	9.27143	0.0103896	+	24.3088	24.1589	23.9605	24.5785	24.4683	24.3393	23.1993	23.1649	23.2558	24.1388	23.9857	23.7623	24.422	24.2648	24.2841	23.1292	22.9469	23.0698	24.3554	24.2157	23.9922	24.5493	24.5579	24.2836	23.1934	23.2845	23.3634	24.4323	24.2754	24.127	24.7641	24.5822	24.4503	23.2751	23.2631	23.3342			+	+				0.529895
BSU_10360	O07619	yhfT	8.67829	0.0169703	+	21.6217	21.4907	21.4961	21.4798	21.2508	21.075	22.2586	22.0265	21.7347	21.5775	21.3782	21.3957	21.4023	21.1148	20.9098	22.236	21.9231	21.8355	21.631	21.5289	21.5207	21.4942	21.3358	21.1495	22.1477	21.9964	21.603	21.6567	21.5652	21.5718	21.5429	21.3018	21.1656	22.3921	22.16	21.7657			+	+		+		0.993637
BSU_10380	O07621	hemAT	17.7066	0.00863158	+	26.9568	26.82	26.6215	25.4433	25.1763	25.1609	27.8036	27.5981	27.6003	26.8703	26.7381	26.5652	25.3861	25.085	25.0758	27.7027	27.5417	27.5649	26.8785	26.8309	26.553	25.4013	25.1597	25.2328	27.7715	27.6116	27.6525	27.1215	26.891	26.7461	25.5425	25.2841	25.174	27.9365	27.6408	27.5835		+	+	+	+	+	+	0.662002
BSU_37340	O07624	ywiB	10.0508	0.0160342	+	24.6787	24.5996	24.2254	24.8586	24.7273	24.3822	24.3549	24.2051	23.6641	24.6289	24.5438	24.3546	24.8413	24.7616	24.3829	24.3499	24.167	23.8862	24.7593	24.6629	24.2136	24.8537	24.6985	24.449	24.3938	24.2153	23.533	24.648	24.5921	24.108	24.881	24.7216	24.3148	24.321	24.2329	23.573		+	+	+				0.673222
BSU_14770	O07631	typA	15.8496	0.00939394	+	29.1918	28.882	28.3368	29.2365	28.9743	28.4013	28.2868	28.1583	27.8679	29.2097	28.8647	28.2929	29.2878	29.0217	28.4794	28.3152	28.1567	27.9135	29.2244	28.953	28.3863	29.162	28.9239	28.4274	28.2325	28.1552	27.8399	29.1414	28.8283	28.3313	29.2595	28.9774	28.2972	28.3128	28.1629	27.8504	+	+	+	+				2.63245
BSU_14790	O07633	ylaI	2.69644	0.0893057		21.8937	22.1314	22.4145	22.0084	22.1399	22.4894	21.8172	21.8737	22.0838	21.9455	22.2384	22.6882	22.2581	22.1808	22.5636	21.8545	21.9413	22.2856	22.088	22.0944	22.4141	22.077	22.1539	22.6041	21.7597	21.8404	22.0491	21.6476	22.0614	22.1413	21.6901	22.0851	22.3006	21.8375	21.8394	21.9167		+						0.778904
BSU_14820	O07636	ylaL	4.06546	0.0330065	+	22.4027	22.3429	22.8249	22.2886	22.1454	22.9573	22.8305	22.5017	23.0469	22.3323	22.2012	22.606	22.12	22.1149	22.7088	22.8465	22.5939	22.7617	22.1102	22.3719	22.9534	22.4531	22.1083	22.9602	22.9053	22.5049	23.1579	22.7656	22.4557	22.9152	22.2925	22.2131	23.203	22.7396	22.4064	23.2211			+	+				0.104282
BSU_14840	O07638	ylaN	0.387093	0.524784		21.8531	21.6737	21.447	21.5994	21.5055	21.5251	21.6682	21.5628	21.5148	22.1515	21.8325	21.5082	21.7798	21.8437	21.5508	21.6672	21.6124	21.2781	21.4239	21.6065	21.4332	21.4734	21.3263	21.3148	21.7466	21.5748	21.5965	21.9839	21.5821	21.3998	21.545	21.3466	21.7098	21.5906	21.5013	21.6699								0.313319
BSU_26870	O07906	yraN	8.15872	0.0107713	+	19.0127	18.9422	19.1022	18.7113	18.6207	18.8527	20.286	20.1302	19.7573	18.9985	18.86	18.9208	18.5276	18.7413	18.7979	20.3305	20.0893	19.8663	18.8699	18.7574	19.1054	18.5717	18.8695	18.7701	20.2841	20.0918	19.5488	19.1697	19.2094	19.2805	19.0345	18.2514	18.9901	20.2434	20.2094	19.8568			+	+				0.163569
BSU_26940	O07918	yraH	1.3223	0.11683		21.557	21.6349	21.2409	21.4342	21.6254	21.3291	22.169	22.0188	21.5961	21.6202	21.8617	21.1993	21.3518	21.515	21.2778	22.3545	21.892	21.5704	21.1629	21.1366	20.913	21.004	21.7413	20.9884	21.9133	21.8926	21.3975	21.8878	21.9062	21.6102	21.9467	21.6199	21.7212	22.2392	22.2718	21.8204			+	+				0.084328
BSU_26720	O07920	azlB	0.48785	0.628566		21.7411	21.8533	21.6503	21.6443	21.7081	21.7031	21.8636	21.7903	21.8444	21.6945	21.7922	21.5267	21.4838	21.672	21.5737	21.8506	21.7024	21.625	21.6103	21.8018	21.5878	21.6454	21.6525	21.7042	21.9064	21.8527	21.887	21.9186	21.966	21.8362	21.8039	21.7999	21.8315	21.8337	21.816	22.0211								0.447096
BSU_26910	O07937	yraK	2.4734	0.0327976	+	20.4942	20.2905	19.8352	20.147	20.4088	19.9371	21.2457	20.7855	19.6203	20.4885	20.5818	19.8366	20.3267	20.5577	20.1468	21.4423	20.871	19.5426	19.9335	19.9458	19.5697	19.5241	20.9353	19.419	21.2781	20.9216	19.69	21.0607	20.3439	20.0992	20.5901	19.7333	20.2454	21.0165	20.5641	19.6285			+	+				0.210836
BSU_27170	O08335	fatR	4.27482	0.0212335	+	19.65	20.6516	20.8388	19.6347	20.0325	20.2108	19.7493	20.5355	20.7935	19.6468	20.6442	20.6593	19.7904	20.0296	20.1252	19.7026	20.3908	20.6753	19.754	20.2305	20.6695	19.8961	19.953	20.2772	19.5718	20.2772	20.5401	19.5491	21.08	21.1877	19.2175	20.1148	20.23	19.9735	20.9387	21.1651	+	+				+		1.78157
BSU_27160	O08336	cypB	4.15673	0.0199941	+	25.6976	26.2699	26.8889	25.5472	26.0432	26.4708	25.5168	26.3367	26.9757	26.2314	26.5792	26.7474	26.1127	26.2237	26.6833	25.7497	26.3446	26.9493	25.7354	25.9436	26.9234	25.4932	26.0401	26.6233	25.3676	26.3074	26.9485	25.126	26.2868	26.996	25.0358	25.8657	26.1057	25.4333	26.358	27.0294		+						0.708768
BSU_07250	O08394	cypD	4.15345	0.0251512	+	19.0773	19.5133	20.0872	18.8104	19.276	19.4042	19.4453	20.0361	19.4641	19.0025	19.513	20.042	18.5856	19.1523	19.0492	19.1807	19.8829	19.3869	19.0303	19.4691	20.2699	18.989	19.3346	19.7023	19.8711	20.385	19.7693	19.1991	19.5579	19.9497	18.8568	19.341	19.4611	19.2839	19.8404	19.2362	+	+		+		+		2.5517
BSU_09920	O08455	yhaN	11.925	0.0173586	+	23.0343	23.2897	23.6604	23.241	23.4048	23.7931	22.8552	23.0704	23.1414	23.0261	23.2915	23.6872	23.2718	23.4205	23.8172	22.814	23.0321	23.1292	23.0344	23.2315	23.6987	23.2256	23.3913	23.9027	22.8968	23.0963	23.2085	23.0425	23.346	23.5953	23.2255	23.4026	23.6594	22.8549	23.0827	23.0864		+	+	+				2.80397
BSU_26740	O08469	cypA	1.05089	0.137482		22.2152	21.8597	21.8383	21.8819	21.6955	21.4182	22.3172	22.399	21.8391	22.3873	22.2991	21.8199	22.1127	21.9522	21.6078	22.8851	22.7201	22.3287	22.2332	21.9161	21.8284	21.8445	21.7306	21.4967	22.386	22.4518	21.993	22.0252	21.3639	21.8667	21.6885	21.4037	21.1501	21.6806	22.0251	21.1957		+						0.539278
BSU_06690	O30509	gatB	4.84572	0.166828		28.7335	28.7172	28.595	28.8405	28.8091	28.6989	28.5084	28.4872	28.4511	28.7097	28.6862	28.5695	28.8501	28.7804	28.7176	28.537	28.4834	28.4862	28.8444	28.8286	28.6931	28.886	28.7749	28.8053	28.472	28.4893	28.4594	28.6465	28.6369	28.5226	28.7853	28.8721	28.5739	28.5161	28.4889	28.4075			+	+				0.0697789
BSU_08060	O31404	acoA	0.332801	0.187211		27.2746	27.5744	27.2502	26.1069	26.4807	26.0486	25.685	25.8815	25.9086	28.3722	28.6374	28.3056	26.6798	27.1481	27.0044	24.7183	24.8813	24.9789	25.6571	25.989	25.685	24.8182	27.3073	24.1697	26.1499	26.5231	26.4704	27.7945	28.0967	27.7601	26.8226	24.9866	26.9716	26.1867	26.2401	26.2767			+					0.0925562
BSU_00800	O31417	yazB	0.72838	0.177162		17.7589	17.6178	18.4304	17.5384	18.031	18.252	18.2797	18.0479	18.3663	18.2753	17.888	18.6189	18.1534	18.3628	18.6578	18.5996	18.5779	18.905	17.5106	17.2613	18.5171	16.9558	17.928	18.2322	18.4898	18.0945	18.4188	17.4906	17.7041	18.1552	17.5059	17.8023	17.8659	17.7497	17.4713	17.7752		+		+				0.167136
BSU_00950	O31418	mrnC	5.69862	0.0660092		23.1648	23.1252	22.8178	23.3133	23.1776	22.9234	23.019	22.9397	22.7163	23.0087	23.0459	22.7277	23.2691	23.1154	22.8574	22.951	22.9199	22.7784	23.2405	23.1884	22.9009	23.296	23.1056	23.0194	23.0158	22.9388	22.6195	23.2453	23.1412	22.8246	23.3748	23.3118	22.8934	23.0901	22.9604	22.751		+		+				0.168985
BSU_01935	O31425	skfC	0.215141	0.404057		19.847	19.9149	20.4384	19.8721	20.111	19.7927	19.5812	19.7709	19.8654	19.4414	19.5987	20.4129	19.7763	20.0098	18.9552	19.002	19.3099	19.3637	20.2842	20.2869	20.6641	20.252	20.3969	20.5676	20.1261	20.2234	20.3978	19.8154	19.8593	20.2382	19.588	19.9261	19.8554	19.6154	19.7794	19.8348		+						0.0756459
BSU_01970	O31429	skfG	0.21999	0.409944		19.5395	19.5459	19.2518	19.5835	19.622	19.3663	19.8678	19.6565	19.0901	18.8509	19.0171	19.0926	19.1215	19.2525	18.9012	19.2686	18.9635	18.745	19.7746	19.726	19.2733	19.7452	19.7516	19.54	20.2564	20.0629	19.0921	19.9931	19.8948	19.3894	19.8837	19.8619	19.6576	20.0783	19.9433	19.4331								0.0047463
BSU_02030	O31435	ybdM	4.95488	0.0429812	+	19.8134	19.7241	19.5685	19.9072	19.825	19.4561	20.2331	20.134	19.7918	19.8553	19.661	19.4744	19.924	19.7724	19.4376	20.2529	20.0853	19.7911	19.7027	19.6681	19.4966	19.7863	19.7793	19.391	20.0555	20.0121	19.6423	19.8821	19.8433	19.7344	20.0112	19.9232	19.5398	20.3909	20.3045	19.9421			+	+				0.473512
BSU_02050	O31437	ybdO	4.92069	0.0191806	+	20.8006	21.5225	21.0112	20.0641	20.5632	20.1536	20.8814	21.2613	21.1457	20.8731	21.6093	21.2007	20.2609	20.8777	20.4418	21.0476	21.3728	21.4392	20.6388	21.1317	20.6742	20.1219	20.6106	20.0533	20.8123	21.2665	20.9559	20.8899	21.8267	21.1588	19.8093	20.2011	19.9658	20.7842	21.1446	21.0422	+			+	+	+	+	1.51212
BSU_02100	O31440	cypC	11.6245	0.00832203	+	22.8103	24.3599	24.3206	22.4468	23.4205	23.2375	24.2411	25.5704	24.5895	22.9553	24.3055	24.2211	22.3469	23.337	23.0671	23.992	25.5011	24.4564	22.8241	24.1609	24.4771	22.7713	23.4719	23.5441	24.3775	25.6088	24.7976	22.6514	24.6135	24.2635	22.2221	23.4526	23.1014	24.3537	25.6014	24.5146	+	+	+	+	+	+		3.19812
BSU_02110	O31441	ybyB	12.0404	0.00897778	+	22.6951	24.8707	26.5752	22.0788	23.7486	24.7509	23.8972	26.1405	27.6092	23.2214	24.6883	26.3456	22.5981	23.646	24.3051	23.559	26.1279	27.2525	22.5101	24.7784	26.7458	22.026	23.6858	25.1842	24.0054	26.3361	27.9944	22.3539	25.1455	26.6341	21.6124	23.9139	24.7633	24.1273	25.9576	27.5809	+	+	+	+	+	+		2.70939
BSU_02160	O31443	ybfA	5.33305	0.113175		22.389	22.804	22.503	22.4294	22.6084	22.6188	22.5902	22.7328	22.3113	22.385	22.8219	22.5163	22.42	22.682	22.6847	22.6294	22.7274	22.4326	22.3214	22.7027	22.5068	22.3695	22.4869	22.6754	22.5425	22.7365	22.2527	22.4606	22.8875	22.4861	22.4988	22.6565	22.4964	22.5986	22.7347	22.2487	+		+					2.45243
BSU_02190	O31446	ybfF	7.11905	0.0189646	+	25.019	24.654	24.3646	24.9483	24.5678	24.193	24.4559	24.1257	23.9307	24.8835	24.4975	24.2216	24.8381	24.3507	24.0329	24.4275	24.064	23.91	25.104	24.7788	24.4933	25.0089	24.5805	24.4442	24.4654	24.1264	23.9009	25.0696	24.6858	24.379	24.9978	24.772	24.102	24.4747	24.1867	23.9811		+	+	+				1.56331
BSU_02200	O31447	ybfG	4.20113	0.0361091	+	22.6267	23.0867	23.4148	22.589	23.1451	23.3797	22.7798	22.9178	22.8744	22.7148	23.182	23.5045	22.6246	22.8194	23.2542	22.8369	22.9423	22.9799	22.7511	23.0867	23.3562	22.6729	23.3926	23.4751	22.5751	22.7131	22.646	22.4143	22.9915	23.3837	22.4695	23.2233	23.4096	22.9272	23.0981	22.9972	+	+						1.73021
BSU_02260	O31452	ybfK	6.90868	0.0168149	+	21.5779	21.3821	20.9504	21.6288	21.501	21.1537	21.0807	20.8623	20.2413	21.3998	21.2542	20.7936	21.4215	21.3515	21.03	21.0126	20.6907	20.1096	21.6618	21.5262	21.131	21.8048	21.5319	21.4039	21.1771	21.0422	20.4546	21.6723	21.3659	20.9266	21.6602	21.6198	21.0274	21.0524	20.8541	20.1598		+	+	+				0.756142
BSU_02300	O31454	ybfN	2.8235	0.0294898	+	16.8864	16.9337	16.5305	16.843	17.2553	16.8239	16.1431	15.9946	15.8092	17.2109	16.7715	15.9139	17.0164	17.0441	16.4911	16.0483	15.9801	15.7103	16.9471	17.0636	17.0572	17.0413	17.3098	17.0511	16.5195	16.4078	16.3269	16.5011	16.9659	16.6205	16.4714	17.412	16.9295	15.8615	15.5958	15.3903			+	+				0.0740547
BSU_02320	O31456	ybfP	11.3209	0.00864322	+	21.5305	21.3607	19.532	21.8151	21.6083	20.3785	20.7123	20.3468	18.3544	21.3722	21.2491	19.491	21.6119	21.4339	20.2594	20.6797	20.2099	18.051	21.535	21.4063	19.8138	22.0059	21.454	20.8182	20.6666	20.427	18.6428	21.6843	21.4268	19.2914	21.8276	21.9369	20.0578	20.7905	20.4036	18.3693		+	+	+		+		0.732815
BSU_02330	O31457	ybfQ	16.5775	0.00918182	+	27.4897	27.4986	26.046	27.8502	27.8807	27.1266	26.1696	25.9817	24.8559	27.3765	27.472	26.0533	27.8604	27.8386	27.1894	26.2066	25.9288	24.8868	27.6538	27.5914	26.2171	27.8808	27.8912	27.2485	26.1877	26.0311	24.9465	27.4389	27.4323	25.8677	27.8094	27.9123	26.9419	26.1146	25.9852	24.7345		+	+	+	+	+		0.0307173
BSU_02360	O31458	gamA	9.11815	0.0095814	+	22.8463	22.9659	23.858	22.5576	22.6644	23.6632	24.1396	23.8597	24.457	22.8242	22.8906	23.8142	22.5263	22.8479	23.7038	24.0478	23.7921	24.2093	22.6645	23.0007	23.6455	22.5884	22.5445	23.4265	24.3319	24.0861	24.7952	23.0502	23.0065	24.1143	22.558	22.6008	23.8591	24.039	23.7008	24.3666		+	+	+				0.433676
BSU_02370	O31459	ybgA	6.26403	0.102392		22.5651	22.7364	22.7701	22.3422	22.604	22.5701	22.8337	22.8117	22.753	22.6439	22.7576	22.7615	22.3437	22.5964	22.6247	22.8503	22.8079	22.836	22.6131	22.7857	22.8192	22.4028	22.6115	22.6279	22.8268	22.8463	22.7427	22.4383	22.6658	22.7298	22.2802	22.6041	22.4578	22.824	22.7808	22.6802			+	+				1.09534
BSU_02390	O31461	ilvE	10.064	0.00835842	+	22.8846	21.0952	21.7224	21.8627	21.0099	20.6475	23.685	23.4691	22.6622	23.3622	20.8406	22.1969	22.2958	21.0592	20.7651	23.6743	23.4178	22.7736	22.5491	21.4372	21.5482	21.58	21.0426	20.7528	23.6492	23.4567	22.5611	22.7426	21.0078	21.4221	21.7122	20.9278	20.4245	23.7315	23.5328	22.6518	+	+	+	+		+	+	2.3866
BSU_02400	O31462	ybgF	14.4517	0.0087027	+	20.1409	20.1474	20.1769	19.7146	19.5186	19.7333	22.8522	22.7003	22.6186	20.3003	20.2396	20.3506	19.9729	19.7658	20.1404	22.749	22.5864	22.5261	20.0941	20.1822	20.1386	19.7135	19.4799	19.6097	22.8632	22.7814	22.7329	20.0281	20.0204	20.0414	19.4572	19.3101	19.4498	22.9443	22.733	22.5968			+	+	+			0.0207624
BSU_02410	O31463	ybgG	10.0214	0.00818333	+	20.9312	20.7801	20.6998	20.2543	20.1423	20.2391	23.193	22.8779	22.8377	20.8303	20.5919	20.439	19.8417	19.5565	19.668	23.4365	22.9201	22.5829	20.8335	20.8886	20.8102	20.4917	20.4672	20.4545	23.1727	22.9392	22.9895	21.1297	20.8599	20.8501	20.4296	20.4033	20.5948	22.9698	22.7745	22.9407			+	+				0.478653
BSU_03080	O31472	ycgE	2.30656	0.26541		22.8652	22.4145	22.4661	22.6663	22.5436	22.4084	22.5117	22.5251	22.5378	22.6899	22.4637	22.3664	22.729	22.6221	22.4669	22.5833	22.5622	22.6194	22.7442	22.4736	22.4749	22.6637	22.4594	22.4631	22.4793	22.466	22.3953	23.1615	22.3062	22.557	22.606	22.5494	22.2953	22.4726	22.5471	22.5985			+					1.33044
BSU_03160	O31474	ycgJ	5.37098	0.021076	+	18.7477	18.883	19.7143	18.6688	18.7191	19.2081	19.1965	19.2039	19.7292	18.692	18.8293	19.6836	18.3789	18.5171	18.9853	19.1579	19.0631	19.566	18.5631	18.7175	19.6124	18.7868	18.7666	19.2264	19.0586	19.106	19.7968	18.988	19.1022	19.847	18.8409	18.8734	19.4125	19.3731	19.4426	19.8248		+	+	+		+		0.327383
BSU_03270	O31475	ycgT	6.85448	0.0252116	+	24.6674	24.5207	24.4266	24.9008	24.6258	24.5042	24.715	24.3632	23.8689	24.6479	24.4876	24.2533	24.8055	24.5679	24.3809	24.7798	24.4039	24.0476	24.5977	24.4846	24.3901	25.0118	24.6189	24.605	24.7348	24.3056	23.7367	24.7564	24.5898	24.6364	24.8852	24.6906	24.5266	24.6305	24.38	23.8224								1.18443
BSU_03880	O31480	yczG	1.73967	0.235313		20.547	20.447	20.3968	20.5809	20.3722	20.349	20.8023	20.6889	20.7414	20.388	20.2411	20.1527	20.4726	20.1844	20.1864	20.6411	20.5836	20.5863	20.708	20.5778	20.4855	20.5053	20.3751	20.4006	20.8292	20.7688	20.8558	20.5449	20.5222	20.5521	20.7649	20.5572	20.4601	20.9366	20.7143	20.7822								0.290093
BSU_04020	O31482	yczH	5.63884	0.0288975	+	19.2989	19.3554	19.0122	19.2224	19.1054	18.9243	19.7562	19.5957	18.912	19.1253	19.2828	18.9164	19.057	18.9527	18.8902	19.6823	19.4646	18.7033	19.3267	19.3537	18.9318	19.2513	19.0906	18.8816	19.7919	19.7188	19.0035	19.4447	19.4299	19.1883	19.3591	19.2729	19.001	19.7944	19.6037	19.0292			+	+				0.214427
BSU_04130	O31484	yczJ	9.85847	0.00887332	+	19.9253	19.3971	18.7821	19.3662	19.0033	18.6268	21.218	20.7234	19.6555	19.9308	19.3995	18.5199	19.2382	18.819	18.2995	21.2469	20.65	19.403	19.6128	19.3021	19.0972	19.3483	19.1421	18.8397	20.997	20.6669	19.75	20.2322	19.4898	18.7292	19.512	19.0489	18.7412	21.4103	20.8533	19.8135		+	+	+				1.32313
BSU_04290	O31487	ydaL	2.59395	0.0646306		19.7896	19.4754	19.5272	19.7977	19.5094	19.3444	19.0201	19.121	19.1506	19.9615	19.6697	19.6547	19.9861	19.6649	19.438	19.1108	19.2569	19.1997	19.9399	19.5923	19.7091	19.9587	19.5347	19.472	19.0045	19.1884	19.2397	19.4675	19.1641	19.2179	19.4483	19.3284	19.1231	18.945	18.9177	19.0123			+	+				0.628305
BSU_04310	O31488	ydaN	11.6593	0.0141955	+	24.7276	24.4221	24.4201	24.7177	24.4802	24.3398	23.6637	23.873	23.9905	24.8028	24.4401	24.4437	24.7168	24.4775	24.3724	23.6733	23.8984	23.9584	24.7607	24.4093	24.372	24.7849	24.3478	24.3453	23.5773	23.7915	23.9946	24.6192	24.417	24.4446	24.6513	24.6155	24.3018	23.7404	23.9291	24.0186		+	+	+				2.25192
BSU_04780	O31489	ydcI	8.48776	0.0466732	+	27.2264	27.2631	27.4421	27.3332	27.2921	27.4493	27.0327	27.0055	26.93	27.1987	27.2419	27.3901	27.3182	27.2757	27.4204	27.0638	27.0334	27.0583	27.2967	27.2756	27.5058	27.3752	27.3125	27.4799	26.9632	26.962	26.8237	27.1839	27.2718	27.4304	27.3063	27.2882	27.4476	27.071	27.0212	26.908				+				0.423439
BSU_05270	O31494	ydzF	1.82032	0.173011		21.0766	21.5359	21.544	21.0171	21.4142	21.3523	21.5766	21.4321	21.4259	21.0457	21.3607	21.1903	21.0774	21.24	21.3453	21.4944	21.5361	21.4025	20.9348	21.56	21.664	20.9894	21.1473	21.3527	21.573	21.3886	21.3801	21.2494	21.6871	21.7778	20.9844	21.8554	21.3588	21.6623	21.3716	21.4953			+	+				1.59276
BSU_06620	O31498	ligA	10.7767	0.0336558	+	27.0098	27.0579	27.2931	27.1829	27.2234	27.5065	26.8783	26.8885	27.0307	27.007	27.0583	27.3222	27.2115	27.2116	27.5803	26.893	26.9051	27.0752	27.0723	27.1017	27.2991	27.1848	27.1984	27.4737	26.8239	26.8488	26.9926	26.9503	27.0135	27.2581	27.1524	27.2602	27.4655	26.9181	26.9117	27.0242		+		+				0.479602
BSU_06700	O31500	yerO	6.4318	0.0330012	+	25.1764	25.3417	24.9108	25.2384	25.4223	25.0052	24.7778	24.88	24.7253	25.1799	25.4258	24.9943	25.2725	25.3489	25.0749	24.8235	24.9346	24.8466	25.3033	25.3957	24.9035	25.3151	25.5477	25.047	24.8337	24.9016	24.7	25.046	25.2036	24.8346	25.1277	25.3703	24.8937	24.6761	24.8037	24.6293			+	+				0.745429
BSU_06710	O31501	swrC	12.7034	0.0159536	+	28.0017	28.1589	28.4305	28.0861	28.1724	28.5834	27.6214	27.6434	27.8685	27.9687	28.1696	28.4738	28.0452	28.0631	28.5396	27.663	27.6876	27.9281	28.0707	28.1806	28.4403	28.1344	28.2032	28.6471	27.5986	27.6322	27.8612	27.9657	28.1266	28.3773	28.0789	28.251	28.5634	27.6025	27.6103	27.8163		+	+	+				1.83206
BSU_06720	O31502	dagK	11.4762	0.0165766	+	25.6383	25.692	25.7105	25.7468	25.8282	25.9089	25.0478	25.1355	25.2203	25.6356	25.6928	25.7063	25.7945	25.8331	26.0346	25.0698	25.142	25.2727	25.7039	25.7573	25.7616	25.7766	25.8253	25.8955	24.9812	25.0905	25.1676	25.5753	25.6257	25.6636	25.6693	25.8261	25.7966	25.0926	25.174	25.2207			+	+				0.432068
BSU_06730	O31503	rlmCD	10.9357	0.0130764	+	25.795	25.6561	25.4952	26.0214	25.8872	25.6932	24.9262	25.0145	25.066	25.7967	25.6602	25.4847	26.0989	25.9267	25.8025	24.9931	25.0544	25.1198	25.8393	25.7169	25.4821	25.9418	25.7891	25.6792	24.7743	24.911	24.933	25.7491	25.5912	25.5189	26.0237	25.9458	25.598	25.0112	25.078	25.1452		+	+	+				1.44451
BSU_06760	O31504	yeeA	4.91625	0.0882802		25.748	25.7395	25.3648	25.6317	25.6329	25.3148	25.3703	25.4893	25.2994	25.7309	25.7287	25.3753	25.6896	25.6003	25.3898	25.4905	25.6039	25.4017	25.8724	25.8441	25.3721	25.6558	25.596	25.3656	25.2552	25.4083	25.2204	25.6407	25.6455	25.347	25.5498	25.7025	25.1889	25.3651	25.4557	25.2762		+	+	+				0.0323248
BSU_06812	O31506	yeeF	4.94304	0.027065	+	23.6936	23.7164	23.1901	23.8524	23.7422	23.3113	23.4138	23.2924	22.8129	23.7137	23.705	23.1944	23.9155	23.8033	23.2672	23.5886	23.3989	22.9354	23.6639	23.6661	23.2787	23.7477	23.9301	23.4722	23.431	23.4088	23.0494	23.7034	23.7781	23.0972	23.8939	23.4932	23.1946	23.2219	23.0696	22.4538		+	+	+				0.249544
BSU_06840	O31509	yeeI	13.0414	0.0187283	+	24.3461	24.4575	24.8204	24.4061	24.5258	24.9131	24.1102	24.1528	24.3318	24.2738	24.4433	24.7984	24.3978	24.4848	24.9778	24.1534	24.1568	24.3744	24.4322	24.467	24.8458	24.4011	24.5205	24.9275	24.0977	24.1485	24.3273	24.3323	24.4621	24.817	24.4193	24.572	24.8339	24.0794	24.153	24.2938		+	+	+				1.11884
BSU_06870	O31511	yesE	10.5824	0.00897238	+	21.3762	22.0779	22.5883	21.5424	22.2007	22.949	20.6014	20.8135	21.1972	21.4309	22.0954	22.6017	21.5731	22.1273	22.7928	20.9278	21.0434	21.2973	21.2164	21.9582	22.5761	21.494	22.147	23.0293	20.2238	20.5875	20.9346	21.4813	22.1802	22.587	21.5602	22.3279	23.0249	20.6526	20.8096	21.3597	+	+	+	+				2.60266
BSU_06880	O31512	yesF	10.1783	0.00890909	+	19.9411	20.438	21.3869	20.1743	20.3848	21.3153	19.1298	19.4095	20.1208	20.0727	20.6492	21.5684	20.3322	20.548	21.463	19.1962	19.5299	20.2303	19.8235	20.204	21.2555	20.0365	20.1498	21.1413	18.9378	19.1783	19.8876	19.9272	20.4608	21.3369	20.1542	20.4565	21.3416	19.2553	19.5203	20.2444		+	+	+				1.54816
BSU_06920	O31513	yesJ	10.9331	0.00954244	+	22.54	22.4271	22.2749	22.4054	22.3022	22.2156	23.7314	23.4955	23.2718	22.5718	22.4343	22.2093	22.3029	22.2992	22.1577	23.7846	23.4995	23.2986	22.3526	22.3631	22.1772	22.3717	22.2836	22.0241	23.764	23.6154	23.3197	22.6957	22.4838	22.4383	22.5415	22.3237	22.4649	23.6456	23.3716	23.1972			+	+				0.458735
BSU_07070	O31528	yesY	6.50841	0.0153028	+	18.6604	19.1282	19.8067	18.8109	19.0091	19.6871	19.1339	19.7267	20.3238	18.5146	19.0369	19.638	18.8023	18.9517	19.5832	19.0071	19.5807	19.9624	18.663	19.0832	19.9766	18.7111	19.2185	19.7603	19.4549	20.0295	20.7646	18.8036	19.2646	19.8056	18.9192	18.8571	19.7177	18.9396	19.57	20.2444	+	+	+					1.90095
BSU_07150	O31534	hmoA	8.1817	0.012303	+	24.6591	24.7649	25.2344	25.2251	25.139	25.5562	24.2018	24.0837	24.2305	24.567	24.6218	24.9055	25.1224	25.0698	25.3819	24.1322	24.08	24.1752	24.7698	24.877	25.4951	25.4095	25.1546	25.8685	24.2951	24.1306	24.4023	24.6405	24.796	25.3027	25.1433	25.1926	25.4182	24.178	24.0405	24.1138		+	+	+			+	0.479907
BSU_07160	O31535	yetH	6.95314	0.0157154	+	21.1439	21.0276	20.9179	20.87	20.9789	20.775	22.0812	21.7949	21.799	21.0354	21.1139	20.9032	20.7638	20.736	20.5377	22.0953	21.537	21.517	21.0352	21.0056	20.9874	20.983	21.154	20.8784	22.2568	22.0292	21.9473	21.3611	20.9633	20.863	20.8631	21.0468	20.9089	21.8914	21.8186	21.9326			+	+				0.422284
BSU_07200	O31539	yetJ	0.282902	0.29924		17.1835	17.3333	17.2717	17.1234	17.107	16.8109	16.6403	16.4097	16.5064	17.6753	17.9465	18.3312	17.7254	17.5791	17.1569	17.426	16.9808	17.2137	17.085	17.3238	17.0078	16.9834	17.2181	17.0337	16.3258	16.2921	16.437	16.7903	16.7296	16.4761	16.6613	16.5239	16.2421	16.1691	15.9562	15.8685								0.125433
BSU_07220	O31541	yetL	8.63843	0.0167276	+	21.9419	21.9889	21.7781	21.5778	21.6677	21.4559	22.4567	22.3929	22.3787	21.8994	22.0202	21.7442	21.6555	21.6537	21.4758	22.5533	22.5339	22.6061	21.9542	21.9781	21.7395	21.5417	21.6209	21.4748	22.4374	22.4448	22.4045	21.9723	21.9684	21.8505	21.536	21.7285	21.4169	22.3794	22.2	22.1256			+	+	+	+	+	0.801247
BSU_08000	O31543	yfjQ	8.39258	0.0183344	+	20.972	21.0611	21.7331	20.9974	21.0546	21.5597	21.541	21.5833	21.8058	20.9789	20.9867	21.7242	20.9388	20.9077	21.389	21.5111	21.6316	21.9212	21.0267	21.0661	21.7472	21.1278	21.1193	21.6916	21.4356	21.5272	21.8338	20.9104	21.1306	21.7279	20.9258	21.1368	21.5984	21.6764	21.5911	21.6622		+	+	+				0.765438
BSU_08010	O31544	yfjP	6.86133	0.0147474	+	21.3576	21.2328	20.8852	21.2284	21.0687	20.7579	22.4411	22.0229	21.3036	21.3422	21.2059	20.7988	21.1217	21.0152	20.6732	22.3024	21.7881	21.1504	21.0805	21.0797	20.683	21.0691	21.1178	20.5565	22.5348	22.2213	21.3764	21.6501	21.4128	21.1737	21.4943	21.0732	21.0442	22.4861	22.0592	21.384			+	+				0.260153
BSU_08020	O31545	yfjO	1.8808	0.157917		26.3654	26.2306	26.1166	26.462	26.3612	26.2194	25.9569	25.9187	25.9108	26.4339	26.3022	26.2158	26.5526	26.4535	26.3585	26.0964	26.0476	26.1201	26.5071	26.4065	26.2817	26.48	26.3774	26.3445	26.0045	25.9919	25.9833	26.155	25.9832	25.8524	26.3534	26.2527	25.9554	25.7698	25.7165	25.629			+	+				0.333721
BSU_08030	O31546	dus2	13.1846	0.00982979	+	24.8904	24.7335	24.5695	25.0166	24.9477	24.8376	23.995	23.9414	23.9346	24.9961	24.7279	24.5444	25.0983	25.004	24.9274	24.054	23.9826	23.9043	24.8546	24.8111	24.6461	24.9667	24.8412	24.8361	23.9142	23.9252	23.9258	24.8206	24.6614	24.5182	24.9847	24.998	24.7492	24.0167	23.9165	23.9736		+	+	+				1.06864
BSU_08040	O31547	yfjM	0.0645981	0.664206		17.0976	16.9792	17.2888	17.0512	17.0989	17.1084	16.8442	16.9566	17.0827	17.341	16.9743	17.4054	17.0641	17.3839	17.2305	16.4951	17.081	16.9371	16.6689	16.6689	17.0078	16.7289	16.6815	16.7115	16.9094	16.7477	16.8965	17.2829	17.2945	17.4531	17.3607	17.2311	17.3832	17.128	17.0411	17.4145								0.157989
BSU_08080	O31550	acoC	0.32346	0.19992		25.7782	26.0792	25.3964	24.7457	25.2168	24.2931	24.4489	24.6586	24.3527	26.8433	27.217	26.5942	25.395	25.8407	25.1222	23.6251	23.8923	23.759	24.2587	24.5167	23.6592	23.4699	25.7759	22.7187	24.8015	25.0539	24.6488	26.2325	26.5039	25.9358	25.3722	24.0338	25.0385	24.9202	25.0295	24.6502			+					0.0958831
BSU_08100	O31551	acoR	3.43264	0.0167886	+	18.036	18.1382	20.7106	18.2937	18.2463	20.0798	17.5525	18.6848	20.2676	18.2046	17.9018	20.9893	18.2947	19.0158	19.8278	17.4134	18.4086	20.7592	18.5365	18.5247	21.1752	18.8643	18.5634	20.9791	18.5791	19.5335	20.8754	17.367	17.9881	19.9672	17.7222	17.1596	19.4326	16.6649	18.1123	19.1682		+						0.0912505
BSU_08140	O31555	yfjD	1.26183	0.202405		21.4326	21.405	21.6185	21.8601	21.9864	21.8057	21.8139	21.8545	21.955	21.2671	21.215	21.4277	21.7205	21.7411	21.6472	21.6132	21.6483	21.7752	21.4514	21.4054	21.6461	21.6317	22.382	21.6196	21.8579	21.8671	22.0182	21.5793	21.5947	21.7817	22.2282	21.8361	22.1504	21.9707	22.048	22.0717			+					0.0675885
BSU_08150	O31556	yfjC	4.11062	0.0180824	+	20.182	20.1774	19.4082	20.9944	21.1016	20.2055	20.5377	20.3231	19.0475	20.3052	20.3862	19.6104	21.0742	21.2117	20.3486	20.7545	20.3304	19.3128	19.7405	19.8524	19.0324	20.3988	21.4508	19.7214	20.1894	20.1917	18.4789	20.5004	20.2937	19.5817	21.5103	20.6424	20.5465	20.6693	20.4472	19.3506		+			+			0.00535694
BSU_08160	O31557	yfjB	0.973027	0.0836998		17.4799	17.9846	18.1382	18.819	18.3486	17.7229	17.3328	17.3926	17.3397	16.7409	17.4724	18.4772	18.7115	18.6478	16.4854	16.6116	16.8619	16.8383	17.7122	18.6052	18.0844	18.8131	18.2551	18.2761	17.2156	17.0704	17.1156	17.9867	17.8762	17.8529	18.9324	18.143	18.4072	18.171	18.2456	18.0654				+			+	0.429233
BSU_08370	O31560	yfiR	16.3526	0.00880387	+	23.214	23.098	22.9809	23.0418	22.8738	22.7238	24.1314	23.9124	23.8508	23.2095	23.1432	22.9988	23.076	22.8774	22.7423	24.1322	23.9288	23.9163	23.212	23.0322	22.9295	22.9626	22.9746	22.7	24.1309	23.8986	23.8624	23.2204	23.1186	23.0145	23.0868	22.7695	22.7293	24.131	23.9098	23.7737		+	+	+				1.57494
BSU_08380	O31561	yfiS	2.1893	0.154347		19.0026	18.9089	19.411	18.8919	18.8132	19.3039	18.9601	18.9825	19.0139	18.95	18.6972	19.2445	18.7495	18.771	19.1422	18.9756	18.9915	19.0155	19.074	18.937	19.3742	19.1278	18.8001	19.5445	18.7259	18.8759	18.8518	18.9836	19.0925	19.6143	18.7986	18.8684	19.225	19.1789	19.0802	19.1743		+						0.317625
BSU_08390	O31562	yfiT	3.81892	0.0278037	+	23.1213	22.9166	22.3985	22.8736	22.5777	22.3172	23.5269	23.1982	23.0795	23.1228	22.7516	22.2094	22.7248	22.4982	22.1936	23.4387	23.2064	22.9146	22.7612	22.7526	22.1934	22.7221	22.4685	22.1567	23.4991	23.1949	22.9979	23.4799	23.2457	22.7926	23.1738	22.7665	22.6013	23.6429	23.1934	23.326		+		+				0.316447
BSU_08410	O31564	yfiV	7.25489	0.0256305	+	22.5801	22.5876	22.8317	22.7928	22.7715	23.0513	22.2365	22.2048	22.5042	22.6359	22.637	22.9437	22.8042	22.8628	23.2279	22.2435	22.3834	22.4936	22.5548	22.5558	22.8037	22.8555	22.6804	22.9507	22.2914	22.2133	22.4671	22.5497	22.57	22.7478	22.7186	22.7713	22.9753	22.1745	22.0177	22.5519			+	+				0.0693687
BSU_08440	O31567	yfiY	6.47634	0.0392752	+	27.2812	27.0505	26.9597	27.3626	27.0198	26.9234	27.6012	27.3488	27.3001	27.3504	27.1128	27.0029	27.4092	27.1249	27.0716	27.7015	27.4216	27.4019	27.2039	26.9846	26.8532	27.2958	27.0102	26.7953	27.6045	27.3201	27.297	27.2894	27.0541	27.0229	27.3827	26.9242	26.9032	27.4977	27.3046	27.2013		+	+	+				1.8253
BSU_08450	O31568	yfiZ	0.0624697	0.682474		20.1566	20.2314	20.3762	20.2496	20.085	20.3026	20.4306	20.2742	20.4077	19.6931	19.8763	20.1852	19.8611	19.7746	19.9347	20.3842	20.2076	20.5777	20.5176	20.5909	20.6248	20.6293	20.2386	20.6526	20.5413	20.4248	20.4403	20.2593	20.2268	20.3185	20.2586	20.2419	20.3205	20.3663	20.1901	20.205								0.0828071
BSU_08460	O31569	yfhA	0.0256414	0.870171		21.2753	21.2343	21.3926	21.2833	21.2593	21.3205	21.3482	21.248	21.3071	21.101	21.034	21.2446	21.137	21.1538	21.0907	21.1928	21.0684	21.1656	21.3913	21.3784	21.4867	21.3882	21.27	21.5308	21.4366	21.3679	21.4519	21.3337	21.2906	21.4464	21.3248	21.354	21.3401	21.4152	21.3077	21.3039								0.10885
BSU_08470	O31570	yfhB	17.3003	0.00874667	+	24.8069	24.7289	24.3988	24.4314	24.279	24.2608	27.1683	26.6317	25.7615	24.8025	24.7814	24.4603	24.4266	24.2832	24.3083	27.2695	26.6006	25.9322	24.7254	24.6295	24.2866	24.3008	24.2302	24.1097	27.1569	26.6742	25.6467	24.8926	24.7757	24.4494	24.5668	24.3236	24.3644	27.0784	26.6202	25.7058		+	+	+	+			0.490141
BSU_08480	O31571	yfhC	0.293298	0.71966		26.8698	26.8396	26.8591	26.9495	26.8574	26.9776	27.0033	26.8573	26.7887	27.0506	26.8982	26.8061	27.0892	26.9918	27.0712	27.2002	27.0228	26.9373	26.7672	26.8362	26.8756	26.9265	26.7501	27.0078	26.9453	26.7819	26.7627	26.7917	26.7844	26.8956	26.8327	26.8303	26.8537	26.8644	26.7674	26.666								0.113791
BSU_08510	O31574	yfhF	9.08705	0.01524	+	20.836	21.1788	21.2992	20.6612	20.9569	20.8198	21.2954	21.9456	21.6041	20.8023	21.241	21.4758	20.713	21.1241	20.7751	21.2866	21.9994	21.6829	20.9117	20.9776	21.2259	20.6746	20.9811	20.9035	21.2245	21.8684	21.6052	20.7939	21.318	21.1961	20.5958	20.7656	20.7808	21.3753	21.9689	21.5243		+	+	+		+		1.45044
BSU_08520	O31575	recX	3.88261	0.106459		23.0593	23.0577	22.8862	23.1322	23.086	22.966	23.3786	23.2032	22.7379	23.0484	23.0846	23.0241	23.1813	23.1413	23.053	23.4872	23.309	22.9579	23.106	23.1206	22.8522	23.1627	22.9623	22.9968	23.2836	23.096	22.5626	23.0233	22.9678	22.7822	23.0525	23.1546	22.8483	23.365	23.2046	22.6934			+	+				0.00985607
BSU_08530	O31576	yfhH	1.57861	0.501453		20.3663	20.1474	20.2104	20.2265	20.2157	20.3904	20.2819	20.1708	20.1239	20.4213	20.2064	20.2121	20.142	20.2089	20.3333	20.3761	20.1601	19.9388	20.2653	20.1771	20.2733	20.34	20.1939	20.4336	20.3024	20.2422	20.2889	20.4122	20.0589	20.1457	20.1975	20.2443	20.4043	20.1672	20.1103	20.1441								1.49545
BSU_08540	O31577	yfhI	3.82515	0.0274194	+	20.741	21.0889	20.6507	20.3933	21.0056	20.4386	19.8338	20.4489	20.1107	20.9517	21.2809	20.7882	20.6845	20.9841	20.621	19.8712	20.6815	20.1185	20.8382	21.1416	20.6237	20.2779	21.0833	20.393	19.5527	20.1235	19.7031	20.433	20.844	20.5403	20.2174	20.9492	20.3019	20.0774	20.5416	20.5105			+	+				0.789269
BSU_08560	O31578	yfhJ	5.91281	0.016172	+	19.9588	20.3521	19.9533	19.9395	20.4246	20.5027	18.9391	19.5145	19.2487	20.0541	20.3393	19.8338	19.8983	20.3712	20.298	18.9016	19.436	18.9937	19.6659	20.1544	19.8449	19.7932	20.1797	20.5316	18.5961	19.412	19.2739	20.1565	20.5624	20.1812	20.127	20.7228	20.6786	19.3197	19.6955	19.4786			+	+		+		0.967552
BSU_08570	O31579	yfhK	3.80846	0.0197982	+	16.2613	17.7925	17.5654	16.5666	17.5406	17.3333	16.2225	17.2518	16.4913	16.5935	18.095	17.4918	16.6977	17.7336	16.7807	16.1007	17.0074	16.437	16.3741	17.8128	18.0074	16.6871	17.5439	18.1781	16.394	17.6977	16.7613	15.8163	17.4698	17.1968	16.3149	17.3442	17.041	16.1728	17.0502	16.2757	+	+		+				2.19061
BSU_08580	O31580	yfhL	0.625903	0.342333		18.1523	18.1485	18.6615	18.3346	18.5069	18.4088	18.3081	18.4754	18.6127	17.9116	18.0676	18.7296	17.9083	18.2137	18.1239	17.9723	18.3556	18.38	18.1708	18.065	18.6128	18.338	18.5556	18.4101	18.4617	18.646	18.9638	18.3745	18.3129	18.6419	18.7575	18.7516	18.6922	18.4904	18.4246	18.4942		+						0.00788491
BSU_08590	O31581	yfhM	4.94956	0.0198713	+	22.1817	22.6706	22.9312	22.3553	22.5469	22.6583	23.0285	23.3483	23.5955	22.2734	22.6654	22.8611	22.2306	22.5103	22.4749	22.8682	23.2973	23.2439	21.7561	22.4075	22.8386	22.2462	22.6201	22.5142	23.0827	23.4736	23.7959	22.5156	22.9389	23.0941	22.5891	22.5103	22.9856	23.1347	23.2739	23.7465		+	+	+				0.835274
BSU_08610	O31582	yfhO	10.7908	0.0196636	+	23.9308	24.0722	24.183	23.9841	24.0036	24.2494	23.5063	23.5243	23.594	23.9346	24.0938	24.1551	23.9343	23.9459	24.2432	23.5002	23.5106	23.5515	23.9496	23.9819	24.1678	24.0476	24.0657	24.3118	23.6236	23.5605	23.6366	23.9083	24.1409	24.226	23.9704	23.9993	24.1933	23.395	23.5017	23.5939		+	+	+				1.35757
BSU_08620	O31583	yfhP	8.2428	0.0120289	+	20.1726	20.3499	20.9882	20.0041	20.0864	20.5772	21.0731	21.2059	21.4653	20.0073	20.3764	21.0569	19.9232	20.1789	20.5068	20.9505	21.0868	21.425	20.4786	20.2117	21.0974	20.1354	20.0356	20.6886	21.2054	21.4409	21.722	20.0318	20.4616	20.8103	19.9538	20.0447	20.5361	21.0634	21.0899	21.2488		+	+	+				0.449433
BSU_08630	O31584	mutY	9.15623	0.0112503	+	23.9873	23.8165	23.1525	24.1166	23.9629	23.4682	23.3358	23.1114	22.496	24.0031	23.8767	23.2468	24.1112	23.9684	23.5438	23.3909	23.1413	22.6982	24.1458	23.9349	23.2159	24.2488	23.9756	23.6202	23.4285	23.2033	22.4396	23.813	23.6378	22.9948	23.9899	23.9449	23.2405	23.1879	22.9895	22.3503		+	+	+				0.573675
BSU_08880	O31587	rpsN2	9.9066	0.011484	+	20.6611	20.9183	20.934	20.9262	21.1488	21.137	19.9045	20.0908	20.1066	20.6475	20.923	20.8398	20.8624	21.0103	21.1213	19.9002	20.0867	20.1359	20.751	21.0032	21.1461	20.9726	21.1281	21.3792	19.912	20.0909	20.098	20.5848	20.8287	20.8161	20.9435	21.308	20.9105	19.9012	20.0948	20.086			+	+				1.67266
BSU_08900	O31588	yhzB	3.06644	0.0875735		20.8825	20.7026	20.7182	20.5358	20.4729	20.581	20.9602	20.942	21.1249	21.0224	20.7904	20.8371	20.5999	20.5668	20.6798	21.0827	20.9902	21.0025	20.4864	20.5582	20.6222	20.4419	20.3383	20.4505	20.7837	20.9184	21.152	21.1386	20.7592	20.6953	20.5656	20.5136	20.6128	21.0141	20.9173	21.2203				+				0.349475
BSU_08930	O31590	cspR	9.34737	0.014847	+	23.3331	23.5701	23.5466	23.6916	23.6581	24.1052	22.9269	22.781	23.159	23.3222	23.5625	23.4025	23.7257	23.763	24.1239	22.8421	22.7736	23.047	23.115	23.537	23.6829	23.6975	23.5913	24.0352	23.0195	22.8703	23.1915	23.5619	23.6109	23.5545	23.6517	23.6198	24.1565	22.919	22.699	23.2386			+	+		+		0.84011
BSU_08990	O31592	yhbI	0.896904	0.254655		17.6492	17.8856	18.2572	17.8321	18.2526	18.1433	17.9432	18.1504	17.9073	17.6617	18.1195	18.1471	18.0081	18.3741	18.5227	18.1258	18.312	18.0632	17.7694	17.9829	18.0884	17.7969	18.0325	18.1973	18.0628	18.1807	18.1688	17.5165	17.5542	18.5361	17.6914	18.3511	17.7098	17.641	17.9585	17.4901		+						0.566467
BSU_09000	O31593	yhbJ	10.0133	0.0122752	+	23.8948	24.3147	24.9037	24.0687	24.4513	25.245	24.1805	24.4626	24.9672	23.9807	24.3631	24.9331	24.2247	24.5158	25.3953	24.2332	24.5243	24.9769	23.8904	24.3462	25.0235	24.0523	24.3091	25.2965	24.1241	24.4584	24.9159	23.8134	24.235	24.7545	23.9291	24.5291	25.0432	24.1844	24.4051	25.0087	+	+	+					2.58323
BSU_10410	O31594	yhzC	0.961594	0.0520384		18.765	21.7178	19.0432	18.044	19.2501	18.7342	19.8381	20.1709	19.6126	18.0277	21.6966	17.9689	16.7652	17.9268	17.6334	17.8164	17.6526	17.8924	18.8766	21.9641	19.486	18.2006	19.6284	19.1463	20.7704	21.2523	20.1746	19.3907	21.4927	19.6746	19.1662	20.1952	19.4228	20.9274	21.6079	20.7708	+			+	+			2.66551
BSU_11490	O31601	yjbC	10.1101	0.00941887	+	24.5876	25.4116	26.2264	24.4977	24.9549	25.8474	24.9006	25.6525	26.0964	24.6713	25.3548	26.1771	24.5494	25.0903	25.7269	24.7727	25.6476	26.0885	24.5931	25.2056	26.2758	24.7318	24.9803	26.028	24.8373	25.6465	26.1728	24.4985	25.6745	26.2262	24.212	24.7941	25.7873	25.0919	25.6636	26.028	+	+	+	+				2.30251
BSU_11500	O31602	spxA	7.54731	0.0088262	+	22.2689	24.9514	22.9742	22.5736	25.3004	23.9677	21.2427	23.4169	22.2867	22.2372	24.8133	22.7765	22.4822	25.4302	23.9095	21.1206	22.9531	22.0269	22.6147	25.024	23.3438	23.388	25.073	24.4673	21.9353	23.8413	22.7828	21.9549	25.017	22.8023	21.8507	25.398	23.5263	20.6722	23.4565	22.0505	+	+	+	+		+		3.72033
BSU_11540	O31605	yjbG	13.104	0.0130892	+	26.942	27.157	27.6415	26.9036	26.9471	27.256	27.5149	27.6261	27.9209	27.0127	27.1713	27.6122	26.9297	26.9461	27.2917	27.5378	27.6932	27.9903	26.8753	27.0768	27.6409	26.83	27.0044	27.2149	27.4494	27.5526	27.8962	26.9379	27.2228	27.6715	26.951	26.8908	27.2614	27.5574	27.6326	27.8761		+	+	+		+		1.67545
BSU_11550	O31606	yjbH	13.2829	0.008621	+	21.8087	23.6499	23.6882	21.8079	23.4139	23.8931	21.9309	23.1586	23.0905	21.834	23.7708	23.6913	21.8107	23.3932	23.9252	22.0494	23.2569	23.1556	21.9012	23.4961	23.8266	21.9002	23.4739	24.1149	21.9195	23.183	23.1868	21.6909	23.6829	23.5466	21.713	23.3748	23.6391	21.8237	23.036	22.9293	+	+						4.25672
BSU_11560	O31607	yjbI	0.0550667	0.489621		17.0945	17.4508	17.761	16.7329	17.3839	18.0298	17.1747	17.3056	17.4102	19.2383	18.6575	18.2266	18.1724	18.3303	18.5182	18.0667	17.9343	17.8442	16.1722	16.9404	17.8531	16.1732	17.1558	18.2085	16.6238	16.8505	17.2933	15.8731	16.7547	17.2033	15.853	16.6655	17.3626	16.8336	17.1319	17.0931								0.103945
BSU_11580	O31609	yjbK	7.25676	0.0175668	+	22.3747	22.0498	21.8444	22.0643	21.8612	21.6089	22.8578	22.5995	22.2505	22.7073	22.1538	21.8409	22.1863	21.869	21.7654	23.0384	22.7189	22.4043	22.2073	21.9793	21.8181	21.9614	21.8274	21.5049	22.8158	22.563	22.186	22.2096	22.0162	21.8743	22.0452	21.8871	21.5563	22.7194	22.5165	22.1611		+	+	+				0.865867
BSU_11590	O31610	yjbL	1.9844	0.106205		22.3626	21.9939	21.8878	22.107	22.0136	22.1329	21.7769	21.577	21.6455	22.2816	21.9895	21.9183	21.9702	21.8411	21.7306	21.8626	21.4301	21.368	22.0849	21.9684	21.8747	22.1558	21.9984	22.0226	21.675	21.6647	21.7343	22.7213	22.0238	21.8703	22.1949	22.2014	22.6454	21.7931	21.6363	21.8341		+	+	+				0.911494
BSU_11600	O31611	yjbM	13.0597	0.00850704	+	25.2284	25.2606	25.2801	21.7048	21.4413	22.0388	25.4725	25.4538	25.3967	25.1578	25.2041	25.2074	22.1539	22.1196	22.4928	25.4142	25.4172	25.4451	25.2278	25.2111	25.2374	21.59	21.3694	21.9307	25.4119	25.4033	25.3407	25.2996	25.3667	25.3955	21.3705	20.835	21.6929	25.5914	25.541	25.4042			+	+	+	+	+	0.183252
BSU_11610	O31612	ppnKA	4.02388	0.242503		25.2828	25.1894	25.4483	25.5109	25.4363	25.5892	25.5515	25.4544	25.4857	25.3454	25.1987	25.3974	25.5529	25.4758	25.6304	25.6101	25.5228	25.5091	25.2896	25.2007	25.5086	25.5709	25.5089	25.6689	25.4988	25.4656	25.5507	25.2133	25.1686	25.4387	25.4089	25.3243	25.4683	25.5457	25.3747	25.3972			+					1.10735
BSU_11620	O31613	yjbO	12.2105	0.0109608	+	21.9397	21.7212	21.2284	22.2	21.9444	21.4378	21.8075	21.5554	20.7539	22.0308	21.8028	21.2238	22.1901	21.9588	21.4793	21.8556	21.5671	20.8952	21.87	21.6775	21.2258	22.1974	21.9054	21.4817	21.6738	21.4711	20.6232	21.9182	21.6833	21.2356	22.2126	21.9689	21.3524	21.8931	21.6281	20.7433		+		+				1.59662
BSU_11630	O31614	prpE	12.4945	0.00962051	+	21.7855	22.1745	22.178	21.6011	21.8312	21.9557	22.9652	22.8945	22.7034	21.8268	22.2579	22.2045	21.6726	21.8765	21.9742	23.0081	22.8805	22.8416	21.7267	22.088	22.1265	21.4763	21.9494	21.9134	22.8597	22.8712	22.6121	21.8031	22.1777	22.203	21.6545	21.6676	21.9796	23.0279	22.9318	22.6566	+	+	+	+				2.59968
BSU_11640	O31615	yjbQ	4.23442	0.038055	+	24.0087	24.3179	24.3853	23.7535	23.9825	24.0469	24.2136	24.533	24.6482	23.9385	24.2882	24.3509	23.6774	23.819	23.8139	24.1884	24.5816	24.6857	24.2566	24.5015	24.6104	23.9104	23.9495	24.3297	24.2064	24.5074	24.6654	23.8309	24.164	24.1945	23.6729	24.1791	23.9971	24.2461	24.5101	24.5935				+				0.893204
BSU_11670	O31616	thiO	0.00479115	0.758788		17.9292	17.8871	18.1067	18.0027	18.0599	17.8598	17.5496	17.6653	17.8228	17.6301	17.463	17.7278	17.8121	18.0192	17.4315	17.1856	17.0776	17.3078	18.7814	18.693	18.8767	18.6823	18.7825	18.744	18.3145	18.5757	18.7085	17.3761	17.5052	17.7155	17.5136	17.3778	17.4038	17.1486	17.3425	17.4522								0.0238351
BSU_11690	O31618	thiG	0.12069	0.555614		17.6114	17.3305	17.6365	17.3918	17.5226	17.3332	17.1805	17.224	17.4588	17.2833	17.2042	17.3997	16.9979	17.4591	17.3177	17.1146	17.2277	17.2826	17.8658	17.4631	18.226	17.6598	17.7077	17.4708	17.555	17.6041	18.1107	17.6849	17.3243	17.2837	17.5177	17.4009	17.2112	16.872	16.8404	16.9831								0.680054
BSU_11700	O31619	thiF	1.31875	0.21014		21.3055	21.4175	21.0735	21.4183	21.4042	21.1594	20.9329	21.0843	20.9127	21.1555	21.2782	20.9953	21.2948	21.2878	21.1848	20.7882	20.9296	20.8209	21.2392	21.3691	21.0745	21.3043	21.1926	21.2635	20.7386	20.872	20.7705	21.5218	21.6053	21.1508	21.6556	21.7323	21.03	21.2718	21.4513	21.1468				+				0.309727
BSU_11820	O31626	yjcD	7.60515	0.0103691	+	23.5931	23.3207	22.5282	23.8173	23.5598	22.8886	22.8777	22.5572	21.5079	23.3191	23.0597	22.3002	23.6176	23.3732	22.719	22.5509	22.1811	21.1253	23.7322	23.5173	22.6832	23.8434	23.6178	22.9829	23.0099	22.706	21.6525	23.7278	23.3851	22.6011	23.991	23.6882	22.964	23.0723	22.7845	21.7459		+	+	+				0.63633
BSU_11840	O31628	yjcF	12.1387	0.0093011	+	21.2698	21.055	21.1755	20.8691	20.6657	20.8004	22.2639	22.0599	21.9587	21.5062	21.0549	21.0596	20.9938	20.6896	20.8659	22.2028	22.1022	21.9793	21.3015	21.0571	21.2063	20.8628	20.6925	20.7601	22.2989	22.1231	21.9124	21.0017	21.053	21.2607	20.7508	20.6151	20.7752	22.2901	21.9543	21.9843			+	+	+	+		0.664617
BSU_11850	O31629	yjcG	9.90323	0.00847407	+	24.8019	24.7532	25.4102	24.1392	23.8966	24.822	26.8094	26.4416	27.0507	25.0089	24.7511	25.2415	24.2266	24.113	24.8079	26.7038	26.5975	26.7799	24.3015	24.4637	25.3516	23.9487	24.0908	24.4301	26.9614	26.4739	27.0792	25.0954	25.0448	25.6376	24.2422	23.4861	25.228	26.7629	26.2534	27.2932		+	+	+	+			0.0556652
BSU_11860	O31630	yjcH	12.8267	0.00966038	+	24.1949	24.352	25.4269	23.8031	23.5938	24.731	26.181	25.9749	26.1746	24.296	24.4079	25.4084	23.7602	23.6367	24.6426	26.2041	25.9526	26.3207	23.9095	24.0302	25.2716	23.6459	23.7219	24.7151	26.1009	25.9796	26.0701	24.3791	24.618	25.6006	24.0031	23.4227	24.8354	26.2381	25.9924	26.1329		+	+	+	+	+		0.281602
BSU_11870	O31631	metI	23.7016	0.000333333	+	22.9183	22.8814	23.1175	22.6533	22.5803	22.6275	25.891	25.7377	25.9006	22.9395	22.8093	23.0722	22.5343	22.605	22.5353	25.9154	25.7332	25.971	22.9027	22.9137	23.1515	22.7444	22.5835	22.6886	25.8776	25.7594	25.947	22.9128	22.9212	23.1288	22.6812	22.5525	22.6584	25.88	25.7205	25.7837		+	+	+		+		0.4161
BSU_11880	O31632	metC	11.911	0.00926923	+	22.8009	22.7238	22.9051	22.3803	22.2685	22.4119	25.9326	25.6681	25.7522	22.9712	22.6601	22.7799	22.3127	22.0389	22.1642	25.9546	25.6321	25.8029	22.5074	22.5226	22.6768	22.071	21.9444	22.0994	25.9891	25.8122	25.8438	22.9239	22.9886	23.2586	22.7572	22.8221	22.9721	25.854	25.5599	25.6098			+	+				0.141392
BSU_11890	O31633	yjcK	8.7668	0.00930754	+	20.2288	19.85	19.6212	20.102	19.7478	19.4315	21.7242	21.3685	20.1969	20.2934	20.0084	19.7014	20.1968	19.9209	19.7108	21.7008	21.342	20.5841	20.0465	19.5603	19.3351	19.987	19.7115	19.0146	21.7311	21.3401	19.8435	20.3465	19.9811	19.8272	20.1223	19.6109	19.5692	21.7407	21.4234	20.1631		+	+	+				1.03452
BSU_11900	O31634	yjcL	7.9372	0.00847059	+	17.5352	17.6884	18.0113	17.5169	17.4715	17.3895	20.7112	20.7847	20.8166	17.1709	17.0772	17.5342	17.0085	16.6721	16.257	20.7398	20.8739	20.9634	17.7589	18.0511	18.1646	18.0133	17.9756	18.0945	20.4846	20.5209	20.5811	17.6758	17.9369	18.3351	17.529	17.7667	17.8171	20.9091	20.9595	20.9053			+	+				0.160667
BSU_11910	O31635	yjcM	9.92005	0.0084183	+	26.3653	25.7953	25.6724	26.217	25.543	25.542	24.0241	23.7397	23.827	26.1531	25.5373	25.4271	25.9776	25.3732	25.2922	24.2136	23.9344	23.819	26.4664	26.0666	25.8398	26.5455	25.2668	25.9546	23.9538	23.5571	23.7241	26.4763	25.7821	25.7502	26.128	25.9888	25.3793	23.9049	23.7276	23.9379		+	+	+				1.42495
BSU_11920	O31636	yjcN	3.08425	0.115217		24.0876	23.9491	23.8166	23.8498	23.6061	23.4337	23.7475	23.7141	23.6274	24.022	23.8783	23.7004	23.8645	23.5264	23.3633	23.7991	23.7819	23.6303	24.1345	24.1009	23.9685	24.0521	23.5351	23.6471	23.8059	23.7427	23.766	24.1064	23.8681	23.7808	23.6327	23.7567	23.2908	23.6375	23.6175	23.4859			+					0.766992
BSU_11940	O31638	yjcP	7.39299	0.0118284	+	22.5399	22.6048	22.5018	21.4097	21.2957	21.3501	22.687	22.5548	22.5718	22.5959	22.6772	22.4094	21.0928	21.0476	21.0789	22.5577	22.5293	22.4936	22.3906	22.3789	22.3597	21.6963	21.6458	21.574	22.9492	22.6239	22.7192	22.633	22.7584	22.7362	21.4399	21.1937	21.3973	22.5541	22.5112	22.5026				+	+	+	+	0.179115
BSU_11950	O31639	yjcQ	2.91231	0.0231978	+	21.0675	21.6294	21.3852	19.6387	20.6634	20.6049	21.7016	21.4678	21.621	22.0527	21.7426	21.2987	20.5548	20.679	20.4896	21.7525	21.6106	21.2948	20.9743	21.1456	21.1604	19.6225	20.7969	20.3526	21.7727	21.4689	21.6232	20.1755	21.9999	21.6965	18.7389	20.5142	20.9726	21.5795	21.3238	21.9449				+	+	+		0.395819
BSU_11970	O31641	yjcS	5.1322	0.0276013	+	23.238	23.1957	22.5436	23.0886	23.1484	22.5905	23.4931	23.2457	22.8048	23.2707	23.3406	22.5857	23.0663	23.061	22.4767	23.7492	23.1737	22.7369	23.1068	23.0279	22.5742	23.0511	22.8854	22.6546	23.3729	23.2313	22.7192	23.3367	23.2186	22.4709	23.1485	23.4989	22.6403	23.3571	23.332	22.9582		+		+				0.137378
BSU_11980	O31642	yjdA	7.8606	0.0197397	+	22.6084	22.5655	22.4014	22.5894	22.4453	22.101	23.1345	23.0269	22.9409	22.5995	22.5159	22.1637	22.4875	22.4236	21.9541	23.1243	22.9734	22.8417	22.6553	22.6568	22.47	22.7531	22.3755	22.2039	23.1497	23.0642	22.9905	22.5704	22.5239	22.5704	22.5276	22.5368	22.1451	23.1295	23.043	22.9907			+	+				0.340924
BSU_12000	O31644	manR	3.67689	0.0219416	+	24.0413	23.4225	23.4361	24.0453	23.4824	23.4897	23.5421	23.089	22.1991	23.9741	22.9847	23.7122	23.9996	23.2565	23.3033	23.6919	23.0336	21.997	24.1096	24.0612	23.3624	24.2034	22.9288	23.7533	23.5919	23.3393	22.4671	24.0403	23.2216	23.2337	23.9328	24.262	23.4126	23.3425	22.894	22.1331		+	+	+				0.875881
BSU_12010	O31645	manP	0.440413	0.175511		28.5	27.4684	27.4115	28.2619	27.0591	27.0987	28.3859	27.8583	27.768	28.2523	26.6117	26.8203	28.1674	26.3481	26.2588	28.4573	27.8986	27.7775	28.6712	28.8016	28.5493	28.521	26.0971	28.5141	28.7215	28.298	28.2614	28.5765	26.992	26.865	28.0972	28.7322	26.5232	27.979	27.3782	27.2653		+						0.682333
BSU_12020	O31646	manA	1.50333	0.0421812	+	26.9176	25.9099	25.332	26.7492	25.8861	25.2535	26.775	26.1528	25.2573	26.7477	25.1561	25.0132	26.6923	25.1274	24.6791	26.9079	26.1547	25.1926	27.0321	27.16	26.1031	26.982	25.4377	26.3476	27.1464	26.6003	25.6701	26.9728	25.4137	24.8798	26.5733	27.0932	24.7338	26.2706	25.7034	24.9091		+						0.725967
BSU_12030	O31647	yjdF	0.813418	0.0866184		20.1893	20.327	18.73	20.0069	19.5322	18.9503	19.3247	19.3714	18.5618	20.1177	19.786	18.2622	20.0476	18.9566	18.6146	19.667	19.4035	18.6552	20.4561	21.2823	19.8476	20.2721	18.6051	20.3423	19.8076	19.9362	19.0064	19.9942	19.9126	18.0803	19.7009	21.0351	17.8939	18.4995	18.7746	18.0239		+	+	+				0.098979
BSU_12040	O31648	yjdG	6.06323	0.0159086	+	19.7567	19.5046	19.0311	19.4646	19.2774	18.9663	19.4949	18.7913	17.946	19.8799	19.5905	19.0863	19.5443	19.3743	19.0907	19.6028	18.7651	17.6079	19.5218	19.2796	18.7403	19.1744	19.2171	18.7978	19.3081	18.5962	17.8311	19.8684	19.6437	19.2668	19.675	19.2408	19.0105	19.5736	19.0125	18.3989		+						0.704044
BSU_12060	O31650	yjdI	2.86147	0.0360163	+	22.5918	22.9374	22.9818	22.3882	22.7036	22.7951	23.5038	23.4728	23.3388	22.9191	23.2345	23.1879	22.6531	22.9574	23.0456	23.7735	23.7224	23.7209	22.6245	22.9266	23.0342	22.3886	22.8232	22.8818	23.4576	23.4683	23.2692	22.2318	22.6511	22.7233	22.1227	22.3303	22.458	23.2802	23.2277	23.0262			+	+				0.59215
BSU_13450	O31654		8.69261	0.0330261	+	22.8289	22.9669	23.4188	22.9603	23.0924	23.4655	22.949	22.9729	23.1716	22.881	22.9314	23.403	22.9143	23.0683	23.4349	22.9063	22.8939	23.1418	22.7544	22.9455	23.3732	22.9239	23.0983	23.4274	22.8995	22.9354	23.1557	22.8512	23.0238	23.4802	23.0426	23.1107	23.5341	23.0412	23.0895	23.2173		+						1.35026
BSU_13460	O31655	rsgI	9.64546	0.0175306	+	22.9899	23.0168	23.8028	23.0455	22.9194	23.5326	23.4894	23.3528	23.6876	22.9513	23.0567	23.9294	23.066	22.9693	23.5477	23.4685	23.3562	23.7664	23.0119	23.0049	23.7127	22.9823	22.9942	23.3539	23.4741	23.3519	23.6646	23.0063	22.9889	23.7664	23.0883	22.7947	23.6961	23.5256	23.3502	23.6317		+	+	+				0.406587
BSU_13480	O31656	ykrK	1.23995	0.493403		23.3515	23.2428	23.2519	23.3888	23.2387	23.0367	23.2363	23.2063	23.1999	23.183	23.1378	23.2676	23.282	23.1721	22.9268	23.1119	23.1038	23.2213	23.4855	23.3439	23.3311	23.4844	23.3883	23.1483	23.3139	23.3025	23.27	23.3859	23.2467	23.1571	23.3999	23.1558	23.0351	23.2831	23.2127	23.1084								0.434758
BSU_13490	O31657	htpX	13.3699	0.00863725	+	24.7043	25.0792	25.682	24.9697	25.1707	25.7843	24.0102	24.219	24.7466	24.604	25.0903	25.6872	24.8973	25.0865	25.7598	23.9503	24.1527	24.6437	24.8944	25.0616	25.6812	25.1571	25.2559	25.7818	24.0752	24.2711	24.8039	24.6146	25.0857	25.6775	24.8547	25.1698	25.8114	24.0051	24.2333	24.7922		+	+	+				1.76506
BSU_13500	O31658	ktrD	1.0561	0.188212		18.7373	18.4935	18.5684	18.6911	18.4327	18.6742	18.0602	18.1458	18.2643	19.3848	18.5078	18.7135	18.8016	18.2886	18.7567	18.4488	18.5051	17.9814	18.5954	18.6937	18.5725	18.7416	18.6324	18.7878	17.8141	17.9717	18.3299	18.2318	18.2791	18.4192	18.5301	18.3771	18.4781	17.9177	17.9605	18.4817			+	+				0.270611
BSU_13530	O31661	kinE	4.89276	0.0152941	+	18.6297	18.4405	18.2124	18.4807	18.4609	17.9279	20.2539	19.9174	18.9827	18.6846	18.8117	18.6979	18.6369	18.7522	18.387	19.9578	19.6227	19.1129	18.4344	17.8587	17.6516	18.0862	18.7741	17.2784	20.4606	20.1247	18.8362	18.7702	18.6512	18.2875	18.7188	17.8563	18.1184	20.3434	20.0049	18.9991			+	+				0.239462
BSU_13550	O31662	mtnA	22.5473	0.0008	+	26.0543	26.0107	25.9476	24.4619	24.0762	24.5189	29.0803	28.925	28.8901	26.1328	26.1154	26.0143	24.4311	23.9636	24.4705	29.1275	28.9408	28.9933	25.9318	25.9216	25.8882	24.512	24.1958	24.5014	29.1241	29.0115	28.9709	26.0983	25.995	25.9403	24.4425	24.0692	24.5847	28.9894	28.8226	28.706			+	+	+	+	+	0.200456
BSU_13560	O31663	mtnK	25.0684	0	+	27.067	26.9426	26.2388	24.999	24.3635	25.1739	30.5994	30.2607	30.0736	27.0899	26.9884	26.1962	25.0659	24.3315	25.0326	30.6024	30.3361	30.1444	26.9443	26.8743	26.23	25.0201	24.3977	25.331	30.616	30.2971	30.0743	27.1668	26.965	26.2902	24.9112	24.3613	25.1579	30.5797	30.149	30.0021		+	+	+	+	+	+	0.77538
BSU_13570	O31664	mtnU	20.3273	0.000363636	+	24.3749	24.286	24.0628	23.4303	22.793	22.946	27.4281	27.2496	27.138	24.379	24.2906	24.1083	23.3362	22.666	22.9147	27.4285	27.2711	27.1775	24.3048	24.2418	23.9664	23.6708	22.9632	23.1163	27.314	27.1638	27.0478	24.4411	24.3255	24.1138	23.2838	22.7498	22.8069	27.5419	27.314	27.1888		+	+	+	+	+	+	0.896593
BSU_13580	O31665	mtnE	12.9541	0.00822857	+	24.1997	24.2603	24.0553	23.0677	22.6957	23.173	27.4533	27.1106	27.1066	24.1243	24.2257	24.0067	22.5507	22.0775	22.7952	27.5243	27.2577	27.2293	24.2158	24.2957	24.124	23.5888	23.3227	23.6249	27.3223	26.9484	27.0397	24.2589	24.2597	24.0352	23.0635	22.6869	23.0989	27.5135	27.1257	27.0507			+	+	+	+	+	0.611347
BSU_13590	O31666	mtnW	12.4906	0.00928736	+	22.037	21.9745	21.8633	20.9562	20.5627	20.8256	24.655	24.3365	24.6245	22.2156	22.0469	21.8574	21.2654	20.9872	21.1617	24.6453	24.039	24.5887	21.8294	21.8871	21.8612	20.9655	20.8074	21.0049	24.5564	24.4844	24.5731	22.0659	21.9896	21.8714	20.6376	19.8934	20.3103	24.7634	24.4859	24.7118			+	+	+	+	+	0.197165
BSU_13600	O31667	mtnX	10.6564	0.00982051	+	20.0859	19.9933	20.2809	18.8966	18.83	19.6864	22.58	22.2544	22.1376	20.3167	20.1778	20.267	18.9279	18.6799	19.6887	22.7984	22.2987	22.0051	19.6545	19.745	19.8677	18.7509	18.6981	19.0587	22.6804	22.3152	22.1818	20.2864	20.057	20.7078	19.011	19.1121	20.3118	22.2612	22.1492	22.226			+	+	+		+	0.135846
BSU_13610	O31668	mtnB	15.867	0.00533333	+	21.0345	21.0775	20.8295	20.0806	19.9176	19.9654	23.9369	23.8691	23.722	21.2411	21.1512	20.8123	20.4238	20.2569	20.1016	23.9034	23.827	23.7205	20.9101	21.054	20.9031	20.0478	19.9656	20.1079	23.8906	23.9045	23.7289	20.9524	21.0273	20.773	19.7703	19.5303	19.6868	24.0166	23.8757	23.7166			+	+	+	+	+	0.144345
BSU_13620	O31669	mtnD	17.6096	0.00444444	+	24.2364	24.1743	23.7092	23.3711	23.1897	23.2936	27.1725	26.8798	26.4312	24.1508	24.1846	23.7027	23.3024	23.1919	23.2464	27.0521	26.6037	26.3513	24.2031	24.1289	23.8034	23.4927	23.4224	23.45	27.1659	27.0389	26.3624	24.3552	24.2095	23.6216	23.318	22.9549	23.1844	27.2995	26.9969	26.5798		+	+	+	+	+	+	0.399164
BSU_13660	O31671	kinD	10.8884	0.0132851	+	23.063	22.9872	23.07	22.8017	22.6327	22.6423	23.6131	23.5669	23.6455	23.0022	22.9329	23.0273	22.6913	22.5117	22.5415	23.6017	23.5038	23.6433	23.0286	22.9514	23.0262	22.8185	22.6871	22.7114	23.5162	23.5141	23.6251	23.1584	23.0774	23.1565	22.8952	22.6992	22.674	23.7215	23.6829	23.6682			+	+		+		0.499836
BSU_13670	O31672	mhqR	15.4527	0.00848227	+	24.4648	24.3197	24.0572	24.7553	24.5717	24.1626	23.169	23.1317	23.1213	24.4098	24.2268	24.0041	24.7103	24.59	24.1512	23.0851	23.1022	23.0699	24.5009	24.4671	24.1268	24.8171	24.5703	24.2074	23.1186	23.0702	23.0755	24.4838	24.2651	24.0408	24.7386	24.5547	24.1292	23.3034	23.2228	23.2186		+	+	+				0.846688
BSU_13700	O31673	clpE	14.5124	0.00529032	+	24.8041	29.527	28.6208	24.4629	29.3168	29.9111	24.5552	28.8393	27.0106	25.0903	29.62	28.7098	24.7679	29.2406	30.1129	24.6895	28.9814	26.2642	24.7546	29.3614	28.873	24.3719	29.3918	29.9998	24.6917	28.7935	27.5658	24.5674	29.5995	28.2795	24.2489	29.3181	29.6207	24.2844	28.7431	27.202	+	+				+		4.96015
BSU_13720	O31675	queC	2.3662	0.0467388	+	25.8285	26.1513	26.0624	25.6971	26.5535	26.4695	25.5372	25.6536	25.7037	26.2297	26.2561	26.0698	26.268	26.49	26.505	25.7211	25.5045	25.5799	25.9927	25.7542	25.9777	25.6247	26.6395	26.2816	25.3048	25.6453	25.5728	25.2632	26.4435	26.1396	25.1987	26.5308	26.6219	25.5855	25.811	25.9583								0.380689
BSU_13730	O31676	queD	10.7524	0.0137368	+	21.8994	22.0434	21.7558	21.9894	22.1856	22.2111	21.1642	21.3023	21.3509	21.8464	22.044	21.6943	22.0289	22.1696	22.1093	21.136	21.3017	21.193	21.8199	22.0822	21.807	21.9335	22.2397	22.2145	21.0862	21.2637	21.3422	22.0319	22.004	21.7662	22.0058	22.1476	22.3095	21.2705	21.3415	21.5175			+	+		+		0.957104
BSU_13740	O31677		8.85998	0.015916	+	24.6041	24.7404	24.4873	24.652	24.9322	24.7573	23.8456	24.0217	23.9827	24.8193	24.8033	24.6362	24.7775	24.9605	24.8056	23.9599	24.0683	24.0636	24.4711	24.6691	24.3713	24.5006	24.9091	24.6426	23.7338	23.9543	23.872	24.5218	24.7486	24.4545	24.6778	24.9269	24.8237	23.8432	24.0425	24.0124			+	+				0.518465
BSU_13750	O31678	queF	5.27247	0.0209377	+	23.6428	23.6222	23.1221	23.6567	23.8439	23.6232	22.9042	22.8448	22.8185	23.6116	23.5808	22.8371	23.5333	23.7942	23.3483	22.7787	22.692	22.4059	23.4686	23.6792	23.3725	23.8061	23.9004	23.6908	23.0371	22.9102	22.9878	23.8481	23.6066	23.1569	23.6306	23.8372	23.8305	22.8969	22.9323	23.0617		+	+	+				0.0624169
BSU_13770	O31680	ykvO	9.16406	0.0114198	+	20.242	21.3382	20.4481	20.0044	21.0639	20.6886	20.8329	21.5951	20.45	20.2089	21.1612	20.3223	19.9489	20.9309	20.4657	20.792	21.423	20.4817	20.1826	21.2666	20.5204	19.9498	20.9571	20.7996	20.8171	21.6894	20.4079	20.3345	21.5867	20.5017	20.1145	21.3037	20.8004	20.8897	21.6728	20.4605	+		+	+				2.88757
BSU_13800	O31683	ykvR	6.97896	0.0163751	+	19.1683	19.67	19.4316	18.9369	19.129	19.0248	20.0481	20.0738	19.9661	19.1475	19.6354	19.448	18.8409	18.9428	18.7591	19.857	19.783	19.7589	19.2289	19.6447	19.4208	18.9234	19.2629	19.2165	19.9705	20.1387	20.0177	19.1286	19.7301	19.4261	19.0465	19.1812	19.0987	20.3167	20.2998	20.1217	+	+	+	+	+			3.50793
BSU_13810	O31684	ykvS	4.7174	0.015186	+	23.7899	24.9105	25.4709	23.1579	24.7185	25.0854	25.5557	25.4673	25.5706	24.4935	24.9772	25.2831	24.0511	24.6749	24.9915	25.6451	25.4786	25.5665	23.9344	24.5617	25.4109	23.3399	24.5946	25.0546	25.4086	25.3556	25.4376	22.9419	25.1925	25.7188	22.0826	24.8859	25.2102	25.6132	25.5678	25.7075		+	+	+				1.07494
BSU_13850	O31688	zosA	0.0120713	0.728261		23.5383	23.8224	23.7165	23.4347	23.755	23.5528	23.5108	23.7993	23.8412	23.9531	24.2538	24.1213	23.6496	23.936	23.7842	23.6446	23.9194	23.945	22.8526	23.0838	23.0197	22.7003	24.2139	22.8614	23.1345	23.463	23.5873	23.8093	24.1297	24.0086	23.9542	23.1152	24.0126	23.7534	24.0153	23.9914								0.218196
BSU_13860	O31689	ykvY	10.0456	0.0393665	+	25.7995	25.9117	26.3047	25.8604	25.8536	26.2708	25.9241	25.9664	26.1935	25.7485	25.8765	26.2524	25.8127	25.8275	26.2553	25.9033	25.906	26.1533	25.8452	25.8885	26.3399	25.9052	25.9233	26.2835	25.9211	26.0073	26.2604	25.8047	25.9702	26.3217	25.8634	25.8099	26.2736	25.9478	25.9858	26.1666		+						1.29477
BSU_13870	O31690	ykvZ	7.85769	0.0123306	+	20.8534	21.351	21.9528	21.1208	21.575	22.1166	20.3522	20.9462	21.1537	20.8872	21.3825	21.8826	21.075	21.8764	22.1898	20.2486	20.7503	21.2395	20.6655	21.1496	22.106	21.0676	21.6315	22.2044	20.2371	21.1266	21.107	21.0074	21.5208	21.8697	21.2199	21.2171	21.9557	20.571	20.9616	21.1145		+	+	+				1.55344
BSU_13880	O31691	glcT	0.85192	0.537823		23.2564	23.354	23.2632	23.2199	23.1669	23.4056	23.4685	23.3476	23.3783	23.1535	23.2873	23.123	23.153	23.1962	23.4756	23.3738	23.2098	23.2853	23.2319	23.3826	23.3168	23.1223	23.0685	23.3434	23.3628	23.2923	23.327	23.3836	23.3921	23.35	23.3843	23.2359	23.3978	23.6689	23.5406	23.5226								0.576756
BSU_14030	O31695	ykuC	4.01786	0.055823		20.6949	20.2985	20.5558	20.7528	20.3447	20.4769	20.3465	20.1155	20.0594	20.6359	20.1531	20.5832	20.5898	20.321	20.4319	20.2396	19.9826	19.9764	20.8062	20.4486	20.6615	20.955	20.1303	20.636	20.4068	20.2329	20.1115	20.6425	20.2937	20.4227	20.7138	20.5828	20.3627	20.393	20.131	20.0905			+	+				1.75232
BSU_14130	O31698	ykuL	5.73503	0.0153521	+	21.2642	21.3601	22.2876	21.6767	21.5267	22.6114	20.6915	20.9376	21.1179	21.2897	21.2307	22.1099	21.8922	22.041	22.589	20.5571	20.6722	20.8385	20.9007	21.0899	22.3402	21.4936	21.2695	22.4948	20.7748	21.1961	21.4386	21.6023	21.7598	22.4127	21.6444	21.2695	22.7502	20.7425	20.9444	21.0766		+	+	+				0.121712
BSU_14260	O31701	mobA	3.18826	0.250208		20.6792	20.6333	20.729	20.6895	20.6951	20.7128	21.0405	20.9217	20.8188	20.8089	20.7607	20.783	20.6962	20.7823	20.8038	21.0969	20.9847	20.9126	20.6271	20.597	20.6922	20.7272	20.7633	20.7355	20.9455	20.8794	20.7249	20.6016	20.5421	20.7118	20.6451	20.5397	20.5991	21.0792	20.9011	20.8189			+	+				0.189884
BSU_14270	O31702	moeB	1.61341	0.481406		23.1351	23.1492	23.306	23.165	23.0876	23.2079	23.2962	23.3067	23.3649	23.2176	23.1692	23.3868	23.2778	23.2115	23.2915	23.3664	23.3921	23.4876	23.0929	23.168	23.3169	23.2055	22.9957	23.2132	23.1669	23.2391	23.3274	23.0949	23.1105	23.2142	23.0117	23.0557	23.1189	23.3554	23.2891	23.2798								0.112314
BSU_14280	O31703	moeA	10.6695	0.0265379	+	24.8273	24.9142	24.9888	24.8862	24.8901	24.9906	25.402	25.3504	25.341	24.8853	24.9293	24.9292	24.8984	24.9224	24.9693	25.4643	25.3769	25.3789	24.798	24.8915	25.014	24.9385	24.9019	25.0541	25.3017	25.3091	25.3218	24.7986	24.9219	25.0234	24.8216	24.846	24.9485	25.4399	25.3651	25.3223			+	+				1.30467
BSU_14290	O31704	mobB	1.43653	0.217332		18.7228	18.53	18.7566	18.7493	18.7076	18.5828	19.0984	18.9398	19.0158	18.6698	18.6078	18.679	18.7154	18.7524	18.6788	19.0173	18.9384	18.834	18.5168	18.2894	18.6665	18.718	18.4054	18.2239	18.9897	18.913	19.0805	18.9818	18.6928	18.9243	18.8145	18.9649	18.8456	19.2883	18.9681	19.1329			+	+				0.451595
BSU_14300	O31705	moaE	5.9176	0.0287186	+	23.7632	23.676	23.4319	23.8595	23.7505	23.5516	24.3226	24.1605	24.0184	23.8693	23.7678	23.4828	23.9417	23.832	23.6586	24.4281	24.2423	24.1025	23.7938	23.7095	23.5044	23.9399	23.7757	23.661	24.3261	24.2053	24.0708	23.6264	23.5507	23.3084	23.6969	23.6438	23.3352	24.2134	24.034	23.8818		+	+	+				0.378201
BSU_14340	O31709	yknW	5.07133	0.0286696	+	25.6343	25.6558	25.657	25.903	25.7419	25.7002	25.0368	25.0833	25.2196	25.4519	25.5288	25.5968	25.6677	25.5274	25.5057	24.8507	24.9274	25.1642	25.7383	25.5924	25.6225	26.0729	25.8411	25.8313	25.2066	25.1741	25.2912	25.7127	25.8463	25.7516	25.9682	25.8572	25.7635	25.053	25.1485	25.2033			+	+				0.0557417
BSU_14350	O31710	yknX	7.90775	0.0163776	+	26.6071	26.3322	26.3841	26.7353	26.475	26.3552	25.7345	25.6439	25.7284	26.4684	26.2085	26.2974	26.5629	26.2915	26.1963	25.7114	25.5959	25.7189	26.6549	26.3363	26.3582	26.9007	26.4388	26.5472	25.815	25.7364	25.8263	26.6981	26.4519	26.4966	26.7423	26.6948	26.3221	25.677	25.5993	25.64			+	+				1.29455
BSU_14360	O31711	yknY	11.2067	0.0160228	+	23.2201	22.9538	22.7628	23.3528	23.0366	22.7532	22.4768	22.4352	22.4388	23.3032	22.9437	22.7701	23.3739	23.031	22.7651	22.4985	22.4921	22.3978	23.1843	22.9386	22.682	23.4445	22.9667	22.8539	22.4759	22.4484	22.4467	23.1728	22.9792	22.8363	23.2399	23.112	22.6407	22.4561	22.3652	22.4718		+	+	+				2.43885
BSU_14370	O31712	yknZ	8.73579	0.0151737	+	23.6587	23.223	23.051	23.8078	23.377	22.9832	22.8208	22.6564	22.5818	23.5994	23.1289	22.9535	23.6802	23.2391	22.8514	22.7926	22.5924	22.582	23.6742	23.2921	23.0444	24.0108	23.3565	23.1622	22.9572	22.7574	22.7078	23.7023	23.2481	23.1551	23.7326	23.5354	22.9361	22.7127	22.6193	22.4554	+	+	+	+				2.78515
BSU_14380	O31713	fruR	0.268789	0.562745		22.8108	22.8647	22.9429	23.0599	23.0123	23.0279	22.7304	22.8561	22.7601	22.7461	22.9087	22.8304	22.7852	22.9906	22.8584	22.7249	22.8417	22.7954	23.017	22.868	23.2033	23.5391	23.1553	23.4073	22.5936	22.7147	22.6656	22.6693	22.8175	22.7949	22.8554	22.8909	22.8178	22.8727	23.0121	22.8192								0.189799
BSU_14390	O31714	fruK	6.01699	0.0233778	+	24.7857	24.8662	24.8118	24.9713	24.9644	24.9855	24.2168	24.2601	24.2484	24.7809	24.9104	24.6278	24.7549	24.9326	24.8285	24.3295	24.2801	24.2778	24.9175	24.8698	25.0203	25.2489	25.0697	25.2039	24.0879	24.198	24.1972	24.6587	24.8184	24.7873	24.9101	24.8908	24.9241	24.2331	24.3023	24.2704			+	+				0.434157
BSU_14430	O31716	ykpA	15.6083	0.0112513	+	28.7801	28.5377	28.255	28.9227	28.7098	28.3748	28.0855	27.966	27.8645	28.7285	28.4869	28.1971	28.9189	28.7003	28.3912	28.0625	27.9486	27.9153	28.8364	28.6059	28.3001	28.9037	28.6905	28.4048	28.0517	27.9536	27.8313	28.7754	28.5204	28.2678	28.9456	28.7387	28.3286	28.1424	27.9959	27.8471		+	+	+				2.16559
BSU_14440	O31717	ykpB	12.1363	0.00935632	+	23.2979	23.2151	22.7643	23.1605	23.0728	22.6141	24.2056	24.0847	23.7454	23.4011	23.305	22.8332	23.2897	23.1828	22.7424	24.1659	24.0484	23.75	23.2074	23.1428	22.69	23.0162	23.117	22.4751	24.2593	24.1651	23.8376	23.2853	23.1973	22.7697	23.1755	22.9185	22.6248	24.1917	24.0408	23.6486		+	+	+				0.489404
BSU_14540	O31718	ykzG	4.45834	0.0584937		22.5435	22.1973	22.1534	22.4216	22.2322	22.3505	22.0692	21.848	21.9528	22.6664	22.1589	22.0757	22.3891	22.3167	22.2229	22.0541	21.8044	21.7041	22.3786	22.2552	22.2565	22.574	22.1323	22.3596	22.1257	21.8406	21.9867	22.5854	22.1777	22.1282	22.3018	22.2476	22.4691	22.0276	21.899	22.1675		+	+	+				1.72648
BSU_15340	O31723	ylmA	18.323	0.004	+	21.576	21.2995	21.2754	20.8939	20.8734	21.0061	24.5921	24.3395	24.0543	21.8131	21.397	21.364	21.1216	21.0063	21.1273	24.5362	24.2441	23.9938	21.4548	21.2946	21.2417	20.8692	20.7513	20.9824	24.5765	24.4915	24.1059	21.46	21.2068	21.2205	20.691	20.8625	20.9087	24.6637	24.2829	24.0632			+	+	+		+	0.992362
BSU_15350	O31724	ylmB	8.37411	0.0179786	+	20.9244	21.4019	21.3289	20.9054	21.2848	21.0768	21.6872	21.8464	21.7389	20.9489	21.4742	21.3778	20.9175	21.267	21.1145	21.7366	21.9762	21.9079	20.9768	21.4508	21.4138	20.9432	21.2893	21.1998	21.6933	21.8388	21.7521	20.8474	21.2808	21.195	20.8554	21.2981	20.9162	21.6317	21.7243	21.5567	+	+	+	+				2.5598
BSU_15370	O31726	ylmD	9.59207	0.0186826	+	25.3677	25.0165	24.603	25.3583	24.9579	24.6164	25.4232	25.0829	24.8438	25.4551	24.9638	24.5469	25.3015	24.9873	24.6219	25.3609	25.0697	24.8477	25.2863	25.0702	24.6052	25.4021	24.9667	24.4962	25.5097	25.236	24.8352	25.3616	25.0156	24.6569	25.3715	24.9197	24.7311	25.399	24.9431	24.8486	+	+						2.43411
BSU_15380	O31727	ylmE	8.58959	0.0185673	+	23.4709	23.368	23.1436	23.4903	23.2819	23.0563	23.9161	23.8862	23.9138	23.6149	23.3992	23.0797	23.6005	23.4001	23.1812	23.889	23.8348	23.9078	23.4721	23.3975	23.2188	23.486	23.3141	23.0544	23.914	23.9625	24.0063	23.3257	23.3074	23.1324	23.3844	23.1314	22.9333	23.9452	23.8614	23.8274		+	+	+				0.506821
BSU_15390	O31728	sepF	1.70024	0.411971		25.7589	25.7548	25.9659	25.8019	25.7461	25.9591	25.7753	25.7821	26.0323	25.6674	25.6371	25.8731	25.7145	25.6518	25.8652	25.6337	25.5979	25.9248	25.7965	25.7793	25.9612	25.7863	25.7506	25.9849	25.8045	25.8461	26.0477	25.8127	25.8479	26.0634	25.905	25.8359	26.0272	25.8878	25.9023	26.1244								0.0177585
BSU_15400	O31729	ylmG	3.69612	0.0336779	+	21.3425	21.4377	21.9128	21.5115	21.4135	21.7922	21.8234	21.9087	22.4228	20.9776	21.0496	21.7741	21.3518	21.4015	21.7527	21.4518	21.801	22.486	21.4406	21.5801	21.9595	21.5184	21.4443	21.8823	21.8192	21.9693	22.4425	21.6094	21.6835	22.0048	21.6643	21.3947	21.7416	22.1991	21.9559	22.34		+						0.128187
BSU_16000	O31738	ylqC	4.39813	0.0385714	+	23.1363	23.1214	22.5425	23.1489	23.1965	22.8661	23.4862	23.3567	22.9151	23.4685	23.3069	22.5018	23.3481	23.2708	22.9763	23.6625	23.4244	22.9495	23.0998	23.0365	22.5695	23.1042	23.1425	22.9428	23.4102	23.2838	22.8831	22.8406	23.0208	22.5561	22.9943	23.1762	22.6794	23.3858	23.3618	22.9128		+		+				0.0243649
BSU_16020	O31740	rimM	13.4413	0.00966349	+	25.4938	25.4595	25.4018	25.7599	25.7334	25.7882	24.742	24.7056	24.7217	25.5247	25.4876	25.4355	25.8258	25.8121	25.8974	24.8119	24.7505	24.7579	25.5531	25.483	25.4432	25.7328	25.6365	25.8003	24.6817	24.6486	24.6715	25.4035	25.4078	25.3266	25.7211	25.7515	25.6667	24.7324	24.7178	24.7357			+	+		+		0.25921
BSU_16030	O31741	trmD	6.46504	0.0166505	+	22.5731	22.2925	21.8922	22.698	22.5093	22.4918	21.6986	21.4205	21.6703	22.6987	22.382	21.8665	22.7888	22.7171	22.5217	21.9039	21.6709	21.6777	22.2382	22.2114	21.9002	22.626	22.1998	22.2603	21.5674	21.3321	21.5202	22.7823	22.284	21.91	22.6791	22.6111	22.6933	21.6244	21.2584	21.813		+	+	+		+		0.729228
BSU_16040	O31742	rplS	12.7253	0.00955957	+	30.0972	30.115	29.9298	30.29	30.3571	30.2512	29.1288	29.2134	29.1881	30.0338	30.1135	29.9374	30.3111	30.3828	30.2886	29.1502	29.1867	29.2083	30.2582	30.2012	30.0249	30.323	30.3559	30.3793	29.1638	29.2792	29.2038	29.9997	30.0304	29.827	30.2358	30.3327	30.0858	29.0724	29.1744	29.1523			+	+				0.0653133
BSU_16050	O31743	rbgA	2.62976	0.45858		25.6616	25.6588	25.8282	25.6248	25.6663	25.8578	25.6179	25.6399	25.7732	25.7476	25.6602	25.77	25.7038	25.7042	25.9341	25.632	25.6482	25.7918	25.7071	25.7213	25.9076	25.6237	25.7042	25.9075	25.6001	25.6301	25.7735	25.5301	25.595	25.8072	25.5468	25.5905	25.7319	25.6217	25.6415	25.7542								0.0120008
BSU_16060	O31744	rnhB	7.52991	0.0164392	+	23.2113	23.0704	22.4151	23.3453	23.2059	22.6232	22.6335	22.4675	22.1506	23.2415	23.0143	22.3046	23.3689	23.2494	22.6562	22.8664	22.7067	22.4313	23.243	23.1305	22.3826	23.3121	23.0753	22.5184	22.5424	22.4089	22.0345	23.1493	23.0664	22.558	23.3548	23.2929	22.695	22.4916	22.2869	21.9859		+	+	+				1.43317
BSU_16070	O31745	ylqG	6.57083	0.021544	+	24.1218	24.0772	23.7206	23.8674	23.8767	23.4972	24.574	24.2981	23.622	23.9814	23.9545	23.756	23.8073	23.821	23.2539	24.4229	24.0707	23.5261	24.2086	24.1576	23.7817	23.8561	23.8321	23.7248	24.6393	24.4309	23.6455	24.1754	24.1195	23.6242	23.9387	23.977	23.513	24.6598	24.3927	23.6944		+	+	+				0.179773
BSU_16510	O31749	pyrH	13.0253	0.0165282	+	26.8804	26.6526	26.5449	27.0147	26.8176	26.6044	26.2762	26.2029	26.1591	26.8152	26.6103	26.5631	27.023	26.8121	26.6363	26.2795	26.1741	26.1829	26.8954	26.6661	26.5009	26.9723	26.7704	26.575	26.184	26.1744	26.1289	26.9306	26.6814	26.5707	27.0489	26.8703	26.6018	26.365	26.26	26.1656		+	+	+				2.31217
BSU_16530	O31751	uppS	4.36554	0.131208		25.2732	25.0756	24.8782	25.2001	25.1059	24.9172	24.9857	24.8849	24.7846	25.3886	25.0951	24.8734	25.2536	25.1592	24.9861	25.1217	24.9538	24.8329	25.3026	25.1213	24.8842	25.1993	25.1656	24.9324	24.975	24.9221	24.8513	25.1284	25.0102	24.877	25.1475	24.993	24.833	24.8603	24.7788	24.6697		+	+					1.11245
BSU_16540	O31752	cdsA	0.0739689	0.573377		21.2544	21.1276	21.1518	21.3679	21.2422	21.0667	20.8886	20.8358	20.9294	21.139	21.0913	21.3223	21.389	21.3033	21.0986	20.8508	20.9038	21.0127	20.796	20.6958	20.6516	20.9081	20.7097	20.6227	20.483	20.4004	20.5281	21.8281	21.5958	21.4815	21.8065	21.7136	21.4788	21.3321	21.2032	21.2475								0.115141
BSU_16550	O31753	dxr	10.4336	0.0292052	+	25.9386	25.8577	25.814	26.0039	25.8802	25.8628	25.4917	25.4247	25.4845	25.8856	25.8113	25.7816	25.9478	25.8464	25.8191	25.4338	25.3535	25.4331	25.965	25.893	25.8539	26.0245	25.8918	25.9289	25.4763	25.4689	25.543	25.9653	25.8689	25.8065	26.0393	25.9025	25.8403	25.5649	25.4517	25.4774			+	+				1.05813
BSU_16560	O31754	rasP	1.34433	0.665808		25.4328	25.3793	25.4714	25.3968	25.2807	25.4141	25.4968	25.3445	25.3707	25.3751	25.3243	25.3962	25.2842	25.163	25.3672	25.4567	25.2807	25.3518	25.4863	25.4227	25.5203	25.4994	25.3877	25.4729	25.5009	25.3884	25.4323	25.4369	25.3909	25.4976	25.4068	25.2913	25.4021	25.5327	25.3645	25.3281								0.54563
BSU_16570	O31755	proS	13.7207	0.0215202	+	28.3191	28.2454	28.0954	28.3916	28.3068	28.1957	27.8184	27.7966	27.7987	28.2804	28.2044	28.064	28.3693	28.291	28.2374	27.835	27.7689	27.8051	28.3564	28.2853	28.1136	28.3801	28.3069	28.2194	27.7663	27.7825	27.7998	28.3204	28.2464	28.1085	28.4253	28.3224	28.1303	27.854	27.8383	27.7912		+	+	+				1.08137
BSU_16780	O31760	rnjB	5.72856	0.120925		28.0293	27.8191	27.6216	28.0145	27.7717	27.6209	27.9606	27.8649	27.7495	27.9815	27.77	27.5597	27.989	27.7372	27.6211	27.9402	27.7976	27.7185	28.0136	27.8079	27.6208	27.9653	27.6838	27.6055	27.8831	27.8374	27.7394	28.0929	27.8793	27.6842	28.0891	27.8942	27.636	28.0584	27.9597	27.7907		+						1.98653
BSU_16810	O31761	ymfC	6.17422	0.0117157	+	22.4109	22.5773	22.3253	21.9573	22.0624	21.8084	23.8353	23.6827	23.5971	22.0997	22.2274	22.011	21.4258	21.7973	21.2164	23.4778	23.3882	23.3525	22.5707	22.6537	22.4265	22.1215	22.1888	22.0033	23.9824	23.8095	23.6773	22.5622	22.8508	22.5384	22.3244	22.201	22.2056	24.0456	23.8505	23.7616			+	+				0.27747
BSU_16845	O31764	ymfF	6.79636	0.0962904		25.906	26.1031	26.2519	25.9498	26.0033	26.1801	26.2863	26.2319	26.3516	25.9738	26.1406	26.2058	25.9851	25.9688	26.2514	26.3089	26.245	26.3989	25.9268	26.081	26.3197	25.9893	26.0756	26.1836	26.2865	26.2626	26.3976	25.8175	26.0876	26.23	25.875	25.9655	26.1052	26.2635	26.188	26.2584		+	+	+				1.77123
BSU_16860	O31766	ymfH	8.46602	0.0455904	+	25.8722	25.948	26.1686	25.9177	25.8994	25.9759	26.3085	26.2576	26.3467	25.8749	25.9473	26.1397	25.9203	25.8528	25.975	26.3009	26.2744	26.4144	25.9128	25.9445	26.2159	26.0072	26.0031	26.0066	26.3265	26.2941	26.3722	25.829	25.9523	26.1504	25.8256	25.8423	25.9459	26.2982	26.2041	26.2536		+	+	+				1.448
BSU_16870	O31767	ymfI	5.91226	0.0136471	+	21.0655	20.7903	21.097	21.506	21.2193	21.4494	19.5643	19.8343	20.3382	21.0435	20.7677	20.5456	21.3683	21.2854	21.2253	19.4923	19.8621	20.0228	20.9098	20.8658	20.9838	21.5276	21.1244	21.0824	19.7447	20.0035	20.3953	21.243	20.7375	21.7615	21.622	21.248	22.0407	19.4559	19.6373	20.5965			+	+	+			1.23909
BSU_16910	O31771	ymfM	7.76712	0.0911768		26.4549	26.4716	26.7032	26.4406	26.4036	26.6808	26.7018	26.6782	26.838	26.4053	26.4303	26.6967	26.4024	26.3522	26.6519	26.6396	26.6265	26.8377	26.4424	26.4654	26.6676	26.4218	26.4143	26.6886	26.6646	26.6566	26.844	26.517	26.5189	26.7453	26.4975	26.4444	26.7018	26.8012	26.7515	26.8322		+	+	+				0.148405
BSU_16950	O31773	pbpX	10.8998	0.01918	+	25.4697	25.2574	25.1322	25.4006	25.1889	25.0562	24.7673	24.7551	24.6889	25.5276	25.2623	25.2214	25.4339	25.1982	25.0241	24.8118	24.7623	24.7602	25.4208	25.2212	25.0143	25.4772	25.1889	25.068	24.6938	24.7189	24.6488	25.4605	25.2887	25.1609	25.2908	25.1797	25.0764	24.7964	24.7841	24.6577		+	+	+				2.34618
BSU_16960	O31774	rny	5.04629	0.350744		27.3268	27.3413	27.2575	27.263	27.2585	27.3572	27.5232	27.468	27.4466	27.3722	27.3552	27.2161	27.2669	27.2575	27.3834	27.5351	27.4945	27.4556	27.3123	27.3256	27.2589	27.2452	27.2179	27.4083	27.4438	27.3908	27.401	27.2958	27.343	27.2976	27.277	27.3002	27.2798	27.5906	27.5188	27.4831				+				0.229803
BSU_16970	O31775	ymdB	10.2069	0.0146456	+	25.6542	25.6416	25.3491	25.8281	25.7744	25.5881	24.9534	24.8891	24.8542	25.5777	25.581	25.2947	25.7913	25.7054	25.5793	24.9053	24.8215	24.8276	25.7656	25.7759	25.4623	25.9012	25.7729	25.7461	25.0218	24.9452	24.9431	25.6194	25.5679	25.2903	25.7918	25.8448	25.4388	24.9331	24.9006	24.7917		+	+	+				0.0491242
BSU_16990	O31776	tdh	0.588769	0.171937		22.869	23.2161	23.4909	23.082	23.2969	23.4969	22.4524	22.5214	22.6074	23.0088	23.3328	23.6531	23.1485	23.526	23.4738	22.4253	22.4336	22.6347	22.1436	22.4987	22.9055	22.3064	24.1628	22.9188	22.6489	22.7275	22.8126	23.4545	23.8169	23.9141	23.7911	22.2018	24.0981	22.2829	22.403	22.3749								0.253149
BSU_17000	O31777	kbl	0.96885	0.0739869		25.5848	25.8404	26.1232	25.7782	26.1567	26.1872	24.6532	24.7453	25.0897	26.0115	26.3084	26.4954	26.1157	26.4832	26.4562	24.3489	24.5379	25.0018	24.5381	24.7594	25.3088	24.7046	27.0195	25.3615	24.8672	24.8579	25.2931	26.2048	26.4534	26.5654	26.5142	24.9675	26.7438	24.7435	24.8401	24.9743			+	+				0.123697
BSU_17010	O31778	miaB	7.42766	0.029911	+	26.978	27.0141	26.9412	27.0104	27.0301	27.104	26.5306	26.561	26.4794	27.0727	27.0857	26.995	27.1101	27.1013	27.2276	26.6144	26.6559	26.6072	26.9567	26.9855	26.9611	26.9494	27.0375	27.0487	26.4342	26.5085	26.3839	26.9046	26.971	26.8675	26.9718	26.9515	27.0356	26.5431	26.5187	26.4471			+	+				0.230391
BSU_17020	O31779	ymcA	4.37365	0.0215471	+	22.7471	22.4821	21.8089	22.7162	22.6746	22.4472	22.0843	21.7426	21.5148	23.2451	22.6337	21.7747	22.8325	22.7949	22.5668	22.2398	21.9342	21.3622	22.2026	22.235	21.7585	22.4992	22.7769	22.0926	22.0284	21.7178	21.3499	22.7935	22.5776	21.8935	22.817	22.4521	22.6822	21.9848	21.5758	21.8322		+	+	+		+		0.334784
BSU_17070	O31780	ymcC	2.31778	0.0566831		17.3401	17.2432	18.1746	17.4272	17.4543	18.0583	17.4393	17.478	17.7626	17.0531	17.0366	17.8826	17.3609	17.2627	17.7588	17.3352	17.1606	17.4205	17.6553	17.5468	18.2182	17.5524	17.4074	17.9616	17.3224	17.5715	17.7373	17.3117	17.1462	18.4232	17.3683	17.6929	18.4543	17.6603	17.702	18.1299		+						0.155257
BSU_17210	O31782	pksN	13.2558	0.00959006	+	22.4803	22.4426	22.4504	22.2834	22.2254	22.1043	24.682	24.4639	22.8514	22.6592	22.5738	22.4706	22.3768	22.3282	22.1677	24.7981	24.4993	22.6664	22.2643	22.2841	22.4524	22.1208	22.4622	22.0143	24.616	24.4519	22.9892	22.5174	22.47	22.4282	22.3527	21.886	22.1308	24.6319	24.4406	22.8985			+	+		+		0.0938787
BSU_17220	O31784	pksR	13.0411	0.00851429	+	23.0337	23.0086	22.9102	22.6741	22.7758	22.5093	24.9698	24.7316	23.1808	23.1173	23.0913	22.8111	22.6245	22.6954	22.3801	25.1479	24.8447	23.0831	22.8432	22.8457	22.8895	22.5258	23.0053	22.5343	24.9049	24.722	23.2965	23.1406	23.0889	23.03	22.8719	22.6267	22.6135	24.8567	24.6282	23.1629			+	+		+		0.0698584
BSU_17230	O31785	pksS	10.1274	0.00835135	+	23.4769	23.3983	23.309	23.3028	23.1975	23.1255	25.7301	25.3038	25.0035	23.7053	23.541	23.464	23.3959	23.3676	23.2878	25.7455	25.3306	25.0122	23.1183	23.0954	22.9776	23.0207	23.453	22.7896	25.7035	25.1128	24.9689	23.607	23.5587	23.4854	23.4917	22.7719	23.2991	25.7413	25.468	25.0292			+	+				0.121177
BSU_17250	O31787	ymaE	12.4791	0.00827491	+	20.7255	20.756	20.455	19.7752	19.7241	19.6585	21.7161	21.4528	21.4414	20.8704	20.8407	20.4843	19.7824	19.7606	19.6575	21.746	21.5099	21.3477	20.5325	20.6876	20.4159	19.8436	19.9248	19.6916	21.8414	21.5971	21.6448	20.7736	20.7398	20.4649	19.6995	19.4869	19.6263	21.561	21.2515	21.3316			+	+	+	+	+	0.0993319
BSU_17280	O31790	ymaD	11.6928	0.0113806	+	22.4838	22.9523	23.44	22.5722	22.8952	23.4985	22.2147	22.5045	22.8431	22.5693	23.021	23.4685	22.5874	22.8656	23.5248	22.2545	22.5549	22.8237	22.3318	22.7807	23.4614	22.4685	22.9274	23.4128	22.1371	22.4923	22.8482	22.5502	23.0553	23.3901	22.6606	22.8927	23.5578	22.2527	22.4663	22.8574	+	+	+	+				1.8166
BSU_17330	O31795	miaA	11.8375	0.0259055	+	23.9496	23.864	23.6619	24.1481	24.0141	23.8448	23.6307	23.5838	23.4586	23.9611	23.889	23.6472	24.1757	24.026	23.899	23.6296	23.5561	23.5245	23.9451	23.8992	23.7185	24.0746	24.0124	23.8358	23.6238	23.6214	23.4347	23.9427	23.8039	23.6199	24.1941	24.004	23.7994	23.6387	23.574	23.4165		+	+	+				1.30332
BSU_17340	O31796	hfq	3.18489	0.0324262	+	22.0894	22.2383	22.4146	22.0832	22.1318	22.3722	22.9209	22.8675	23.1337	21.9698	22.1644	22.3405	22.0206	22.1328	22.2992	22.7684	22.7957	22.9194	21.6985	21.9229	22.2049	21.7779	22.179	22.1043	22.9409	22.998	23.3118	22.5998	22.6278	22.6983	22.4511	22.0836	22.7131	23.0534	22.8088	23.1699			+	+				0.166263
BSU_17360	O31798	ymzA	0.386399	0.240531		19.6216	19.8454	19.5208	19.6647	19.9846	19.8509	18.9175	19.1688	19.0649	20.2316	20.3927	20.0344	20.0745	20.5504	20.3691	19.4327	19.7189	19.4527	18.8371	19.2203	18.8424	19.0338	19.3149	19.1511	18.2226	18.5063	18.2714	19.7961	19.9231	19.6855	19.8858	20.0887	20.0326	19.097	19.2813	19.4705				+				0.156804
BSU_17480	O31799	ynzF	2.02914	0.0445911	+	18.6	18.5171	18.2013	18.2706	18.1916	17.8992	19.3742	18.7147	18.0871	18.0535	18.1941	18.5578	18.081	17.9651	17.7989	18.838	18.3227	18.5473	18.4232	18.4544	17.9716	18.0082	18.3068	17.8618	19.4703	18.8956	17.9237	19.3234	18.9028	18.0745	18.7227	18.3028	18.0369	19.8143	18.9258	17.7903			+	+				0.0672791
BSU_17660	O31801	yncF	8.75106	0.0188838	+	23.4854	23.2992	23.27	23.3545	23.0946	23.2291	23.9584	23.7188	23.9782	23.5225	23.2344	23.1985	23.3103	23.1137	23.135	23.9782	23.7576	23.8409	23.3157	23.2854	23.2485	23.3716	23.0218	23.1939	23.9394	23.7157	23.9558	23.6181	23.3777	23.363	23.3817	23.1485	23.3583	23.9577	23.6832	24.138			+	+				0.879558
BSU_17690	O31803	yncM	5.93678	0.00975947	+	18.0434	21.057	19.6272	17.8114	20.8695	20.0624	17.8328	20.7877	19.8221	18.0049	21.1128	19.5591	16.8605	20.7917	20.0457	17.1065	20.7257	18.9609	17.858	21.068	19.7674	18.3641	20.815	20.4463	17.6573	20.9602	19.3223	18.2674	20.9901	19.555	18.2095	21.0018	19.6951	18.7347	20.6773	21.1832	+	+						4.75565
BSU_17710	O31804	tatAc	0.830812	0.256327		19.6121	19.6831	19.9646	19.8124	19.7528	19.971	19.5657	19.4321	20.0902	19.3545	19.4539	19.7257	19.6222	19.6507	19.8042	19.24	19.1293	19.8379	19.6611	19.6248	19.9475	19.9838	20.0752	19.9176	19.4895	19.3166	20.0206	19.8208	19.9707	20.2207	19.8311	19.5325	20.1911	19.9678	19.8505	20.4122								0.127234
BSU_17730	O31806	yndB	0.850694	0.499706		22.8791	22.6891	22.6467	22.6896	22.6056	22.6984	22.8533	22.5463	22.6948	22.9092	22.7266	22.6095	22.6296	22.5709	22.5616	22.8194	22.5154	22.466	22.7771	22.7125	22.8222	22.8283	22.7577	22.6864	23.0583	22.6116	22.8325	22.9509	22.6281	22.5085	22.6109	22.4882	22.8473	22.682	22.5118	22.7858								1.45258
BSU_17790	O31812	yndH	1.49869	0.035532	+	18.6162	17.6539	16.7017	18.483	17.558	16.5758	17.6825	16.942	15.78	19.4099	18.5293	18.2612	19.2097	18.4679	17.4734	18.501	17.6601	16.4018	18.2928	17.4692	16.9722	18.1564	17.3006	16.854	17.423	16.9439	16.1865	18.1458	16.9631	14.8717	18.0828	16.9055	15.3998	17.1235	16.2219	14.7518		+	+					0.721501
BSU_17800	O31813	yndJ	4.75743	0.0321884	+	21.3332	21.1233	21.2514	21.2544	21.1744	21.1512	20.614	20.587	20.6778	21.2583	21.046	21.0544	21.1431	20.9732	21.0168	20.5851	20.5449	20.6167	21.3414	21.1406	21.0875	21.2954	21.0892	21.0706	20.6568	20.665	20.6963	21.4	21.1832	21.6122	21.3247	21.4609	21.3663	20.5999	20.551	20.7204			+	+				1.65735
BSU_17880	O31818	ynzC	7.06534	0.0201985	+	25.4573	25.5311	25.364	25.5303	25.6891	25.5997	24.8027	24.8642	24.9389	25.5034	25.6302	25.2977	25.6381	25.6521	25.6914	24.8257	24.9668	25.0319	25.6164	25.6016	25.5356	25.5484	25.8122	25.6361	24.8972	24.8339	24.878	25.2521	25.3614	25.2587	25.4044	25.603	25.4715	24.6853	24.7917	24.9069			+	+				0.20782
BSU_18180	O31822	yngB	1.43434	0.0664933		16.6898	16.6686	16.5132	16.4427	16.5453	16.228	17.3686	17.4276	17.1574	16.9545	16.9431	16.8085	16.7704	16.8811	16.6229	17.4898	17.4623	17.3893	16.3327	16.1588	15.8039	15.8414	16.1609	15.3877	17.0648	17.2143	16.793	16.7821	16.904	16.9271	16.7163	16.5939	16.6734	17.551	17.6062	17.2898			+	+				0.0223652
BSU_18190	O31823	yngC	1.84866	0.345645		20.1068	19.9975	19.9455	20.1134	20.0001	19.8438	19.8396	19.7984	19.7898	20.2563	20.1096	20.1378	20.2143	20.0957	19.9849	19.9499	19.869	19.9198	20.048	19.9484	19.8609	20.0991	19.9855	19.8422	19.7717	19.7766	19.8127	20.016	19.9344	19.8378	20.0267	19.9192	19.7044	19.7971	19.7497	19.6369			+	+				0.509339
BSU_18300	O31827	ppsE	9.90128	0.00962034	+	20.9919	20.9577	20.7652	20.8458	20.7571	20.603	22.297	21.9817	20.642	21.0873	20.9994	20.9198	20.8771	20.8535	20.7142	22.3449	21.9209	20.5993	20.9053	20.8755	20.8286	20.8094	20.9891	20.7008	22.1993	21.9956	20.823	20.9832	20.9984	20.5473	20.8508	20.4287	20.3939	22.3469	22.0285	20.5038			+	+				0.196456
BSU_18580	O31829	yoaF	6.48248	0.0163741	+	21.8555	21.6047	21.5003	22.3011	21.9691	21.9319	21.0147	20.9186	21.067	21.7604	21.5001	21.3206	22.0837	21.8705	21.8035	20.8943	20.7934	20.8657	21.6447	21.5405	21.4075	22.3078	21.8082	21.8975	20.9382	20.997	21.2008	22.1615	21.7735	21.7729	22.5119	22.2287	22.0947	21.2115	20.9655	21.1347			+	+				0.634208
BSU_18740	O31834	yozG	0.486422	0.471595		21.6585	21.8846	21.8847	21.5961	21.8788	21.9949	21.7377	21.7604	21.6544	21.8228	22.0403	22.1046	21.7852	22.0852	22.2033	21.9502	21.9087	21.9502	21.5192	21.7172	21.7155	21.3874	21.6593	21.8	21.4867	21.5123	21.4297	21.6336	21.8962	21.834	21.6156	21.8919	21.9815	21.7762	21.8601	21.5833								0.812673
BSU_18810	O31835	yobA	0.148908	0.53469		16.4352	16.1923	16.4501	16.2378	16.27	16.3049	16.5422	16.6221	16.6047	16.4673	16.0564	16.3741	16.3253	16.072	16.2447	16.5389	16.635	16.5983	16.7749	16.6427	16.7369	16.4662	16.7223	16.595	16.925	16.9363	16.9947	16.0635	15.8778	16.2392	15.9221	16.0159	16.0751	16.1628	16.2951	16.2211								0.321998
BSU_19120	O31844	czrA	0.0108514	0.689708		14.98	14.9936	15.3226	15.0623	14.9817	15.5114	15.009	14.8277	15.3649	14.3905	14.2551	14.351	14.0653	14.2797	14.7979	13.9357	14.0297	14.4081	14.7705	14.9894	15.6011	15.3877	15.1115	15.5266	15.4488	15.0286	15.7022	15.7792	15.7365	16.0157	15.734	15.554	16.2095	15.6425	15.425	15.9846								0.0075109
BSU_19140	O31845	yozB	0.549531	0.43177		22.6092	22.7215	22.7589	22.6383	22.8016	22.7389	22.3795	22.4418	22.5608	22.552	22.752	22.9247	22.617	22.8204	22.8011	22.4046	22.5451	22.642	22.7076	22.8007	22.8356	22.6191	23.2382	22.7982	22.552	22.6068	22.7547	22.568	22.6119	22.5163	22.6787	22.3462	22.6175	22.1818	22.1733	22.2857								0.679768
BSU_19290	O31847	yozO	14.0856	0.00942431	+	24.5457	24.5006	23.8216	24.3667	24.2864	23.6264	25.1551	25.1012	24.834	24.5033	24.4871	23.8521	24.3816	24.2363	23.6743	25.1472	25.0596	24.88	24.6742	24.5599	23.8246	24.4072	24.3985	23.6301	25.2371	25.1861	24.886	24.4597	24.4548	23.7882	24.3113	24.2243	23.5746	25.0811	25.0579	24.7362		+	+	+				0.246097
BSU_19300	O31848	yozC	3.49851	0.146491		24.3539	24.0859	24.1489	24.3475	24.0907	24.2291	24.0251	23.824	24.0294	24.2838	23.9571	23.9544	24.2483	23.9477	24.2033	23.9805	23.8229	23.9924	24.3986	24.1272	24.2886	24.3619	24.1004	24.3432	24.0633	23.9618	24.0926	24.3794	24.1734	24.2037	24.4324	24.2241	24.1409	24.0315	23.6873	24.0031			+	+				1.63726
BSU_19380	O31849	yojO	5.54696	0.12489		24.2124	24.1994	24.2132	24.2371	24.2018	24.2649	23.9273	23.9918	23.855	24.1961	24.2197	24.203	24.2412	24.2204	24.3266	23.9387	23.9898	23.9154	24.3202	24.1992	24.2999	24.3196	24.2028	24.2836	23.8276	23.9508	23.7794	24.1209	24.1792	24.1366	24.1505	24.1823	24.1846	24.0158	24.035	23.8704			+	+				0.0771405
BSU_19390	O31850	yojN	2.07707	0.127782		23.9221	23.6781	23.7096	23.7414	23.5756	24.0115	23.4469	23.2952	23.5841	24.1409	23.7896	23.6136	23.7125	23.6403	23.9291	23.673	23.4546	23.2932	23.5054	23.633	23.8237	23.8371	23.5169	23.8594	23.3996	23.3373	23.7381	24.1201	23.6117	23.6916	23.6747	23.5698	24.246	23.2681	23.0938	23.721			+	+				0.492856
BSU_19410	O31852	cwlS	4.1647	0.0172759	+	22.7605	22.6552	22.3719	22.3545	22.2675	21.6864	24.0728	23.4526	23.2852	22.9138	23.1723	22.7628	22.6407	22.4328	21.9156	24.1001	23.384	23.5912	22.3736	21.9076	21.6988	21.7636	22.6134	21.278	24.0382	23.3584	22.9977	22.9942	22.8857	22.654	22.6593	21.7562	21.8657	24.08	23.6154	23.2669			+	+				0.0870334
BSU_19420	O31853	yojK	13.9976	0.00905213	+	23.5797	24.1147	24.7649	23.202	23.4447	23.9096	23.9312	24.3057	24.7958	23.6015	24.1499	24.7521	23.1563	23.3625	23.7833	23.9011	24.2982	24.8125	23.5622	24.0226	24.8484	23.3167	23.5276	24.0602	23.9708	24.355	24.8551	23.5753	24.1715	24.6943	23.133	23.4439	23.8853	23.9218	24.2638	24.7198	+	+	+	+	+	+	+	3.43797
BSU_19450	O31856	rsbRC	13.2694	0.0101397	+	24.8729	24.9732	24.579	24.4131	24.5498	24.2583	25.4747	25.4453	25.2153	24.9158	25.0079	24.5305	24.3734	24.5294	24.3436	25.5648	25.4805	25.3168	24.8584	24.9836	24.5731	24.3598	24.4545	24.2285	25.4017	25.4242	25.1803	24.8445	24.9281	24.6334	24.5062	24.6656	24.2028	25.4575	25.4312	25.1487		+	+	+	+	+	+	1.44973
BSU_19460	O31857	bshB2	4.89933	0.254001		23.8696	24.0504	23.9703	24.0227	24.1686	24.2103	23.8692	23.9464	24.0024	23.9455	24.1329	23.9879	24.0727	24.2036	24.2753	23.9417	23.9775	24.0582	23.8905	23.9968	24.0062	24.0524	24.1607	24.2053	23.8312	23.9666	23.9714	23.7729	24.0214	23.9167	23.943	24.1413	24.1504	23.8347	23.8951	23.9776								1.28615
BSU_19470	O31858	yojF	2.65628	0.24289		23.5278	23.7473	23.7477	23.6282	23.8209	23.9866	23.5477	23.6316	23.7143	23.7087	23.849	23.7229	23.7434	23.8702	24.1022	23.697	23.7602	23.749	23.477	23.7077	23.7896	23.6142	23.7663	23.9789	23.387	23.4952	23.6228	23.3978	23.6853	23.7304	23.527	23.8261	23.8786	23.5592	23.6395	23.771								0.966002
BSU_20170	O31886	yosC	4.94212	0.0154606	+	19.0942	19.7194	19.5204	18.5427	19.2594	19.011	20.4193	20.67	20.4262	19.2536	20.15	19.8759	18.3988	19.137	19.0171	20.9168	21.0872	20.8791	18.9825	19.1423	19.0725	18.5502	19.8034	18.9678	20.0119	20.3087	20.0173	19.0465	19.8659	19.6126	18.679	18.8378	19.0479	20.329	20.6141	20.3821			+	+			+	0.940526
BSU_20280	O31896	yorR	7.07412	0.0094918	+	18.8506	19.5118	19.6499	18.2872	18.8794	18.7867	21.036	21.3122	21.2741	19.1144	19.8346	19.9187	18.2405	18.7522	18.7413	21.3063	21.5629	21.4996	18.3715	18.9801	19.1169	17.4881	18.8845	18.3079	20.8611	21.1211	21.0804	19.066	19.7208	19.914	19.1329	19.0014	19.3109	20.9406	21.2526	21.2424		+	+	+				0.854283
BSU_20290	O31897	yorQ	6.0801	0.00983537	+	15.0693	16.142	16.5357	15.0132	15.3599	15.7704	16.6851	17.7606	18.1865	15.1612	16.4261	16.3519	14.8963	14.6122	15.3567	16.8048	17.7098	18.1575	14.7965	15.3971	16.1599	14.581	15.4441	15.6698	16.3115	17.4078	17.8163	15.2501	16.6028	17.0952	15.5623	16.0236	16.2846	16.9392	18.1641	18.5857	+	+	+	+				1.25649
BSU_20350	O31903	yorK	0.8885	0.0612462		13.8308	15.7394	15.9922	15.9893	15.2718	14.1562	13.8627	14.5198	14.1674	13.1608	15.8526	17.0739	17.0537	16.8157	13.1799	11.9398	14.0771	13.1182	13.9547	16.288	15.6539	16.676	14.6132	14.4012	14.2215	13.8182	14.0163	14.3769	15.0775	15.2489	14.2384	14.3865	14.8876	15.4267	15.6641	15.3679	+	+		+		+		1.71853
BSU_20390	O31907	yorG	3.57597	0.0219587	+	20.7417	21.0881	21.2175	20.5774	20.8877	20.7701	21.7901	22.0875	21.9387	20.9394	21.4413	21.6211	20.7522	20.9479	20.9332	22.1132	22.4544	22.3899	20.4515	20.5473	20.6521	20.2751	21.072	20.4394	21.4641	21.6785	21.4947	20.8344	21.2757	21.3792	20.705	20.6431	20.9378	21.793	22.1296	21.9314			+	+				0.482463
BSU_20400	O31908	yorF	3.32098	0.0216557	+	22.7369	23.1889	22.9175	22.5857	22.8685	22.5855	23.9108	24.1929	23.9571	23.0384	23.6825	23.4767	22.8028	22.8592	22.8493	24.2848	24.5523	24.3574	22.4193	22.5414	22.1275	22.1893	23.2377	22.1982	23.63	23.9435	23.5975	22.7531	23.3428	23.1482	22.7649	22.5085	22.7091	23.8175	24.0829	23.9163			+	+				0.518574
BSU_20410	O31909	yorE	0.838781	0.125524		18.8789	19.1336	19.2321	18.5371	19.0152	18.7349	19.4691	19.7179	19.6553	18.7975	19.4846	19.6862	18.547	19.51	19.1513	19.3853	19.5304	19.6123	18.5453	18.2761	18.4324	18.1502	18.8912	18.1147	19.1185	19.3349	19.1723	19.294	19.64	19.5777	18.9142	18.6443	18.9387	19.9034	20.2885	20.1812			+	+				0.202998
BSU_20430	O31910	yorC	3.77323	0.0326839	+	19.095	18.8943	18.4914	19.3457	19.1161	18.874	19.0381	18.8494	18.1948	19.252	19.0373	18.5395	19.4686	19.2245	18.9225	19.1954	18.9865	18.1762	18.6755	18.5068	18.5419	19.0641	18.889	18.6806	18.9697	18.8223	18.1743	19.3575	19.1388	18.3927	19.5045	19.2349	19.0189	18.9492	18.7395	18.2338		+						0.279668
BSU_20440	O31911	yorB	0.697349	0.146732		17.9934	18.5507	18.54	18.3681	18.9794	19.012	17.7649	18.3729	18.1606	18.5171	19.1306	19.408	19.0049	19.5441	19.673	18.1633	18.7749	18.6446	17.3682	17.9907	17.9438	17.6981	18.6325	18.4468	17.2252	17.9296	17.6908	18.0949	18.5309	18.2683	18.4014	18.7616	18.9162	17.9062	18.4141	18.1462								0.520878
BSU_20490	O31916	yoqW	9.7196	0.00930769	+	19.0937	19.4522	19.6902	18.9086	19.0851	19.1708	20.5859	20.4693	20.544	19.2952	19.6779	19.7171	19.0805	19.208	19.2803	20.7834	20.7051	20.7854	18.8217	19.2976	19.6124	18.8527	18.9852	19.1119	20.3858	20.3861	20.3919	19.1643	19.381	19.7412	18.7927	19.0621	19.12	20.5885	20.3168	20.4546		+	+	+		+		0.918124
BSU_20860	O31927	yopK	2.56727	0.0536957		18.7474	19.0518	19.1626	18.6714	19.1578	19.3588	19.4566	19.5539	19.4752	18.9599	19.2623	19.3364	18.9277	19.2943	19.4718	19.6031	19.5757	19.5987	18.4715	18.8236	18.9187	18.1043	19.3896	19.2876	19.3389	19.6553	19.4709	18.8108	19.0697	19.2326	18.9822	18.7897	19.3171	19.4279	19.4306	19.3559			+	+				0.724326
BSU_20870	O31928	yopJ	12.4828	0.00893333	+	23.8115	23.7604	22.7947	23.2966	23.1915	22.7059	24.6694	24.3727	23.2977	23.691	23.7674	22.9606	23.2677	23.1508	22.7766	24.6056	24.231	23.2242	23.8901	23.768	22.6689	23.2381	23.3265	22.621	24.8144	24.612	23.3655	23.8535	23.7457	22.7546	23.3839	23.0971	22.7202	24.5883	24.2751	23.3033		+	+	+	+		+	0.344046
BSU_20880	O31929	yopI	8.13485	0.0151771	+	21.1211	21.0876	21.1201	20.7392	20.6467	20.6617	21.733	21.6779	21.7286	20.9886	21.07	21.1537	20.6969	20.5996	20.6388	21.7307	21.6332	21.7716	21.2808	21.2172	21.1969	20.7911	20.7533	20.7972	21.9065	21.8927	21.9069	21.094	20.9755	21.0097	20.7297	20.5874	20.5492	21.5617	21.5077	21.5072			+	+	+	+		0.109585
BSU_20890	O31930	yopH	6.24886	0.0154034	+	20.5174	20.0226	19.8998	20.19	19.7348	19.6925	21.4472	20.7294	20.4255	20.7394	20.2938	20.2313	20.4326	20.0473	20.1222	21.4153	20.7444	20.4661	20.4162	19.9812	19.7041	20.1213	19.7186	19.5487	21.3987	20.7766	20.5109	20.3966	19.7927	19.7639	20.0162	19.4386	19.4066	21.5276	20.6671	20.2996		+	+	+				1.26473
BSU_20920	O31933	yopE	2.77111	0.0579843		16.1988	16.4167	16.5904	16.1988	15.9993	16.3404	16.7425	16.7506	16.7949	15.9144	16.1026	16.4932	15.8918	15.7297	16.2902	16.7184	16.7164	16.8867	16.5223	16.6424	16.7399	16.4901	16.1997	16.4327	16.9046	16.8298	16.959	16.1595	16.5051	16.5381	16.2146	16.0686	16.2983	16.6046	16.7056	16.5392			+	+				0.382451
BSU_20940	O31935	yopC	4.32333	0.184209		24.4888	24.466	24.2029	24.3083	24.29	24.0793	24.3474	24.2914	24.1016	24.4325	24.4899	24.259	24.3371	24.2977	24.1277	24.3835	24.3111	24.1729	24.4788	24.4234	24.0424	24.1654	24.3628	24.0289	24.2811	24.2919	24.0707	24.5552	24.4848	24.3073	24.4225	24.2094	24.0813	24.3775	24.2711	24.0613								0.212054
BSU_20960	O31937	yopA	0.638287	0.165184		20.1274	20.3339	20.3743	20.1983	20.1489	19.9927	21.0312	21.0003	20.8072	20.1711	20.4056	20.4975	20.2158	20.2774	19.9654	21.0896	21.0829	20.967	19.4321	19.7642	19.7613	19.7263	19.8393	19.3305	20.3699	20.3768	20.1989	20.779	20.8319	20.8641	20.6527	20.3298	20.6821	21.6341	21.5412	21.2556			+	+				0.155172
BSU_21010	O31942	yonS	9.94276	0.0111598	+	26.1379	25.9021	25.6943	25.3664	25.2338	25.2056	26.4673	26.3773	26.2763	26.3008	25.8929	25.5715	25.3377	25.1604	25.1212	26.6063	26.4073	26.2041	26.0561	26.0005	25.7896	25.4522	25.0988	25.4135	26.4336	26.3619	26.3588	26.0569	25.8127	25.7218	25.3093	25.4422	25.0821	26.362	26.3628	26.2659		+	+	+	+	+	+	1.13251
BSU_21070	O31948	yonJ	5.10026	0.0154065	+	17.9869	17.95	17.952	17.5175	17.5713	17.1653	18.9971	19.1344	18.8722	18.0304	18.2538	18.3647	17.5162	17.5584	17.2052	19.4134	19.4642	19.3833	17.8596	17.4933	17.3622	17.2306	17.7082	17.0196	18.6469	18.775	18.322	18.0706	18.1028	18.1291	17.8056	17.4474	17.2712	18.9309	19.1639	18.9113			+	+				0.05264
BSU_21080	O31949	yonI	8.02622	0.0136323	+	24.277	24.9511	25.3883	24.1886	25.0414	25.667	24.6004	24.5795	25.1986	24.1689	24.7082	25.1905	24.1554	24.9943	25.6178	24.4989	24.696	25.1497	24.3786	25.2057	25.5419	24.2343	24.7779	25.7553	24.6581	24.5861	25.1027	24.2835	24.9394	25.4325	24.1761	25.3519	25.6279	24.6442	24.4563	25.3433	+	+	+	+				1.90553
BSU_21130	O31954	yonD	0.604795	0.186469		18.0949	18.4015	18.353	18.1193	18.1344	17.9775	18.7424	19.0082	18.7685	18.0817	18.6431	18.709	18.0058	18.0968	18.1421	19.2731	19.4934	19.4604	18.376	18.1643	18.0638	18.4986	18.4267	18.0389	17.983	18.1503	17.6356	17.8271	18.3971	18.2864	17.8534	17.8796	17.7516	18.971	19.3808	19.2093								0.660118
BSU_21140	O31955	yonC	5.40286	0.0137593	+	19.6574	19.9104	19.9602	19.3826	19.5477	19.2825	21.0916	21.2746	21.012	19.8624	20.3659	20.2675	19.4665	19.5372	19.3762	21.4937	21.7016	21.5499	19.4333	19.3687	19.5239	19.1735	19.7446	19.1583	20.6634	20.7797	20.4144	19.6765	19.9967	20.0892	19.5077	19.3614	19.3128	21.1176	21.3424	21.0717			+	+		+		0.32902
BSU_21150	O31956	yonB	4.58262	0.0147292	+	18.9621	19.2018	19.2301	18.485	18.7447	18.4624	20.711	20.6983	20.4991	19.4534	19.7192	19.7713	18.8007	18.7803	18.7409	20.9542	21.0799	21.0138	18.3511	18.3818	18.4477	17.8256	18.9201	17.9582	20.6047	20.3472	19.9873	19.0817	19.5045	19.4711	18.8286	18.5338	18.6882	20.5741	20.6679	20.4962			+	+				0.172483
BSU_21220	O31963	yomU	5.19114	0.0116171	+	18.3447	18.9301	18.9473	17.8001	17.9226	18.1145	20.358	20.568	20.3006	18.6474	19.3191	19.1759	17.8207	17.8776	17.8586	21.0566	21.2109	21.0958	18.2975	18.4313	18.639	18.2139	18.5407	18.5726	19.7443	19.8507	19.4333	18.0892	19.0398	19.0271	17.3657	17.3495	17.9123	20.2731	20.6423	20.3726		+	+	+		+		0.883817
BSU_21320	O31973	yomL	1.73898	0.0645962		20.6045	21.2002	21.6158	20.5258	20.4824	20.8987	20.7123	21.1108	21.0417	20.5235	20.9507	21.3651	19.8315	20.2024	20.5888	20.4241	20.9999	21.1332	20.7984	21.1558	21.813	21.4851	20.6096	21.2285	20.8425	21.2749	21.0688	20.4916	21.4941	21.6693	20.2607	20.6353	20.8787	20.8705	21.0578	20.9232	+	+			+	+		1.48408
BSU_21330	O31974	yomK	15.7365	0.00931765	+	23.2715	23.2374	23.0345	21.655	21.4181	21.3412	24.1359	23.9702	23.891	23.2159	23.2267	23.1003	21.5505	21.3238	21.3155	24.1068	24.0273	23.9581	23.2688	23.2863	23.0276	21.8838	21.5423	21.6037	24.1538	23.9982	23.9868	23.3297	23.1991	22.9755	21.5306	21.3881	21.1043	24.147	23.8851	23.728		+	+	+	+	+	+	0.33743
BSU_21340	O31975	yomJ	8.43486	0.00973538	+	22.2385	21.857	22.1704	21.9982	21.468	21.6479	23.4053	22.9092	23.1345	22.4321	21.966	22.1278	22.2081	21.6127	21.718	23.234	22.5955	22.8872	22.1526	21.7533	22.2081	21.9336	21.7557	21.6286	23.5829	23.1434	23.3235	22.1308	21.8517	22.1752	21.8529	21.0357	21.5972	23.399	22.9888	23.1927			+	+		+		1.53272
BSU_21350	O31976	yomI	3.38115	0.0174051	+	20.865	19.6002	21.0776	20.4585	19.8612	18.0899	18.5744	18.8566	19.5668	19.0846	19.5056	21.0714	19.9115	20.0488	17.6655	17.7339	18.1714	18.82	22.0037	19.6771	21.2157	20.7818	19.6234	18.0908	18.8382	19.0685	19.9003	21.5067	19.6179	20.9456	20.6822	19.9116	18.5134	19.1512	19.3298	19.98			+	+		+		0.630883
BSU_21450	O31986	sunS	2.38941	0.031659	+	24.9844	24.9737	24.3916	23.9226	23.9536	23.5316	23.8427	23.8738	23.5812	24.9428	24.9647	24.3596	23.828	23.8967	23.5839	23.9103	23.9355	23.7195	24.4081	24.3949	23.8459	23.4739	24.3753	23.1423	23.5459	23.5545	23.2267	25.6024	25.5616	24.9693	24.466	23.589	23.8687	24.0719	24.1313	23.7973			+					0.00727745
BSU_21490	O31989	sunI	9.55119	0.0107202	+	25.88	25.883	26.156	25.4668	25.3166	25.7743	26.9931	26.6229	26.3206	25.8832	25.8362	26.1066	25.433	25.2563	25.7047	26.9513	26.6222	26.3002	25.6822	25.7139	25.9895	25.3649	25.4903	25.6857	26.9783	26.6	26.3122	26.0746	26.0987	26.372	25.6024	25.2031	25.9324	27.0497	26.6466	26.3494			+	+	+			0.00602536
BSU_21550	O31995	yokL	6.73342	0.0265648	+	19.7472	20.0274	20.1227	19.6728	19.9574	19.9765	20.3908	20.4818	20.3495	19.6726	20.0159	20.1824	19.5135	19.9357	20.1037	20.3564	20.4482	20.4594	19.8971	20.0088	20.1142	19.8238	20.1317	19.9728	20.3902	20.4415	20.2186	19.6718	20.0575	20.0716	19.6812	19.8049	19.853	20.4257	20.5557	20.3704		+	+	+				1.66714
BSU_21560	O31996	yokK	1.19296	0.146837		18.9385	18.8175	18.2324	18.5857	18.7754	18.5662	18.5805	18.3482	18.1111	19.1005	19.0919	18.5478	18.7251	18.8652	18.6303	18.9783	18.8077	18.1783	18.2623	18.6566	18.1366	18.5557	18.8295	18.3122	18.3907	18.1971	18.0736	19.4527	18.7042	18.0128	18.4762	18.6315	18.7562	18.3725	18.0399	18.0814								0.116036
BSU_21570	O31997	yokJ	1.76475	0.107994		20.4172	20.4516	20.3838	20.0274	20.4105	20.3018	20.9124	20.7725	20.6583	20.4063	20.6984	20.4089	19.86	20.3315	20.026	21.0342	20.4743	20.195	20.0657	20.24	20.2421	20.092	20.4146	20.2712	20.8952	20.8791	20.743	20.7797	20.4164	20.5004	20.1302	20.4855	20.6084	20.8079	20.9642	21.037			+	+				0.0478899
BSU_21580	O31998	yokI	5.15607	0.103246		22.1498	22.317	22.4479	21.9578	22.1035	22.3164	22.349	22.2285	21.9899	22.1998	22.3641	22.4494	21.955	22.0654	22.2418	22.448	22.3083	22.1581	22.0968	22.2512	22.418	21.9125	22.2325	22.3932	22.2855	22.1763	21.8961	22.1528	22.3357	22.4761	22.0059	22.0125	22.3141	22.3136	22.2008	21.9155		+		+				1.68328
BSU_21600	O32000	yokG	7.0291	0.0112418	+	24.5338	24.3256	23.3374	23.8955	23.8405	23.3581	25.3138	24.6169	23.2209	24.5419	24.408	23.2756	23.7286	23.6585	23.1568	25.437	24.3738	22.8903	24.2093	24.1042	23.185	23.6253	23.8708	23.1835	25.2069	24.8003	23.267	24.8502	24.4647	23.5516	24.3328	23.9922	23.7339	25.2976	24.6766	23.5055		+	+	+				0.408633
BSU_21610	O32001	yokF	13.9323	0.00861614	+	25.8087	25.5036	25.2139	25.5887	25.2168	24.9697	24.3845	24.3006	24.3397	25.7371	25.4046	25.111	25.4948	25.07	24.8763	24.4277	24.2591	24.3301	25.8452	25.5652	25.2071	25.6058	25.2434	24.9568	24.3317	24.3045	24.3596	25.8438	25.5411	25.3235	25.6655	25.3369	25.0759	24.3942	24.3383	24.3294		+	+	+				2.11374
BSU_21620	O32002	yokE	7.97357	0.0245423	+	24.6836	24.7722	24.6438	24.3864	24.378	24.4362	24.0697	24.0484	24.1017	24.5344	24.6648	24.613	24.2771	24.2385	24.3422	24.0247	24.0028	24.1261	24.7519	24.788	24.5868	24.4192	24.4947	24.5176	24.115	24.0687	24.0748	24.7647	24.8638	24.7315	24.463	24.4007	24.4488	24.0694	24.0736	24.1041			+	+				0.395606
BSU_21630	O32003	yokD	5.24482	0.0233774	+	23.4471	23.4833	22.8365	23.0515	23.1583	22.5849	23.6802	23.6277	23.139	23.5235	23.5972	22.9093	22.9684	23.1171	22.5609	23.591	23.5126	23.187	23.2108	23.2338	22.7493	22.8957	23.5249	22.538	23.7335	23.7563	23.1425	23.6071	23.6189	22.8509	23.2903	22.8328	22.6558	23.716	23.6142	23.0876		+		+				0.0730883
BSU_21650	O32005	yokB	6.82449	0.0173666	+	21.1821	21.1957	21.0623	20.7797	20.7403	20.683	21.6809	21.7418	21.6815	21.0498	21.1043	20.9664	20.5376	20.5761	20.4834	21.706	21.6661	21.5633	21.0223	21.076	21.0073	20.8307	20.8275	20.7261	21.6159	21.7861	21.7439	21.474	21.4067	21.2131	20.9706	20.8173	20.8396	21.7209	21.7732	21.7374			+	+				0.0252613
BSU_21660	O32006	yokA	8.50098	0.0244973	+	24.6612	24.505	24.1193	24.6972	24.5018	23.9678	24.4093	24.2828	24.0401	24.5417	24.4243	24.099	24.675	24.4724	23.9457	24.3222	24.1578	24.1227	24.7411	24.5414	24.0656	24.6513	24.4616	23.9821	24.4077	24.3445	23.9264	24.7007	24.5494	24.1934	24.7653	24.5713	23.9757	24.4979	24.3461	24.0714		+	+	+				1.00287
BSU_24930	O32022	yqzD	2.95185	0.075865		24.0302	23.9976	24.1316	24.1716	24.0739	24.335	23.7162	23.5774	23.7957	23.8614	23.7618	23.9893	23.9764	23.9994	24.1847	23.4774	23.4804	23.6098	23.9863	24.0344	24.0981	24.1605	23.9826	24.3321	23.7977	23.6675	23.8555	24.243	24.1967	24.3074	24.378	24.2396	24.4882	23.8736	23.5843	23.9218				+				0.0671187
BSU_24940	O32023	yqzC	8.7011	0.0502554		25.2825	25.2256	25.3386	25.2954	25.3094	25.5607	25.0457	24.9878	25.0286	25.2627	25.2361	25.3567	25.2935	25.3028	25.6472	25.1325	25.0513	25.0973	25.294	25.2463	25.3575	25.2674	25.3108	25.5656	25.0327	24.9825	25.0273	25.2908	25.1945	25.3018	25.3254	25.3145	25.4691	24.9721	24.9295	24.9614			+	+				1.41516
BSU_27270	O32028	mtnN	1.71694	0.450962		26.049	25.8394	25.7354	25.9868	25.8471	25.9146	26.0179	25.8622	25.8347	26.211	25.9014	25.6449	26.0629	25.9037	26.0073	26.1878	25.9627	25.9056	25.9446	25.7931	25.7287	25.871	25.806	25.9142	25.909	25.8245	25.8124	25.9915	25.8237	25.8326	26.0266	25.8315	25.8221	25.9571	25.7993	25.7859		+						1.11761
BSU_27280	O32029	yrrT	2.94151	0.0271588	+	15.9786	15.6169	15.3287	16.3527	15.6293	15.2745	15.0523	15.0977	14.617	15.2981	15.4612	15.192	16.8217	15.2267	15.1662	14.9247	14.9355	14.2017	16.4835	15.4236	15.2622	16.6572	15.918	15.2343	15.0531	15.2735	14.9945	16.1541	15.966	15.5319	15.5791	15.7431	15.4231	15.179	15.0841	14.6549			+	+				0.386338
BSU_27290	O32030	yrzA	0.112267	0.759864		21.173	21.0857	21.0257	21.0986	21.0119	21.1079	20.996	20.9419	21.0092	21.1801	21.0635	20.9255	21.1062	21.0219	21.0318	21.0461	20.8864	20.8767	20.9156	21.0009	20.9493	20.968	20.9066	20.9428	20.8065	20.8816	20.9806	21.4234	21.1927	21.2022	21.2217	21.1073	21.3493	21.1353	21.0577	21.1703								0.216112
BSU_27300	O32031	yrrS	3.11602	0.301409		25.4127	25.235	25.5114	25.4436	25.2742	25.5765	25.3581	25.2748	25.4997	25.508	25.2674	25.4986	25.4634	25.2725	25.6089	25.4796	25.3435	25.5916	25.4388	25.2757	25.5396	25.4785	25.1839	25.6525	25.2226	25.2027	25.4411	25.2912	25.162	25.496	25.3888	25.366	25.468	25.3722	25.2782	25.4663								1.13421
BSU_27330	O32033	udk	14.5331	0.00884211	+	25.9398	25.9573	25.5569	26.2923	26.3401	25.9459	24.3943	24.5925	24.2977	25.813	25.8602	25.5367	26.2876	26.2815	25.9385	24.3293	24.5172	24.2872	26.1316	26.1241	25.682	26.3567	26.357	26.0474	24.396	24.7325	24.4133	25.8748	25.8876	25.4519	26.2327	26.3819	25.8519	24.4575	24.5276	24.1927		+	+	+		+		0.0465874
BSU_27340	O32034	yrrO	16.1777	0.00881283	+	26.5372	26.7347	26.4217	26.7595	27.0715	26.9459	25.0372	25.4837	25.4271	26.5545	26.7896	26.4496	26.8681	27.1143	27.081	25.0397	25.5077	25.4556	26.585	26.7759	26.44	26.6971	26.9815	26.9089	24.9417	25.4318	25.3315	26.4721	26.6388	26.3755	26.7133	27.1187	26.8478	25.1301	25.5116	25.4942			+	+		+		1.54783
BSU_27350	O32035	yrrN	14.6709	0.00857576	+	26.6805	26.7907	26.7798	26.8822	27.0229	27.1505	25.2967	25.5308	25.7327	26.6404	26.8028	26.8644	26.9762	27.0659	27.2363	25.3959	25.65	25.8838	26.7741	26.8626	26.8059	26.8437	26.9713	27.1694	25.2089	25.4781	25.647	26.6271	26.7067	26.6691	26.8268	27.0314	27.0456	25.2852	25.4644	25.6674			+	+		+		0.777244
BSU_27360	O32036	yrrM	13.9328	0.0108971	+	23.8292	23.8183	23.8936	24.0406	24.0155	24.0907	23.1164	23.1455	23.1968	23.7744	23.8193	23.926	24.0795	24.0404	24.1772	23.1428	23.1833	23.2266	23.9032	23.9083	23.9238	24.0211	24.0302	24.1057	23.0791	23.1279	23.2268	23.8099	23.7273	23.8311	24.0213	23.9759	23.989	23.1273	23.1252	23.1369			+	+				0.0579101
BSU_27540	O32037	tcdA	16.7638	0.00892468	+	26.8991	26.7888	26.6969	27.1379	27.1306	26.9755	25.8862	25.9607	25.971	26.8896	26.7642	26.6841	27.1806	27.1128	26.9876	25.9327	25.9706	26.0069	26.9888	26.8446	26.7039	27.097	27.1361	26.9833	25.7847	25.9514	25.8915	26.8188	26.7577	26.7025	27.1362	27.1428	26.9556	25.9413	25.9602	26.0145			+	+	+	+		0.908238
BSU_27550	O32038	aspS	9.00928	0.0767771		28.133	27.9569	27.8455	28.1519	27.9487	27.8044	28.2568	28.1483	28.1312	28.1174	27.9199	27.8481	28.1906	27.9694	27.865	28.259	28.1362	28.1531	28.173	28.0239	27.8551	28.1234	27.9	27.8345	28.2322	28.1652	28.1666	28.1086	27.9268	27.8334	28.1418	27.9768	27.7137	28.2793	28.1435	28.074		+						1.96395
BSU_27560	O32039	hisS	7.52416	0.119319		27.8387	27.6606	27.683	27.839	27.6125	27.5956	27.9697	27.8714	27.944	27.8249	27.6599	27.6926	27.8894	27.6799	27.6499	28.0209	27.8936	28.0315	27.8625	27.7024	27.6906	27.7903	27.5387	27.5871	27.9062	27.8516	27.9033	27.8285	27.6194	27.6657	27.8374	27.6188	27.5497	27.982	27.8688	27.8972								2.5752
BSU_27580	O32041	yrvJ	5.1143	0.29169		24.1981	24.219	24.2173	24.2099	24.1439	24.2301	24.4941	24.3639	24.3396	24.1361	24.1933	24.2032	24.2223	24.0893	24.2311	24.5205	24.3472	24.4122	24.276	24.2938	24.2454	24.24	24.1826	24.267	24.5329	24.3779	24.3654	24.1823	24.1699	24.2032	24.1672	24.16	24.1924	24.4288	24.3665	24.2412			+	+				0.137693
BSU_27620	O32044	recJ	8.74595	0.0177305	+	25.1876	25.1357	24.8601	25.3544	25.2898	25.0385	24.6461	24.6342	24.3374	25.2426	25.1926	24.8869	25.4365	25.361	25.1518	24.7093	24.7125	24.4926	25.2687	25.2065	24.9077	25.3918	25.3353	25.0144	24.6129	24.6002	24.2137	25.0514	25.0079	24.7855	25.2349	25.1731	24.9493	24.6162	24.5898	24.306		+	+	+				0.215161
BSU_27630	O32045	yrvD	8.39323	0.0145847	+	21.0309	21.391	21.7567	20.8644	21.0484	21.3076	21.7215	21.9846	22.1633	21.195	21.4462	21.8535	20.8745	21.0498	21.3345	21.8908	22.1612	22.3486	20.9318	21.3349	21.7689	20.7332	20.9715	21.2759	21.6492	22.0069	22.2564	20.966	21.3919	21.6475	20.9855	21.1237	21.3125	21.6246	21.7857	21.8849		+	+	+	+	+		1.81469
BSU_27640	O32046	yrvC	8.02014	0.0189474	+	20.5461	20.5451	20.3293	20.8061	20.8293	20.1457	20.2162	19.9651	19.9049	20.5678	20.6083	20.3617	20.6108	20.7111	20.0908	20.1947	19.9707	19.9911	20.6093	20.5899	20.3831	21.0388	20.9807	20.2436	20.2817	20.0287	19.8807	20.4611	20.437	20.2432	20.7688	20.7961	20.1026	20.1721	19.8959	19.8427			+	+				0.00463899
BSU_27650	O32047	secDF	11.5045	0.0446517	+	26.8268	26.7437	26.8862	26.8622	26.7669	26.8792	26.4838	26.4605	26.5252	26.8432	26.7282	26.8752	26.8723	26.767	26.8794	26.5508	26.4963	26.5778	26.853	26.7415	26.8721	26.8714	26.7938	26.8835	26.439	26.4047	26.5075	26.7842	26.7614	26.9112	26.8429	26.74	26.8749	26.4616	26.4804	26.4904			+	+				1.61453
BSU_27660	O32049	comN	6.85958	0.0226526	+	20.6934	20.4781	20.3031	20.5444	20.3944	20.2993	21.1407	20.9517	21.0083	20.6933	20.4668	20.1927	20.4429	20.3819	20.1782	21.1648	20.8544	20.8472	20.5357	20.5025	20.2771	20.5217	20.4453	20.2446	21.207	21.1354	21.103	20.8511	20.4649	20.4395	20.6686	20.356	20.475	21.0503	20.8654	21.0746		+	+	+				1.10235
BSU_27700	O32052	yrbF	0.760572	0.526894		25.4847	25.5777	25.6163	25.5244	25.5984	25.8371	25.5431	25.5542	25.6532	25.5509	25.5093	25.5895	25.6585	25.6111	25.8816	25.7049	25.7018	25.7942	25.4801	25.7105	25.7647	25.482	25.6179	25.9825	25.5406	25.6072	25.71	25.4231	25.5132	25.4946	25.4328	25.5662	25.6474	25.3838	25.3535	25.4555								0.539845
BSU_27710	O32053	tgt	11.4501	0.0157062	+	26.7736	26.7239	26.7801	26.9127	26.8831	26.9831	26.1433	26.1408	26.2309	26.788	26.7133	26.7117	26.9231	26.8701	26.9972	26.2287	26.1723	26.2416	26.8189	26.7882	26.8944	26.9154	26.8928	27.0721	26.1262	26.1844	26.3103	26.7138	26.6701	26.7343	26.8996	26.8862	26.8801	26.075	26.0656	26.1408			+	+				0.462062
BSU_27720	O32054	queA	13.3635	0.00942346	+	27.0216	27.1212	27.2717	27.2903	27.363	27.4955	26.1236	26.2628	26.3846	26.9956	27.0599	27.208	27.2846	27.3128	27.513	26.0249	26.1649	26.2976	27.1002	27.2281	27.3981	27.3157	27.4153	27.5802	26.1212	26.303	26.4358	26.9691	27.0755	27.2091	27.2704	27.3609	27.3931	26.2247	26.3205	26.4204			+	+				0.674869
BSU_27730	O32055	ruvB	10.0761	0.0198545	+	23.0562	23.1664	22.7886	23.1839	23.2996	22.9284	22.8411	22.837	22.3336	23.1234	23.1353	22.6691	23.2003	23.3169	22.9152	22.7868	22.7115	22.2997	23.0263	23.175	22.836	23.1243	23.2624	22.9121	22.9451	22.9405	22.3946	23.0188	23.1889	22.8608	23.2271	23.3195	22.958	22.7914	22.8589	22.3066		+		+				1.37868
BSU_27785	O32057	yrzF	12.1343	0.00972152	+	20.6406	22.7499	22.8388	20.4399	22.556	23.2901	20.4198	22.215	21.9021	20.6192	22.8285	22.8315	20.1732	22.5374	23.2676	20.1958	22.128	21.6401	20.4876	22.6001	22.959	20.4825	22.6386	23.6274	20.3194	22.2518	22.129	20.8149	22.821	22.7259	20.664	22.492	22.9751	20.7444	22.2652	21.9372	+	+						4.19597
BSU_29170	O32064	ytzA	10.4382	0.0108877	+	20.1102	20.4044	20.7476	19.8657	20.0852	20.5365	21.0867	21.0522	21.232	20.1109	20.3329	20.5101	19.859	20.1333	20.5822	21.037	21.0888	21.1832	20.1179	20.4255	20.8509	19.9837	20.1001	20.5907	20.9814	20.9013	21.1749	20.1016	20.4549	20.8819	19.7545	20.0222	20.4366	21.2417	21.1666	21.3378	+	+	+	+				2.86503
BSU_29870	O32065	ytzB	11.2382	0.00857143	+	21.9872	22.5802	23.7081	21.8741	22.1706	23.3413	23.3647	23.4351	24.0091	22.3618	22.6177	23.6067	21.9177	22.1623	23.2241	23.4204	23.5831	23.9234	21.755	22.3766	23.6762	21.8289	22.3666	23.4236	23.2534	23.363	24.1429	21.8447	22.7464	23.8414	21.8756	21.9829	23.3763	23.4205	23.3593	23.9608		+	+	+				1.27642
BSU_30020	O32067	ytzE	5.65561	0.0117624	+	19.0694	20.3128	21.3055	19.0809	19.9809	20.9323	20.3565	20.8743	21.6647	19.6306	20.3416	21.0937	19.4917	20.2193	20.58	20.2833	20.7428	21.5727	18.4152	20.2311	21.7027	18.7939	19.9573	21.8131	19.9384	20.7516	21.8097	19.1625	20.3659	21.12	18.957	19.7661	20.404	20.8476	21.1285	21.6117	+	+	+	+				1.59958
BSU_30035	O32068	ytzG	7.70717	0.0313199	+	23.9554	23.9663	23.5905	24.0041	24.0063	23.6793	23.6295	23.6551	23.3183	23.9462	23.9565	23.5367	24.0153	23.9822	23.6844	23.5545	23.487	23.2144	23.9745	24.0372	23.6689	23.9959	23.9541	23.684	23.6867	23.8224	23.4289	23.9454	23.9051	23.5658	24.0009	24.0826	23.6694	23.6474	23.6558	23.3116		+	+	+				0.0988199
BSU_30310	O32072	ytwF	3.24302	0.0655836		25.5376	25.6715	25.7041	25.344	25.6091	26.1113	25.6236	25.3198	25.3588	25.6517	25.8382	25.7886	25.3421	25.4273	25.9136	25.7174	25.1678	25.0018	25.4336	25.5557	25.7343	25.437	25.6932	26.0542	25.5579	25.4702	25.5319	25.5275	25.6206	25.5893	25.253	25.7068	26.366	25.5956	25.3213	25.5427				+				0.559014
BSU_31000	O32075	yuaI	9.50075	0.00978224	+	22.6703	22.5204	22.2123	22.3196	22.1677	21.9264	23.6264	23.4927	23.3172	22.665	22.5658	22.072	22.1427	22.0135	21.8756	23.5634	23.3968	23.1698	22.4807	22.4253	22.1119	22.363	22.3951	21.7773	23.7541	23.6548	23.4929	22.8654	22.5701	22.4531	22.4531	22.0945	22.1262	23.5616	23.4265	23.2888		+	+	+				0.549009
BSU_31010	O32076	yuaG	11.4607	0.00811336	+	23.857	23.8067	23.6978	23.2871	23.2158	22.9278	25.5201	25.3075	25.1814	23.8841	23.8954	23.7799	23.0267	22.9668	22.649	25.3407	25.1486	25.0343	23.9727	23.8627	23.6902	23.3172	23.3437	22.8236	25.6851	25.4716	25.389	23.7143	23.6621	23.6233	23.5175	23.3368	23.3107	25.5344	25.3023	25.121			+	+	+	+		0.182
BSU_31030	O32078	yuaE	5.31758	0.0254071	+	25.8725	26.3508	26.117	25.8548	26.1261	26.0734	26.859	26.6303	26.3556	26.0698	26.4384	25.9929	25.9573	26.1745	25.9458	26.84	26.8126	26.2909	25.8208	26.1762	26.1279	25.9678	26.2088	26.0568	26.9908	26.6903	26.2071	25.727	26.4379	26.2303	25.6392	25.9952	26.2175	26.7463	26.3881	26.569	+		+	+				1.62628
BSU_31040	O32079	yuaD	0.940612	0.314504		22.5288	22.7504	22.7433	22.571	22.6737	22.8127	22.347	22.4973	22.3614	22.6186	22.7433	22.89	22.6907	22.7102	22.8039	22.7466	22.6668	22.6642	22.5676	22.6767	22.7237	22.6414	22.6735	22.9105	22.4319	22.541	22.3314	22.4	22.8312	22.6161	22.3808	22.6375	22.7237	21.8626	22.284	22.0884								1.30182
BSU_31090	O32080	ktrA	8.18646	0.00959266	+	23.3188	23.1095	22.3988	23.6566	23.5193	22.8647	21.8707	21.8646	21.3891	23.3236	23.1042	22.4221	23.7264	23.5251	22.9638	21.8913	21.7892	21.2887	23.4199	23.2496	22.7772	23.6245	23.3144	23.0536	22.148	22.1125	21.8459	23.2128	22.9747	21.997	23.6189	23.7186	22.5766	21.5728	21.6921	21.0327		+	+	+				0.986777
BSU_31110	O32082	yubF	9.34603	0.00961381	+	22.1993	22.3987	22.3001	22.3346	22.4448	22.3907	21.3335	21.2761	20.8371	21.889	22.2439	22.2882	22.1238	22.2456	22.3042	21.256	21.1506	20.8058	22.3411	22.4864	22.277	22.4509	22.3972	22.4017	21.3066	21.279	20.6581	22.3678	22.4657	22.3351	22.4293	22.6916	22.4661	21.4379	21.3987	21.0476			+	+				0.501777
BSU_31120	O32083	lytG	11.8233	0.00979333	+	24.6106	24.0924	23.8206	24.6572	24.1252	23.8218	23.9015	23.5205	22.9935	24.5072	24.0583	23.7776	24.5932	23.8883	23.7912	23.8675	23.4863	22.9946	24.723	24.2468	23.8574	24.7343	24.2463	23.7928	23.9438	23.575	23.0285	24.6017	23.9721	23.8268	24.6442	24.2411	23.8813	23.8932	23.5002	22.9573	+	+	+	+				2.14455
BSU_31160	O32086	yubA	4.03424	0.0573403		22.5323	22.7544	23.1477	22.5097	22.6072	23.1023	22.5962	22.6586	22.7898	22.4253	22.7059	23.1204	22.5064	22.5393	23.0116	22.4797	22.5681	22.7673	22.7318	22.8228	23.3004	22.6681	22.7746	23.295	22.7317	22.7834	22.9403	22.4398	22.7345	23.0223	22.3545	22.5076	23.0002	22.5772	22.6243	22.6617		+						0.98363
BSU_31380	O32087	yuzA	10.5299	0.00903371	+	18.4314	19.1729	20.7322	17.9676	18.3516	19.5602	20.0826	21.0999	21.9431	18.0693	18.984	20.7098	17.4438	18.1316	19.3272	19.7791	21.2295	21.9617	18.5558	19.2165	20.6089	18.549	18.8016	19.6574	20.2936	21.2026	22.2656	18.6691	19.3181	20.8779	17.91	18.1216	19.6961	20.1753	20.8676	21.6019	+	+	+	+	+	+		1.62334
BSU_31750	O32090	pncB	5.62047	0.207316		27.0593	27.1908	27.1619	26.9491	27.0022	27.0965	27.3221	27.2845	27.2175	26.9959	27.1244	27.1301	26.9133	26.9868	27.0841	27.2868	27.2502	27.2175	27.1331	27.2449	27.2417	26.9839	27.0081	27.2119	27.3365	27.3099	27.2531	27.0488	27.2031	27.1139	26.9501	27.0118	26.9936	27.3431	27.2933	27.1818			+	+				1.15954
BSU_31760	O32091	pncA	0.243488	0.481667		24.2302	24.3294	24.424	24.1507	24.1479	24.3429	24.5318	24.5157	24.5898	24.0985	24.2043	24.3241	24.0012	24.0375	24.2011	24.7107	24.6592	24.8053	24.4814	24.4571	24.3924	24.4064	24.4861	24.5295	24.0297	23.9978	24.067	24.1106	24.3267	24.5554	24.0445	23.92	24.298	24.8549	24.89	24.897								0.273916
BSU_31770	O32092	yueI	9.46185	0.028377	+	21.759	21.9953	22.3194	21.6596	21.773	22.2405	21.7693	21.954	22.1027	21.7629	21.9901	22.2065	21.6443	21.7824	22.1992	21.7773	21.9384	22.0399	21.7274	21.9127	22.3474	21.7171	21.7429	22.306	21.744	21.9955	22.195	21.7868	22.0831	22.4043	21.6174	21.7937	22.2163	21.7866	21.9279	22.0732		+						1.97432
BSU_31780	O32093	yueH	5.07099	0.03991	+	23.0107	23.0162	23.3381	23.1347	23.0689	23.4042	22.7122	22.6728	22.8427	22.8848	22.8928	23.1416	22.9935	22.998	23.1866	22.7307	22.6948	22.7839	23.0372	23.0119	23.4117	23.1372	23.0034	23.4896	22.6492	22.6111	22.7887	23.11	23.1439	23.4611	23.2734	23.2055	23.5363	22.7569	22.7125	22.9555			+	+				0.0188066
BSU_31800	O32095	yueF	9.7991	0.0214097	+	24.7725	24.5537	24.608	24.5476	24.2574	24.2929	24.9879	24.957	24.9407	24.7443	24.4681	24.5602	24.5164	24.1999	24.2418	24.9461	24.9031	24.9575	24.8584	24.6712	24.6555	24.6319	24.2828	24.3915	24.9574	24.9952	24.9849	24.7149	24.5216	24.6082	24.4946	24.2894	24.2455	25.0602	24.9728	24.8797			+	+				1.36492
BSU_31830	O32098	yueE	8.80996	0.0107331	+	21.035	21.6133	21.4112	20.6131	21.026	20.8483	21.8722	22.204	22.1611	21.0794	21.6047	21.4436	20.7486	20.9884	21.0069	21.8903	22.2306	22.2635	21.2091	21.8683	21.5831	20.6792	20.9236	20.8954	21.9111	22.3158	22.1684	20.8164	21.367	21.2069	20.4117	21.1659	20.6424	21.815	22.0657	22.0512			+	+	+	+		1.45042
BSU_31840	O32099	yueD	6.20472	0.25242		24.5223	24.6717	24.7405	24.6144	24.7825	24.9248	24.7004	24.691	24.7638	24.5642	24.7019	24.7062	24.6566	24.8108	24.9564	24.7317	24.6752	24.8142	24.5348	24.6682	24.7529	24.6049	24.8549	24.9169	24.6379	24.682	24.7238	24.4678	24.6449	24.7625	24.5816	24.6818	24.9012	24.7318	24.7158	24.7532		+						1.97615
BSU_31860	O32101	yueB	9.00315	0.0130725	+	25.7057	25.4174	25.574	26.1051	25.8432	25.8001	24.9226	24.7845	24.9491	25.5493	25.2991	25.4865	26.0767	25.7235	25.6925	24.827	24.593	24.95	25.8145	25.4645	25.5766	26.0357	25.929	25.6531	24.9068	24.8277	24.8509	25.7532	25.4885	25.6589	26.203	25.8771	26.0546	25.034	24.9328	25.0464			+	+	+			1.3498
BSU_32010	O32102	besA	6.37331	0.0136923	+	22.6911	22.6909	22.0436	22.9104	22.8926	22.2712	21.7833	21.6252	21.1176	22.6611	22.5734	21.7934	22.8185	22.7323	22.1853	21.7554	21.5685	21.0697	22.5546	22.7416	22.3362	22.9344	22.9259	22.6016	22.0283	21.8851	21.6497	22.8574	22.7577	22.0013	22.9782	23.0196	22.0267	21.5664	21.422	20.6335		+	+	+				0.000429965
BSU_32020	O32103	yuiH	2.72092	0.1541		18.9119	18.92	18.4594	18.8538	18.8877	18.5979	19.0337	18.8325	18.7016	18.9172	18.9557	18.1725	18.7667	18.8583	18.4646	19.019	18.8362	18.6685	18.6957	18.8382	18.5052	18.8227	18.8473	18.6219	18.9627	18.7962	18.6176	19.1227	18.9662	18.7007	18.972	18.9577	18.7071	19.1194	18.865	18.8188								0.0209237
BSU_32040	O32105	yuiF	6.79682	0.0158177	+	21.9003	21.68	21.5832	21.688	21.4968	21.4458	20.686	20.6802	20.6674	21.7966	21.6884	21.5772	21.6929	21.5267	21.4958	20.7989	20.7394	20.8117	22.2215	21.9621	21.8203	21.7815	21.4972	21.672	20.6731	20.6282	20.635	21.6829	21.3894	21.3522	21.5897	21.4666	21.1697	20.5862	20.6729	20.5554			+	+				0.400641
BSU_32050	O32106	pepA	12.5131	0.013059	+	25.687	25.826	26.1883	25.5641	25.6419	26.0215	26.465	26.4115	26.5389	25.7517	25.8745	26.2204	25.6235	25.6563	26.0535	26.5516	26.495	26.6669	25.6453	25.7909	26.1441	25.5181	25.6982	26.025	26.4044	26.3651	26.5091	25.6639	25.8125	26.2004	25.5507	25.5711	25.9861	26.4389	26.3745	26.4407		+	+	+				1.55053
BSU_32060	O32107	yuiD	10.0917	0.010408	+	20.3763	20.7159	21.2203	20.334	20.5358	20.8447	21.3572	21.575	21.7633	20.6487	20.7597	21.233	20.4914	20.6729	20.9155	21.3602	21.5914	21.8247	20.2417	20.6299	21.2078	20.2949	20.5679	20.8921	21.2195	21.4782	21.6951	20.2386	20.7581	21.22	20.2156	20.3668	20.7266	21.4919	21.6552	21.7703		+	+	+		+		1.11813
BSU_32160	O32113	sufA	1.9093	0.0822851		21.4888	21.8982	21.5089	21.4148	21.9629	21.6286	21.2603	21.2719	21.0589	21.9065	22.3161	21.5175	21.5249	22.2619	21.5404	21.3615	21.3888	21.1566	21.3274	21.9027	21.6816	21.6305	21.9508	21.8439	21.4957	21.3302	21.0678	21.2325	21.476	21.3275	21.0892	21.6761	21.5016	20.9238	21.0968	20.9522								0.566305
BSU_32170	O32114	dapF	11.2991	0.00877	+	24.3709	24.2128	24.2261	23.9944	23.7673	23.7647	25.4562	25.3285	25.3846	24.3643	24.2256	24.2675	23.9827	23.7269	23.7665	25.4708	25.2242	25.3315	24.1688	24.0913	24.1182	23.8169	23.6846	23.6934	25.2488	25.2542	25.3487	24.5797	24.3216	24.2924	24.1837	23.8904	23.8342	25.6491	25.507	25.4738			+	+	+	+		0.508319
BSU_32180	O32115	yutK	7.1788	0.0111682	+	23.4532	23.1756	22.9803	23.4379	23.1195	22.9878	21.8635	21.8171	21.8432	23.3471	23.0347	22.8576	23.383	23.0299	22.9061	21.7556	21.6192	21.6771	23.7359	23.5793	23.3375	23.6559	22.9527	23.3851	21.9375	21.9327	22.014	23.2766	22.9127	22.7458	23.2748	23.3761	22.6721	21.8972	21.8994	21.8386			+	+				0.483199
BSU_32200	O32117	yutJ	11.792	0.0103827	+	25.8861	25.871	25.9449	25.7049	25.6713	25.8133	26.7927	26.712	26.7171	25.8547	25.8334	25.9126	25.6229	25.6044	25.8352	26.8574	26.7783	26.8072	25.9721	25.9459	25.997	25.9066	25.7556	25.902	26.7139	26.6586	26.6707	25.8315	25.8337	25.9252	25.5852	25.6539	25.7026	26.8069	26.6991	26.6734			+	+				0.0939708
BSU_32210	O32118	yuzD	12.112	0.00829412	+	19.4086	19.1037	19.5849	19.5045	18.8473	19.4009	24.6377	24.0972	22.9481	19.8644	19.4883	20.0668	19.9522	19.4692	20.0167	24.4765	23.7415	22.8305	19.4979	19.0895	19.6543	19.5881	18.7644	19.2143	24.64	24.2491	23.0033	18.8636	18.7332	19.0335	18.9732	18.3085	18.9717	24.7965	24.3011	23.0106			+	+				0.346683
BSU_32220	O32119	yutI	0.336994	0.487016		23.3748	23.5959	23.4624	23.1465	23.5388	23.3972	23.3641	23.2221	23.2959	23.9706	23.823	23.4107	23.388	23.5903	23.3486	23.3768	23.3015	23.1306	23.2141	23.5644	23.414	23.1805	23.6405	23.3889	23.4306	22.9968	23.1337	22.9398	23.4004	23.5626	22.8711	23.3856	23.454	23.285	23.3682	23.6233								0.266214
BSU_32290	O32125	yutF	1.84579	0.461371		24.1509	24.0122	23.9069	24.1362	24.0474	24.0041	24.0682	23.9121	23.8842	24.1965	24.0798	23.941	24.1577	24.0967	24.011	24.2358	23.958	23.8635	24.0574	24.036	23.9126	24.1566	23.9987	23.9744	24.0277	24.0101	24.0241	24.1988	23.9209	23.8672	24.0942	24.047	24.0268	23.9411	23.7683	23.7652		+						0.976338
BSU_32300	O32126	yutE	5.11033	0.0285768	+	24.0091	23.8205	23.9399	23.985	23.8407	24.0638	24.6332	24.4368	24.5626	23.9266	23.8114	23.8344	23.8391	23.7011	23.9507	24.6284	24.3417	24.3822	23.8099	23.7518	23.8761	24.0345	23.7247	24.0016	24.5601	24.5151	24.6125	24.2907	23.8984	24.1092	24.0812	24.0961	24.239	24.7112	24.4536	24.6931			+	+				0.55336
BSU_32310	O32127	yutD	7.91953	0.043921	+	24.3582	24.2519	24.1846	24.2225	24.3123	24.334	24.8284	24.5468	24.4214	24.4521	24.2424	24.1249	24.2863	24.3593	24.3481	24.8958	24.5506	24.464	24.3621	24.251	24.2076	24.2423	24.3417	24.3928	24.8258	24.5924	24.4581	24.2604	24.2622	24.2212	24.1389	24.2358	24.2611	24.7637	24.4974	24.342			+	+				0.890811
BSU_32330	O32129	lipA	12.3237	0.0315113	+	26.9533	26.8731	26.8319	26.7834	26.6089	26.5057	27.1762	27.0127	26.8678	26.9468	26.8496	26.824	26.8035	26.6585	26.5305	27.1762	27.0109	26.9408	26.9412	26.9042	26.8657	26.7961	26.5786	26.4991	27.1309	27.0249	26.8525	26.9719	26.8653	26.8058	26.7507	26.5895	26.4874	27.2215	27.0024	26.81			+	+		+		1.89087
BSU_32370	O32133	yunD	5.01409	0.103028		23.5959	23.687	23.3708	23.5994	23.6306	23.3244	23.7804	23.8446	23.6426	23.6025	23.6798	23.3597	23.5684	23.5912	23.3277	23.7192	23.7718	23.6372	23.6423	23.6697	23.4359	23.6703	23.7916	23.4663	23.8307	23.9146	23.7201	23.543	23.7116	23.3168	23.5596	23.5091	23.1791	23.7914	23.8473	23.5706								1.35211
BSU_32390	O32135	yunF	7.93858	0.0329462	+	21.8262	22.3209	22.4519	21.896	22.2651	22.4687	22.0071	22.1415	22.1693	21.8436	22.3807	22.4535	21.9114	22.3025	22.4955	22.088	22.2238	22.3248	21.8212	22.2812	22.518	21.9027	22.2017	22.5445	21.9355	22.1316	22.0635	21.8137	22.3008	22.3843	21.8739	22.2912	22.3663	21.9977	22.0689	22.1195	+	+						4.00486
BSU_32420	O32138	pucR	1.40901	0.14562		19.1298	19.8652	19.6763	19.3185	19.8773	19.5994	19.453	19.7323	19.4369	18.8581	19.6123	19.6029	19.012	19.5385	19.4645	19.1788	19.4648	19.2253	19.4292	20.1218	19.9307	19.6323	20.1722	19.8297	19.7173	20.005	19.6949	19.1022	19.8616	19.4952	19.3112	19.9213	19.504	19.4628	19.7271	19.3904	+	+						1.53259
BSU_32520	O32148	pucG	13.3739	0.00844118	+	20.9263	20.945	20.9506	20.9566	20.8787	20.8132	22.5214	22.4234	22.3283	21.0737	21.0394	21.1139	21.1177	20.9845	21.0021	22.4914	22.3734	22.3225	20.8396	20.9243	20.8329	20.8752	20.8837	20.7048	22.5935	22.5119	22.4489	20.8655	20.8714	20.9049	20.8769	20.768	20.7327	22.4794	22.3848	22.2134			+	+				0.0739223
BSU_32530	O32149	pucF	10.0002	0.00937214	+	17.6591	17.6001	17.7366	17.8227	17.7508	17.4842	19.3162	19.1257	18.5998	17.6859	17.6645	17.6121	17.8308	17.7848	17.5225	19.5153	19.2813	18.731	17.4372	17.431	17.4941	17.6773	17.727	17.3634	19.2442	19.0278	18.5626	17.854	17.705	18.1036	17.9601	17.7406	17.5666	19.1891	19.0679	18.5059			+	+				0.148073
BSU_32550	O32151	yurJ	10.8658	0.00883838	+	20.4841	21.7149	21.3282	20.3265	21.589	21.4528	22.4293	22.427	21.6941	20.4721	21.7575	21.3781	20.309	21.5827	21.5014	22.2925	22.1781	21.5713	20.5971	21.7415	21.3949	20.4784	21.4565	21.6964	22.3957	22.47	21.7313	20.3831	21.6456	21.2117	20.1921	21.7279	21.1606	22.5998	22.633	21.7797	+	+	+	+				4.18139
BSU_32560	O32152	yurK	6.42082	0.0220979	+	22.0558	22.1107	22.2883	22.092	22.0676	22.3739	22.892	22.781	22.7309	22.0374	22.163	22.3958	22.1756	22.1539	22.5029	22.8268	22.6835	22.7101	22.1903	22.1866	22.2897	22.1094	22.0528	22.3966	23.0689	22.9998	22.9242	21.9398	21.9824	22.1796	21.991	21.9961	22.2222	22.7802	22.6598	22.5583			+	+				0.219623
BSU_32570	O32153	frlD	13.9715	0.00698182	+	20.0127	20.0093	20.2177	19.9908	19.8026	19.8181	23.8424	23.6535	23.3467	19.6966	19.6884	20.003	19.6351	19.4508	19.5857	23.5963	23.3511	23.0957	20.2439	20.2504	20.4183	20.2526	20.0596	20.042	23.8925	23.8119	23.5202	20.0977	20.089	20.2317	20.0848	19.8974	19.8265	24.0385	23.7977	23.424			+	+				0.00486527
BSU_32600	O32156	yurO	9.86731	0.00913636	+	20.5009	20.4754	20.9042	20.5887	20.6259	20.73	23.8878	23.7898	23.8102	20.8354	20.8337	21.0458	21.0525	21.0823	21.1145	23.3016	23.2258	23.3873	20.2803	20.1809	20.7504	20.3166	20.0812	20.47	24.3157	24.1842	24.1682	20.3871	20.4115	20.9165	20.3971	20.7142	20.6053	24.0462	23.9594	23.8751			+	+				0.0337737
BSU_32610	O32157	frlB	15.2486	0.00457143	+	21.9778	21.7616	22.0899	21.9011	21.4995	22.0245	26.9998	26.5783	26.074	21.7282	21.4829	21.7647	21.629	21.264	21.626	26.8148	26.4095	25.881	22.2899	22.0313	22.3494	22.1457	21.6909	22.5294	27.3292	26.6873	26.3841	21.9154	21.7706	22.1556	21.9286	21.5435	21.9182	26.8556	26.6382	25.9571			+	+				0.399966
BSU_32620	O32158	yurQ	9.94362	0.00934381	+	23.9283	23.5707	22.3067	23.8939	23.5577	22.451	23.4958	23.2392	22.2249	24.0395	23.6218	22.2744	23.9908	23.695	22.656	23.6278	23.3053	22.5304	24.031	23.7034	22.3716	23.9884	23.4913	22.4511	23.4601	23.231	21.946	23.7144	23.3867	22.274	23.7026	23.4868	22.2458	23.3995	23.1813	22.1984		+	+	+				1.17561
BSU_32630	O32159	yurR	3.77016	0.205604		24.7219	24.5958	24.6559	24.7677	24.6801	24.6397	24.423	24.3803	24.4393	24.7395	24.5812	24.6629	24.7908	24.6795	24.6813	24.4175	24.3474	24.4146	24.8242	24.7005	24.7501	24.8457	24.705	24.7544	24.4476	24.4477	24.5183	24.6019	24.5058	24.5546	24.6667	24.6558	24.4832	24.4039	24.3458	24.3849			+	+				0.663795
BSU_32660	O32161	yurT	1.14846	0.212132		23.3435	23.5275	23.1704	23.3289	23.6692	23.5163	23.1623	23.1195	23.0357	23.4455	23.8613	23.2827	23.4042	23.6035	23.4537	23.4205	23.0629	22.956	23.454	23.5537	23.3892	23.5679	23.8364	23.7362	23.2487	23.3578	23.2369	23.1311	23.1674	22.8393	23.0145	23.5678	23.3589	22.8178	22.938	22.9141								0.334042
BSU_32670	O32162	sufB	10.267	0.0274894	+	28.6332	28.7982	29.1517	28.6915	28.8517	29.1952	28.535	28.6303	28.815	28.6585	28.8073	29.1508	28.749	28.8846	29.2241	28.5581	28.6774	28.8555	28.6357	28.835	29.185	28.6644	28.8039	29.2504	28.4408	28.5537	28.7819	28.6053	28.7521	29.1192	28.6611	28.8665	29.1112	28.6059	28.6596	28.8077		+						2.33596
BSU_32680	O32163	sufU	1.26313	0.32106		25.1335	25.0158	25.0978	24.985	24.9702	25.3599	25.1922	24.8777	25.2271	25.1116	24.9905	24.9921	24.9178	24.9068	25.1236	25.1819	25.0216	24.9905	24.9244	25.0947	25.2952	25.1498	24.9507	25.366	25.3192	24.907	25.3092	25.3644	24.962	25.0063	24.8873	25.0532	25.59	25.0754	24.7043	25.3816								0.36818
BSU_32690	O32164	sufS	2.40092	0.101694		27.0339	27.1552	27.4308	26.9619	27.0181	27.3293	27.5116	27.4163	27.5733	27.0557	27.1895	27.4551	27.0157	27.0315	27.3504	27.5578	27.488	27.6766	27.1906	27.3522	27.6077	27.0867	27.1729	27.5155	27.7077	27.5377	27.7093	26.8554	26.924	27.2295	26.7833	26.8497	27.1221	27.2694	27.2232	27.334		+	+	+				0.313376
BSU_32700	O32165	sufD	4.52892	0.079245		29.1232	29.2402	29.5049	29.2192	29.2835	29.5755	28.9722	29.0569	29.2312	29.153	29.2311	29.4818	29.2753	29.3246	29.5861	29.0158	29.1065	29.2733	29.2251	29.3764	29.6378	29.2798	29.3234	29.708	28.9936	29.0994	29.3105	28.9915	29.113	29.3951	29.1027	29.2024	29.4325	28.9072	28.9648	29.1098		+		+				0.496666
BSU_32730	O32167	metQ	4.31684	0.104679		28.0622	28.097	28.0508	27.8653	27.902	27.871	28.2244	28.244	28.3674	28.0227	28.0079	27.9479	27.8792	27.843	27.7907	28.1692	28.1889	28.3255	28.0113	28.1157	28.0148	27.7611	27.7737	27.8838	28.1667	28.2119	28.3283	28.1525	28.1675	28.1898	27.9557	28.0892	27.9384	28.3373	28.3313	28.4484				+				0.206581
BSU_32740	O32168	metP	2.8572	0.0612573		24.7565	24.7047	24.3717	24.7011	24.5397	24.5591	24.0696	24.138	24.1256	25.0868	24.8695	24.4132	24.9265	24.7108	24.8058	24.3402	24.3091	24.3012	24.6785	24.7244	24.4269	24.5465	24.4597	24.5485	24.0404	24.1092	24.1208	24.5041	24.5202	24.2749	24.6303	24.4488	24.3229	23.8281	23.9958	23.9547			+	+				0.0922425
BSU_32750	O32169	metN	9.56212	0.0199583	+	26.7824	26.7139	26.5439	26.8191	26.7187	26.5733	26.1247	26.1038	26.1771	26.7066	26.6179	26.4622	26.7897	26.6528	26.5353	26.0864	26.0585	26.1475	26.8854	26.8512	26.6384	26.8157	26.6686	26.6595	26.1485	26.1498	26.2033	26.7551	26.6725	26.531	26.8519	26.8347	26.5252	26.1391	26.1032	26.1805			+	+				0.317454
BSU_32770	O32171	yusE	0.770627	0.39363		16.8846	17.0079	17.1309	17.0567	16.9885	17.3496	16.9442	16.8918	17.1113	17.201	17.1386	17.2337	17.3868	17.1209	17.4101	16.768	17.1991	17.068	16.5886	16.9466	17.11	16.8995	16.9038	17.4011	17.1416	16.6436	17.129	16.8642	16.9385	17.049	16.8837	16.9409	17.2376	16.9232	16.8327	17.1368								0.260208
BSU_32780	O32172	yusF	10.061	0.0112666	+	20.5099	20.8609	21.0146	20.3599	20.5519	20.6415	21.4923	21.5972	21.5594	20.6044	20.8061	20.869	20.369	20.5208	20.5988	21.4719	21.577	21.4594	20.6173	20.9062	21.1999	20.4775	20.6983	20.6949	21.5582	21.7257	21.6681	20.3079	20.8702	20.9748	20.2334	20.4366	20.6307	21.4468	21.4888	21.5506		+	+	+				1.53847
BSU_32800	O32174	gcvH	4.19464	0.0317838	+	21.9252	21.9641	22.4167	21.5711	21.8044	22.2411	22.4479	22.37	22.4933	22.0694	22.2285	22.4954	21.6893	21.7891	22.0904	22.6085	22.2194	22.3066	21.5709	21.696	22.4122	21.6535	21.7587	22.2893	22.4125	22.2437	22.5822	22.1354	21.968	22.3423	21.3706	21.8653	22.3435	22.3227	22.6471	22.5911		+	+	+				0.0571554
BSU_32810	O32175	yusI	5.23547	0.0244162	+	25.2953	25.284	25.4569	25.2975	25.2634	25.7592	24.8107	24.5552	25.0357	25.4844	25.2763	25.3296	25.4066	25.3901	25.7681	24.8541	24.9182	25.0043	25.1955	25.2759	25.5584	25.3811	25.1236	25.6102	24.9199	24.5594	24.9653	25.2059	25.2997	25.4827	25.1046	25.2765	25.8993	24.6581	24.188	25.1376			+	+				0.0404555
BSU_32820	O32176	fadE	2.30296	0.0275266	+	23.7403	23.8354	25.119	24.1559	24.3949	25.555	23.5862	23.5192	24.0059	24.133	24.1468	25.5611	24.2676	24.4823	25.7297	23.6246	23.5451	24.1278	23.1018	23.2376	24.3268	23.3611	25.2331	24.6453	23.5399	23.5631	23.9844	23.9861	24.1217	25.4691	24.8389	23.4693	26.2901	23.5941	23.4493	23.9056		+						0.0760814
BSU_32830	O32177	fadA	1.54065	0.0455139	+	21.9654	21.8718	22.9152	22.2646	22.361	23.3153	21.6799	21.5434	21.9663	22.1399	22.0397	23.197	22.3033	22.5665	23.2507	21.5716	21.5372	21.766	21.3781	21.2882	22.228	21.438	23.0898	22.4569	21.8292	21.6905	22.0286	22.3781	22.2876	23.3206	23.0525	21.4265	24.2381	21.6389	21.4024	22.1041		+						0.0773699
BSU_32840	O32178	fadN	2.97948	0.0208641	+	23.108	23.216	24.8254	23.5731	23.8397	25.151	23.0239	22.8724	23.3861	23.4536	23.5182	25.3397	23.6768	23.926	25.2101	23.0357	22.8168	23.4907	22.461	22.5455	23.9863	22.7455	24.678	24.4233	23.0174	22.8978	23.307	23.4094	23.5844	25.1503	24.2971	22.915	25.8196	23.0186	22.9027	23.3607		+						0.0818255
BSU_32870	O32181	yusO	9.55182	0.0117065	+	21.8532	22.1446	22.3373	22.1931	22.3976	22.8568	21.4695	21.3758	21.6059	21.8404	22.0736	22.2447	22.2221	22.4118	22.9355	21.422	21.4775	21.4696	21.8042	22.2188	22.3807	22.1914	22.1992	22.7743	21.6829	21.4814	21.7253	21.9149	22.1414	22.3867	22.166	22.5818	22.8606	21.3036	21.1684	21.6229		+	+	+		+	+	2.26954
BSU_32880	O32182	yusP	13.2885	0.00847761	+	23.292	23.4888	24.3276	23.5957	23.7819	24.7047	22.3308	22.5043	23.1348	23.3164	23.5585	24.4688	23.7433	23.8253	24.8535	22.4254	22.5759	23.141	23.3874	23.5558	24.3312	23.5565	23.6267	24.702	22.1939	22.3795	23.0849	23.1722	23.352	24.1828	23.4875	23.8935	24.5585	22.3732	22.5574	23.1786		+	+	+				0.990118
BSU_32920	O32186	yusT	1.44869	0.389524		19.9979	20.2441	20.0295	20.0079	20.2025	20.1344	20.0311	20.1303	19.8455	19.9773	20.153	20.0287	19.9428	20.1051	20.1666	19.965	19.9781	20.0081	20.0103	20.2506	20.1789	20.1079	20.2994	20.2967	20.1262	20.2982	19.8756	20.0062	20.3287	19.8809	19.9729	20.2031	19.94	20.0022	20.1147	19.6529								2.04519
BSU_32930	O32187	yusU	7.55751	0.0109676	+	19.8957	19.5985	19.5088	20.205	19.9964	20.0041	18.7114	18.5662	18.5304	20.0016	19.5755	19.3762	20.3609	20.193	19.9794	18.6542	18.5661	18.4283	19.821	19.6052	19.5599	20.3249	19.7068	19.9778	18.4746	18.2566	18.1929	19.8646	19.6148	19.5903	19.9293	20.0894	20.0551	19.0054	18.876	18.9701		+	+	+		+		2.22723
BSU_32940	O32188	yusV	3.93161	0.0315491	+	24.1717	24.0087	24.0683	24.3191	24.2345	24.0429	24	23.6025	23.2069	24.196	23.9244	23.7348	24.2661	24.1841	23.9308	24.0829	23.597	23.3382	24.2024	24.1771	24.2695	24.5364	24.2011	24.3605	24.2257	23.8016	23.3441	24.1167	23.9245	24.2006	24.1549	24.3182	23.8374	23.6913	23.4088	22.9384								0.855221
BSU_33010	O32192	cssR	6.44972	0.0561537		23.1899	23.5755	23.6005	23.2287	23.5842	23.652	23.5786	23.7006	23.7284	23.1868	23.5749	23.5076	23.1108	23.5538	23.6468	23.5651	23.6842	23.7276	23.127	23.5549	23.6816	23.2505	23.7286	23.7525	23.5464	23.6932	23.7763	23.2558	23.5968	23.6123	23.3247	23.4701	23.5566	23.6244	23.7245	23.6812	+	+	+	+				3.22534
BSU_33020	O32193	cssS	7.64544	0.0210986	+	22.0273	22.4389	22.811	22.0253	22.3996	22.737	22.399	22.5433	22.9266	22.1519	22.5281	22.8596	22.1011	22.444	22.8072	22.4599	22.6071	22.988	21.8351	22.2915	22.726	21.8633	22.47	22.6969	22.2863	22.4491	22.9297	22.0951	22.4972	22.8473	22.1116	22.2847	22.7069	22.4509	22.5737	22.862		+	+	+				1.54716
BSU_33080	O32197	liaR	1.33566	0.257436		20.4865	20.4059	20.3996	20.5483	20.4503	20.2835	20.8423	20.7193	20.6242	20.4116	20.3368	20.2394	20.394	20.3588	20.1857	20.872	20.7246	20.6797	20.3501	20.3336	20.2705	20.5055	20.2756	20.1166	20.6349	20.6201	20.4613	20.6979	20.5472	20.6888	20.7454	20.7163	20.5483	21.0201	20.8133	20.7317			+					0.248853
BSU_33090	O32198	liaS	13.5474	0.0153944	+	21.022	20.9886	21.127	21.0377	20.9563	20.991	21.6235	21.665	21.6939	21.0476	20.9709	21.0839	21.0491	20.9337	20.9797	21.57	21.6271	21.6389	20.9607	21.044	21.1307	20.9701	20.9113	21.0157	21.6895	21.6718	21.7285	21.0577	20.9509	21.1663	21.094	21.0239	20.9775	21.6109	21.6962	21.7145			+	+				0.328927
BSU_33100	O32199	liaF	6.42131	0.0181919	+	19.3403	19.4018	19.5947	19.36	19.4319	19.4231	20.1745	20.1775	20.3447	19.1284	19.2704	19.5485	19.2278	19.1982	19.3185	20.0248	20.032	20.2208	19.3457	19.3771	19.5136	19.3349	19.4381	19.3767	20.1303	20.0983	20.3727	19.5469	19.5578	19.7219	19.5172	19.6593	19.574	20.3684	20.4022	20.4406			+	+				0.156502
BSU_33120	O32201	liaH	6.37018	0.0103988	+	23.2987	23.3802	22.568	23.9938	24.1098	23.1332	21.4543	21.9795	21.9055	23.5915	23.5804	22.8061	23.6994	23.917	23.1262	22.1896	22.3248	22.3543	23.2927	23.4888	22.6917	24.3379	24.1878	23.3631	21.4511	21.9947	21.9744	23.0119	23.0714	22.2062	23.9441	24.2248	22.9102	20.7223	21.619	21.3879		+	+	+	+			0.130682
BSU_33330	O32204	yvsH	11.901	0.00845756	+	23.901	23.7801	23.5965	23.9765	23.8867	23.7141	21.9463	22.1077	22.2225	23.9508	23.8501	23.7076	24.1565	24.0747	23.8164	21.8062	21.9643	22.124	24.049	23.9348	23.6672	23.9648	23.7716	23.8075	22.0943	22.2446	22.3919	23.7031	23.5554	23.4147	23.8083	23.8137	23.5185	21.9384	22.1143	22.1518			+	+				0.321229
BSU_33360	O32206	yvgJ	1.65991	0.0869321		22.3406	21.8447	22.1612	22.0912	21.5968	21.7673	21.783	21.3426	21.5945	22.3692	21.6674	21.9608	22.0131	21.4692	21.5794	21.5116	20.9861	21.3237	22.6293	22.2139	22.5811	22.5496	21.6929	22.0607	22.0842	21.5612	21.9293	22.0232	21.6528	21.9417	21.711	21.6281	21.6617	21.7532	21.4806	21.5306			+					0.908404
BSU_33370	O32207	yvgK	1.70614	0.541366		23.1509	23.1114	23.2313	23.2148	23.1783	23.3186	23.0768	23.0515	23.124	23.2945	23.1776	23.2413	23.2629	23.2678	23.3697	23.1322	23.0813	23.2083	23.0922	23.1011	23.2694	23.1943	23.2257	23.3794	23.0701	23.0438	23.1413	23.0661	23.0555	23.1832	23.1872	23.0414	23.2067	23.028	23.0296	23.0224								0.187746
BSU_33380	O32208	yvgL	9.85542	0.0202424	+	23.2082	23.3202	23.8455	23.3152	23.2186	23.8995	23.3627	23.4583	23.8484	23.1484	23.2534	23.7866	23.282	23.1298	23.7708	23.3801	23.4879	23.8698	23.2472	23.415	23.8947	23.3794	23.1757	23.9904	23.3257	23.4615	23.8653	23.2291	23.2921	23.8552	23.2841	23.3503	23.9372	23.3825	23.4254	23.8099		+						0.910109
BSU_33400	O32210	yvgN	18.5942	0.00974436	+	27.5593	28.1377	29.3927	27.7392	28.0806	29.2817	27.2073	27.4878	28.3287	27.56	28.1725	29.4271	27.7988	28.1039	29.2853	27.2103	27.4961	28.3082	27.5469	27.9826	29.3412	27.7396	28.0946	29.2677	27.2211	27.5266	28.4034	27.5709	28.258	29.4098	27.6793	28.0433	29.2923	27.1906	27.4405	28.2744	+	+	+	+				2.67808
BSU_33420	O32212	nhaK	2.057	0.0377979	+	22.8921	23.2587	24.1034	23.0971	23.3511	24.092	22.7127	23.1342	23.9267	23.2468	23.5056	24.2301	23.3385	23.5116	24.2769	23.0412	23.4784	24.0902	23.1515	23.4968	24.4845	23.474	23.471	24.4411	22.9248	23.324	24.3073	22.2782	22.7737	23.5957	22.4789	23.0706	23.5581	22.1722	22.6001	23.3825		+						0.394788
BSU_33430	O32213	cysI	18.5808	0.00675	+	24.099	24.1833	24.2746	23.8324	23.8176	23.8921	26.5456	26.3605	26.259	24.1276	24.2935	24.4245	23.8849	23.8684	23.835	26.5274	26.3447	26.2978	24.0776	24.0639	24.1661	23.826	23.9735	23.951	26.5763	26.4064	26.3173	24.0919	24.1923	24.2331	23.7862	23.611	23.8902	26.5332	26.3302	26.1619			+	+		+		0.547134
BSU_33440	O32214	cysJ	14.9883	0.00913131	+	24.1734	24.2137	24.095	23.8724	23.7702	23.6729	26.3288	26.086	26.0402	24.1526	24.2159	24.106	23.6862	23.5629	23.6421	26.4033	26.0769	26.1022	24.02	24.0223	24.0476	23.8666	23.9766	23.6101	26.3554	26.153	26.1209	24.3477	24.4029	24.1314	24.0644	23.7709	23.7665	26.2278	26.0281	25.8975			+	+		+		0.0993802
BSU_33450	O32215	helD	1.99096	0.348161		23.7745	23.8622	23.8566	23.7965	23.8844	23.8129	24.0398	24.1346	23.9922	23.8827	23.9487	23.9002	23.9077	23.9191	23.9791	24.1351	24.2079	24.0935	23.7929	23.8884	23.8502	23.8805	23.9616	23.7253	24.0525	24.1095	23.9894	23.6478	23.7494	23.8195	23.6013	23.7724	23.7343	23.9317	24.0865	23.8935			+					0.41246
BSU_33470	O32217	bdbC	0.121604	0.696305		19.8462	19.7225	19.8403	19.7165	19.7166	19.7388	19.8248	19.9737	19.8963	20.0728	19.81	19.9933	20.0486	19.8426	19.7837	20.2301	20.1599	20.0838	19.5983	19.6883	19.7826	19.6004	19.7505	19.733	19.6224	19.8202	19.8114	19.8676	19.6693	19.745	19.5005	19.5567	19.6996	19.6219	19.9409	19.7936								0.356853
BSU_33480	O32218	bdbD	1.2848	0.360542		26.4829	26.341	26.2933	26.449	26.3646	26.3979	26.7125	26.5696	26.5807	26.6159	26.4401	26.2734	26.4657	26.3644	26.5256	26.7469	26.5903	26.5615	26.2969	26.1622	26.1536	26.2285	26.3981	26.1783	26.5731	26.4266	26.5087	26.5359	26.4207	26.4529	26.6527	26.3315	26.4899	26.8176	26.6918	26.6719								0.468017
BSU_33490	O32219	cadA	9.50951	0.00812749	+	23.6614	26.3976	26.7499	23.0967	26.3458	26.4625	24.4199	26.0033	26.2828	23.5186	26.1919	26.692	23.0516	26.2754	26.3422	24.4676	25.9581	26.3109	23.5247	26.9551	27.056	22.6907	25.7739	26.9456	24.4645	26.1542	26.4254	23.9409	26.0457	26.5018	23.5478	26.9881	26.0998	24.3276	25.8977	26.1122	+	+	+	+				3.01625
BSU_33500	O32220	copA	5.60425	0.0219286	+	23.9758	24.1565	24.288	24.1203	24.2904	24.2936	23.3653	23.4928	23.5625	24.1021	24.3129	24.4104	24.2928	24.4001	24.4451	23.253	23.3793	23.5269	23.8316	23.9577	24.1851	23.9545	24.5364	24.1946	23.2713	23.4415	23.5367	23.9939	24.1989	24.2686	24.1135	23.9346	24.2411	23.5718	23.6576	23.6238			+	+				0.620144
BSU_33510	O32221	copZ	2.97477	0.0238555	+	21.847	22.6803	23.1923	21.5093	23.0501	23.3793	22.4821	22.8475	23.0236	22.5422	23.3613	23.3031	22.2722	23.0157	23.1985	22.5203	22.5024	22.5503	21.7862	21.987	23.0124	21.4196	23.3002	23.3406	22.3882	22.8711	23.1599	21.2125	22.6927	23.2614	20.8363	22.8345	23.5987	22.5378	23.1689	23.3606		+		+				0.685635
BSU_33520	O32222	csoR	3.25077	0.311565		23.1603	23.3041	22.9579	23.3365	23.2067	23.0975	23.0753	23.1225	23.1998	23.1667	23.322	22.8942	23.4012	23.2132	23.1131	23.0611	23.1819	23.2556	23.2367	23.3546	23.0946	23.3421	23.211	23.1611	23.1977	23.1646	23.161	23.0773	23.2357	22.8849	23.2662	23.1958	23.0182	22.9673	23.0209	23.1829				+				1.16257
BSU_33530	O32223	iolW	11.8606	0.00806299	+	25.3281	26.7418	27.9216	25.1054	26.1847	27.5484	26.3644	26.6798	27.0224	25.6504	26.7526	27.7775	25.1999	26.2688	27.5166	26.5105	26.8273	27.0589	25.2027	26.562	28.02	25.3783	26.1324	27.5601	26.2055	26.6193	27.0374	25.1313	26.9107	27.9672	24.738	26.1529	27.5683	26.3772	26.5928	26.9708	+	+	+	+	+	+		2.74869
BSU_33540	O32224	azoR2	9.2958	0.00906977	+	23.6429	24.1056	24.7604	23.3441	23.8335	24.7681	25.2007	25.1183	25.8329	23.5677	24.2514	24.7333	23.2692	23.7193	24.5891	25.1422	24.9037	25.3945	23.4095	23.9116	24.7447	23.2984	23.982	24.5766	25.3161	25.3474	26.0863	23.9515	24.1537	24.8034	23.4646	23.7993	25.1387	25.1438	25.1037	26.018		+	+	+				1.1453
BSU_33580	O32228	yvaF	3.02527	0.0703154		20.3755	20.6013	20.9189	20.4407	20.6971	21.0231	20.3144	20.4043	20.6191	20.2613	20.5411	20.8501	20.3621	20.577	20.9405	20.0927	20.2029	20.449	20.2992	20.5729	20.8522	20.2826	20.8852	20.9964	20.2261	20.3597	20.6414	20.5659	20.69	21.0543	20.6775	20.629	21.1326	20.6246	20.6503	20.7669		+						0.999524
BSU_33590	O32229	yvaG	12.7046	0.00861714	+	23.5611	24.8208	25.1032	23.4045	24.5074	24.8582	24.4709	25.2388	25.2521	23.6113	24.8537	25.0572	23.337	24.5161	24.7884	24.5205	25.3491	25.3422	23.4624	24.6365	25.2385	23.3701	24.3964	25.0107	24.3346	25.1202	25.168	23.6097	24.9723	25.0137	23.5063	24.6098	24.7754	24.5576	25.247	25.246	+	+	+	+				3.47864
BSU_33600	O32230	smpB	9.38976	0.0277167	+	24.6561	24.8936	25.1738	24.6405	24.8034	25.1303	24.9998	25.0541	25.3303	24.6605	24.9224	25.1992	24.7141	24.827	25.1669	25.0088	25.1012	25.402	24.682	24.8872	25.1999	24.6051	24.7335	25.1733	24.9044	24.9805	25.2392	24.6257	24.8712	25.1222	24.6022	24.8497	25.0506	25.0862	25.0806	25.3497		+	+	+				3.35497
BSU_33610	O32231	rnr	3.61841	0.239519		27.3652	27.5838	27.6592	27.3861	27.5125	27.5672	27.2455	27.5814	27.5169	27.3332	27.4816	27.5576	27.3658	27.4516	27.4706	27.276	27.5713	27.5317	27.4414	27.6009	27.754	27.378	27.4338	27.7039	27.1388	27.5454	27.4976	27.3209	27.6688	27.6661	27.4143	27.6522	27.5272	27.3216	27.6274	27.5213		+						1.51303
BSU_33620	O32232	est	1.32011	0.255409		25.1132	25.1215	25.1799	24.9251	24.9369	25.1295	25.3792	25.3332	25.4093	25.0532	24.9886	25.0271	24.7458	24.7803	24.8656	25.2946	25.1804	25.0543	24.9488	25.0781	25.2317	24.9495	24.935	25.1267	25.3754	25.4739	25.5864	25.3376	25.2976	25.2809	25.08	25.0954	25.3964	25.4675	25.3455	25.5872				+				0.0185175
BSU_33630	O32233	secG	0.199777	0.514272		22.1802	22.2655	22.6325	22.3149	22.1818	22.5198	22.3232	22.3065	22.4951	21.8535	21.9854	22.5365	22.0446	21.9673	22.2226	22.102	22.0804	22.3492	22.1028	22.1521	22.4341	22.271	22.0395	22.3954	22.2183	22.2561	22.3573	22.5842	22.6591	22.9268	22.6291	22.5385	22.9415	22.6492	22.583	22.7789								0.104233
BSU_33660	O32236	rghR	2.88603	0.293709		22.6301	22.6078	22.9272	22.6643	22.6711	22.8582	22.7783	22.6059	22.869	22.6169	22.5337	22.9953	22.6268	22.6601	22.9671	22.8256	22.7224	23.0674	22.6934	22.6597	22.9449	22.7085	22.6726	22.8033	22.7876	22.6148	22.6984	22.5801	22.63	22.8414	22.6576	22.6804	22.8042	22.7216	22.4807	22.8413		+						0.166364
BSU_33680	O32238	yvaP	2.56359	0.160428		19.5476	19.5	19.7603	19.5052	19.5034	19.8413	19.2605	19.3393	19.5358	19.5635	19.4706	19.5511	19.3347	19.4578	19.5268	19.1594	19.3288	19.3968	19.5015	19.5822	19.8121	19.6213	19.5776	19.939	19.3966	19.4221	19.5762	19.5778	19.4473	19.9176	19.5596	19.4749	20.0582	19.2256	19.2671	19.6345			+					0.425211
BSU_33690	O32239	yvaQ	15.1176	0.00918812	+	24.1383	24.0844	23.9935	22.9111	22.7002	22.7692	25.3562	25.2701	25.2605	24.1504	24.0929	24.0104	22.9216	22.6736	22.8225	25.2254	25.1666	25.1464	24.1318	24.0859	23.9586	22.7343	22.6243	22.6324	25.54	25.479	25.5228	24.1328	24.0746	24.0113	23.0775	22.8027	22.8527	25.3031	25.1646	25.1122			+	+	+	+	+	2.57973
BSU_33810	O32243	opuCC	15.2526	0.00914894	+	22.3795	22.1175	23.0533	21.6185	21.327	21.8355	23.8814	23.8262	24.4523	22.4908	22.0744	23.0245	21.6878	21.2754	21.7499	23.801	23.8356	24.5403	22.4359	22.2297	23.0127	21.7896	21.5051	21.9189	23.7981	23.7663	24.2407	22.2119	22.0485	23.1228	21.378	21.2004	21.8378	24.045	23.8767	24.576		+	+	+	+	+	+	1.20287
BSU_33860	O32245	yvbH	12.9905	0.00967863	+	24.781	24.6854	24.3706	24.6977	24.4422	24.2579	25.5316	25.4	25.2848	24.7601	24.6835	24.4246	24.6985	24.47	24.3549	25.5087	25.3439	25.2861	24.7361	24.6297	24.2593	24.5989	24.4717	24.1717	25.448	25.3667	25.2473	24.8469	24.7429	24.4279	24.7957	24.385	24.247	25.6382	25.4894	25.321		+	+	+				0.954887
BSU_33870	O32246	yvbI	5.38226	0.0238474	+	23.5927	23.419	23.2731	23.1583	22.8364	22.728	23.7507	23.6057	23.5253	23.433	23.3022	23.1206	23.0172	22.6404	22.6228	23.5957	23.4311	23.2481	23.5856	23.4241	23.2177	23.161	22.8588	22.7874	23.701	23.6269	23.6441	23.7593	23.5307	23.4811	23.2968	23.0099	22.7737	23.9553	23.7591	23.6837				+	+	+		0.686537
BSU_33880	O32247	yvbJ	2.96111	0.336907		27.402	27.3496	27.4356	27.2865	27.1317	27.2321	27.4988	27.346	27.4245	27.2952	27.2724	27.4042	27.2238	27.0265	27.1999	27.4003	27.2754	27.3703	27.4482	27.3708	27.4153	27.3317	27.0592	27.2838	27.5685	27.3562	27.5019	27.4626	27.4058	27.4872	27.304	27.3095	27.2125	27.5278	27.4063	27.4015				+				0.32155
BSU_33890	O32248	yvbK	7.97626	0.0136979	+	22.0263	22.0359	21.9134	21.9694	21.964	21.7832	23.027	22.9085	22.866	21.9981	22.0863	22.0813	22.0767	22.0794	21.9142	22.9172	22.7717	22.7374	21.8601	21.8876	21.6473	21.8025	21.8407	21.56	23.127	23.0793	23.0304	22.2207	22.1337	22.0117	22.0291	21.972	21.8754	23.0368	22.8744	22.8302			+	+				0.0247853
BSU_33950	O32253	cggR	8.87439	0.0302543	+	25.895	26.1037	26.0375	25.773	26.026	26.0335	25.4732	25.6212	25.6103	25.8862	26.0903	26.0492	25.7847	25.9507	26.0328	25.4303	25.5785	25.5822	25.9237	26.2012	26.0806	25.6519	26.1114	26.0104	25.4393	25.6571	25.641	25.875	26.0197	25.9826	25.8825	26.0159	26.0573	25.5501	25.628	25.6077			+	+				1.72113
BSU_33980	O32254	yvbT	11.2938	0.0114139	+	22.4992	22.7048	22.7586	22.7994	23.0404	23.1876	21.9528	22.0416	22.129	22.6141	22.7645	22.6929	22.8161	22.9648	23.1764	22.032	22.1313	22.1243	22.4179	22.5957	22.8287	22.7552	23.0202	23.156	21.9755	22.1414	22.199	22.4657	22.7544	22.7543	22.8268	23.1361	23.2304	21.851	21.8519	22.0637			+	+		+		1.20067
BSU_33990	O32255	yvbU	11.1108	0.0204786	+	21.969	22.0056	22.1925	22.0021	22.1126	22.181	21.5826	21.6267	21.4885	21.9236	21.9823	22.2141	22.0287	22.0461	22.1755	21.4958	21.5741	21.4553	21.962	22.0084	22.1913	21.9435	22.1822	22.1719	21.5438	21.6286	21.4558	22.0213	22.0263	22.1721	22.0341	22.1095	22.1957	21.7082	21.6775	21.5545		+	+	+				0.516804
BSU_34010	O32257	yvbW	2.17302	0.0454935	+	23.06	22.9978	22.773	22.4349	22.2135	22.338	23.286	23.2092	23.1351	22.9946	22.9728	22.66	22.4047	22.1546	22.3107	23.2659	23.1918	23.1434	22.9586	22.9699	22.7134	22.701	22.5977	22.8325	22.7393	22.8166	22.7394	23.2268	23.0508	22.9457	22.1988	21.8883	21.8709	23.8529	23.6193	23.5226				+	+			0.284574
BSU_34020	O32258	yvbX	8.08956	0.00945968	+	21.044	20.7925	20.2284	20.2824	19.9119	19.8173	22.8132	20.7876	21.1048	21.0906	21	20.3098	20.4178	19.7395	19.8597	22.5018	20.5882	20.9574	20.951	20.447	19.8239	19.7782	19.7182	19.64	23.0531	20.71	21.02	21.0903	20.9307	20.5515	20.6513	20.2779	19.9522	22.8846	21.0645	21.337		+	+	+	+			0.628792
BSU_34030	O32259	lutC	13.0359	0.00877419	+	26.1787	26.2257	26.5699	25.6832	25.6057	26.0448	27.9281	27.7452	27.8683	26.2176	26.2279	26.4638	25.6775	25.6257	26.0042	27.9393	27.7108	27.7509	25.9186	26.0924	26.6199	25.5512	25.8622	25.934	27.8448	27.745	27.8659	26.3998	26.3568	26.626	25.8211	25.3294	26.1962	28.0003	27.7797	27.988			+	+	+	+		0.106132
BSU_34680	O32264	yvcT	11.3726	0.00919643	+	24.9504	24.7696	25.6341	24.952	24.6317	25.2038	26.1225	25.9669	26.3608	24.9966	24.7344	25.597	24.9146	24.6155	25.1499	26.136	26.0467	26.5097	24.8813	24.6429	25.4965	24.9817	24.547	25.0831	25.9634	25.8003	26.2074	24.9733	24.9315	25.8086	24.9596	24.7327	25.3784	26.2682	26.0535	26.3653		+	+	+				0.916165
BSU_34830	O32265	yvzA	6.20265	0.0117595	+	19.6906	20.0828	19.3568	20.9209	20.784	20.1744	19.1082	19.0088	18.7603	19.8055	20.164	19.1831	20.5643	20.5873	20.1075	19.2549	19.1521	18.7778	19.6568	20.1902	19.3125	21.5952	21.3034	20.4023	18.8202	18.6487	18.3931	19.6095	19.8944	19.575	20.6032	20.4612	20.0135	19.2494	19.2255	19.11			+	+		+	+	1.6113
BSU_35540	O32267	tuaH	0.242216	0.528229		18.4487	18.6382	18.497	18.3506	18.5893	18.3567	18.4278	18.493	18.1682	18.7124	18.8599	18.7854	18.6176	18.9031	18.6374	18.7778	18.7612	18.4746	18.2806	18.5499	18.422	18.2396	18.5613	18.3941	18.205	18.3141	17.9267	18.3531	18.5047	18.2837	18.1945	18.3037	18.0388	18.3007	18.4036	18.1034								0.471809
BSU_35560	O32269	tuaF	2.393	0.036252	+	20.0014	20.1315	20.2943	19.695	19.5352	19.5895	20.51	20.7198	20.7166	20.1916	20.2478	20.6453	20.0007	19.9389	19.9459	20.4373	20.6056	20.7967	19.8385	19.7753	19.9591	19.6448	19.8215	19.3388	20.1825	20.2856	20.3362	19.9743	20.3713	20.2784	19.4395	18.8453	19.4837	20.9101	21.2681	21.0169			+	+				0.246385
BSU_35580	O32271	tuaD	0.00738203	0.787403		18.9025	18.7451	18.6838	18.7018	18.7884	18.6135	18.5481	18.7685	18.5599	19.27	18.7467	18.7535	18.9067	18.9314	18.9531	18.7737	18.7397	18.8989	18.9197	18.952	19.1232	18.8862	19.0583	18.9188	18.8164	19.1728	18.889	18.5179	18.5367	18.1747	18.3125	18.3754	17.9687	18.0542	18.393	17.8916								0.251587
BSU_37610	O32280	ywzC	4.75984	0.0162456	+	24.1459	24.6202	24.7485	24.2211	24.9463	25.1574	23.2576	23.2615	23.7583	24.6365	24.6752	24.6693	24.828	25.0415	25.3149	23.3789	23.6585	23.8967	24.5342	24.5013	24.8311	24.272	24.9157	24.9509	23.2627	23.1358	23.5485	23.267	24.684	24.7452	23.5632	24.8816	25.2065	23.1313	22.9902	23.8299			+	+				0.46085
BSU_38610	O32283	yxzF	13.5031	0.00925	+	20.9143	22.311	23.2573	20.5795	21.3147	21.8732	21.6438	23.4317	24.0294	20.9557	22.2128	23.1742	20.4571	21.1375	21.6769	21.3983	23.3756	23.8379	20.8826	22.2007	23.4259	20.6212	21.1822	22.1107	21.6303	23.459	24.2787	20.9046	22.5195	23.1718	20.6602	21.6245	21.8321	21.9028	23.4605	23.9717	+	+	+	+	+	+		3.70901
BSU_40000	O32291	yxnA	9.34821	0.00862428	+	20.5466	22.1185	22.3789	20.4294	21.3775	21.2532	21.636	23.2155	23.2419	20.5645	22.1331	22.2916	20.217	21.4234	20.9599	21.4973	23.2822	23.1598	20.8936	21.9931	22.4694	21.0199	21.5474	21.7114	21.6963	23.2456	23.4803	20.1818	22.2292	22.3755	20.0514	21.1618	21.0882	21.7145	23.1189	23.0856	+	+	+	+	+	+		2.7163
BSU_40290	O32293	yycN	2.35071	0.0937344		19.8394	19.8701	19.4376	19.7399	19.7092	19.4208	20.1662	19.9003	19.5175	19.8097	19.7497	19.1422	19.7137	19.7597	19.3048	20.1729	20.0614	19.5509	19.5287	19.7441	19.3924	19.7285	19.607	19.2911	20.0659	19.8185	19.3289	20.1799	20.1167	19.7783	19.7774	19.7608	19.6665	20.2597	19.8211	19.6726				+				0.0467024
BSU_40300	O32294	rapG	7.16998	0.0209517	+	23.8982	24.1179	24.2069	23.6385	23.7021	23.6364	24.3471	24.4045	24.4375	23.889	24.1204	24.1223	23.545	23.5972	23.4781	24.497	24.5398	24.5935	23.8725	24.0631	24.1345	23.6366	23.8153	23.6112	24.1969	24.2831	24.3451	23.9331	24.1702	24.3638	23.7338	23.6937	23.8199	24.3473	24.3906	24.3738		+	+	+	+	+		2.44537
BSU_11300	O32436	med	3.58667	0.175833		22.6684	22.5221	22.6162	22.8413	22.66	22.7528	22.411	22.374	22.524	22.6401	22.4593	22.5607	22.8037	22.6601	22.7276	22.3207	22.3292	22.503	22.7438	22.6906	22.7405	22.9077	22.5675	22.9112	22.3774	22.4157	22.5828	22.6213	22.4163	22.5474	22.8125	22.7525	22.6198	22.535	22.3772	22.4861			+	+				0.716857
BSU_06110	O34303	ydjA	8.21499	0.0264635	+	23.8936	24.0829	24.0459	23.8717	23.932	24.1215	23.4712	23.5421	23.5065	23.8055	24.0261	24.0244	23.8514	23.9065	24.166	23.5726	23.6437	23.6473	23.9306	24.0951	24.0742	23.9301	23.9122	24.2012	23.4211	23.5048	23.4863	23.9447	24.1276	24.0392	23.8337	23.9773	23.9973	23.42	23.4778	23.3857			+	+				1.62134
BSU_29850	O34305	ytoQ	5.71771	0.0270587	+	23.115	23.4598	23.7625	23.1053	23.3706	23.8739	23.5875	23.5776	23.9616	23.1098	23.3562	23.4753	23.0489	23.3026	23.7672	23.4807	23.5721	23.7497	23.0218	23.4519	23.934	23.1395	23.4038	23.9227	23.6912	23.7325	24.1418	23.2135	23.5712	23.8783	23.1275	23.4053	23.9318	23.5906	23.4281	23.9933		+	+	+				1.84245
BSU_07680	O34306	yflH	8.52173	0.00888515	+	21.3826	21.9065	22.6072	20.8972	20.9268	21.5869	23.1958	23.5444	23.9972	22.0421	22.0913	22.5872	21.1523	21.3345	21.5632	23.1382	23.7222	23.5326	20.98	21.5522	22.5159	20.7967	21.0908	21.3065	23.3133	23.6774	24.1941	21.1258	22.076	22.7183	20.7425	20.3552	21.8912	23.1361	23.2337	24.2647		+	+	+	+	+		0.62577
BSU_29420	O34308	ytkK	12.8739	0.009416	+	22.7468	23.2961	24.1637	22.8582	23.2169	24.1353	22.8099	22.9514	23.4116	22.8052	23.3138	24.1257	22.9149	23.2973	24.0462	22.8705	22.9841	23.4621	22.6598	23.1426	24.2174	22.8242	23.2116	24.2911	22.7037	22.8732	23.4285	22.7753	23.4318	24.148	22.8354	23.1416	24.0685	22.8556	22.997	23.3442	+	+						2.35332
BSU_18830	O34309	pps	11.1374	0.0102334	+	24.3147	24.2049	23.5747	24.38	24.2808	23.6973	24.6357	24.4451	23.1004	24.4177	24.2939	23.7113	24.4706	24.372	23.8485	24.6924	24.4467	23.1811	24.3754	24.2262	23.5308	24.3504	24.3339	23.6385	24.5976	24.4746	22.9816	24.1511	24.0946	23.482	24.3189	24.1366	23.6048	24.617	24.414	23.1385		+	+	+				0.469446
BSU_13420	O34311	ykoW	14.5041	0.00854054	+	20.615	20.5296	20.4155	19.8051	19.867	19.8464	21.8874	21.6354	21.1236	20.6834	20.5273	20.408	19.8492	19.7392	19.8417	21.7948	21.545	20.99	20.6576	20.5502	20.3841	19.9394	20.0226	19.945	21.9486	21.7131	21.2508	20.5038	20.5112	20.4545	19.6268	19.8391	19.7525	21.9186	21.648	21.13			+	+	+	+	+	0.677969
BSU_07840	O34313	yfkN	9.54069	0.00886735	+	18.7374	18.8569	19.1436	18.6911	19.029	19.036	20.5703	20.5934	20.7014	18.948	19.1053	19.2359	18.9353	19.1432	19.2296	20.8545	20.7449	20.8646	18.527	18.6924	18.8219	18.3841	19.1483	18.7808	20.5072	20.4371	20.5921	18.7372	18.773	19.3731	18.7539	18.7955	19.0975	20.3492	20.5981	20.6474			+	+				0.273395
BSU_15830	O34318	yloU	8.27421	0.0244391	+	23.6538	23.6257	23.7124	23.6075	23.5118	23.4918	24.1293	24.0359	24.1909	23.6779	23.625	23.719	23.5897	23.5607	23.4882	24.0597	24.0216	24.1606	23.7199	23.6931	23.7225	23.6626	23.6218	23.5081	24.2257	24.1189	24.3316	23.5635	23.5591	23.6957	23.57	23.3529	23.479	24.1025	23.9673	24.0803			+	+				0.175263
BSU_14071	O34320	fadG	6.51484	0.0110547	+	22.456	22.7959	23.1987	23.5457	23.6707	23.7596	21.6972	21.7353	22.1982	22.6016	22.9793	23.3925	23.9532	23.6323	23.7497	21.6912	21.5653	22.2835	22.455	22.7312	23.0671	23.9782	24.1238	23.9635	21.586	21.5628	22.1442	22.3115	22.677	23.1363	22.7057	23.2561	23.5656	21.8146	22.0776	22.1668		+	+	+	+	+		1.2734
BSU_08090	O34324	acoL	0.511605	0.131963		24.0732	24.3089	23.1197	22.383	22.9688	22.4936	23.1519	23.1848	22.3859	25.3183	25.5607	24.2743	23.1998	23.7406	23.2323	22.6023	22.6552	22.2755	22.4041	22.6237	21.6616	21.1326	23.4188	21.5251	23.2332	23.2913	22.2703	24.4974	24.7424	23.4231	22.8166	21.747	22.7235	23.6203	23.6078	22.6119								0.0667017
BSU_29650	O34325	ytrP	5.06159	0.0667812		23.1381	23.224	22.8299	23.284	23.4013	23.0317	23.1905	23.1616	22.8024	23.1051	23.2385	22.7862	23.27	23.3603	23.062	23.1892	23.1684	22.96	23.1181	23.1873	22.8039	23.1961	23.4006	22.9631	23.0518	23.0549	22.5845	23.1911	23.2463	22.8995	23.3858	23.4431	23.0701	23.3304	23.2614	22.8626		+						1.24004
BSU_02820	O34327	rapJ	8.57821	0.0166589	+	24.1832	24.103	23.6142	24.1271	23.9902	23.542	24.7377	24.4557	23.8568	24.0746	23.9857	23.5642	24.0452	23.955	23.4879	24.6098	24.4576	23.9299	24.1725	24.1157	23.5193	24.1039	23.9279	23.523	24.7164	24.6045	23.7411	24.3025	24.2075	23.7591	24.2321	24.0878	23.615	24.8869	24.3049	23.8992		+	+	+				0.363394
BSU_15680	O34328	gmk	4.80699	0.116379		25.8484	25.6819	25.5069	25.9368	25.773	25.5	25.6339	25.5127	25.5168	25.7002	25.6016	25.4615	25.8646	25.6933	25.4682	25.5337	25.4408	25.5073	25.9846	25.7934	25.5897	25.9655	25.8226	25.5942	25.6854	25.5576	25.5837	25.8603	25.6507	25.4696	25.9804	25.8032	25.4376	25.6826	25.5396	25.4593		+		+				0.762724
BSU_19000	O34330	yobL	2.87731	0.179275		20.6476	20.7855	21.0846	20.6654	20.686	20.8417	21.0626	20.8739	20.7219	20.7241	20.8843	21.2703	20.6305	20.6864	20.8145	21.2608	20.9756	20.9133	20.6496	20.7351	20.9832	20.6637	20.7758	20.9479	21.002	20.8431	20.714	20.5691	20.7371	21.0002	20.702	20.596	20.7628	20.925	20.803	20.5384		+	+	+				0.968707
BSU_15010	O34331	ylbH	7.85105	0.0188133	+	23.0852	22.9729	22.8308	23.2274	23.1401	23.0265	22.4906	22.4164	22.2894	23.1458	23.0005	22.9595	23.324	23.2407	23.1662	22.5761	22.4944	22.4974	23.1203	23.025	22.8054	23.2035	23.0443	23.0457	22.4186	22.3687	22.0962	22.9895	22.8933	22.7275	23.1546	23.1354	22.8675	22.4771	22.386	22.2747			+	+				0.825161
BSU_12410	O34334	yjoA	4.96421	0.0174098	+	25.3196	25.5318	26.306	25.4459	25.6091	26.5923	24.9071	24.8922	25.6874	25.3769	25.58	26.3143	25.3854	25.6386	26.5061	25.0431	25.0065	25.491	24.7763	25.2248	26.0797	25.2994	25.498	26.1629	24.7873	24.8712	25.6348	25.8055	25.7905	26.5239	25.6529	25.6907	27.1079	24.8909	24.7988	25.9365		+		+				0.246029
BSU_30270	O34335	msmE	0.368229	0.228		21.2034	21.3543	21.4199	21.4016	21.604	21.6093	20.4283	20.5636	20.9521	21.5928	21.7402	21.7159	21.8386	22.1621	22.0921	20.3264	20.4413	20.8638	20.2384	20.3309	20.5646	20.3516	22.1107	20.6016	20.0976	20.4455	20.8438	21.779	21.9917	21.9791	22.0146	20.5394	22.1341	20.8607	20.8039	21.1488				+				0.0747253
BSU_20810	O34336	yopP	9.61858	0.011927	+	19.9392	20.8977	20.3258	19.9931	20.9945	20.5198	19.7269	20.1627	19.6878	19.9324	21.0281	20.5169	20.0708	21.1346	20.7101	19.738	20.1742	19.7898	19.967	20.9265	20.1141	19.9659	21.0286	20.4694	19.7432	20.2247	19.6495	19.9182	20.7386	20.3463	19.9425	20.8202	20.3798	19.6994	20.089	19.6239	+	+	+	+				3.43259
BSU_30760	O34338	mntB	0.918252	0.223795		23.5114	23.4568	23.1246	23.7634	23.7005	23.3229	23.7894	23.6011	23.2787	23.6699	23.7259	23.1856	23.922	23.9463	23.5206	24.0577	23.9162	23.6213	23.2894	23.1374	22.8176	23.6387	23.8324	23.0383	23.8829	23.6246	23.3305	23.5751	23.5072	23.3705	23.7293	23.3228	23.4098	23.4277	23.2624	22.8844								0.0945962
BSU_11340	O34340	fabF	12.784	0.0105879	+	28.1124	28.0665	27.9366	28.2698	28.1908	28.0931	27.2518	27.2575	27.2547	28.1248	28.107	27.9872	28.3684	28.2845	28.2204	27.325	27.3056	27.3264	28.1341	28.0883	27.9597	28.206	28.1021	28.0518	27.1673	27.2154	27.2398	28.0784	28.0043	27.863	28.235	28.1857	28.0071	27.2631	27.2517	27.1978			+	+				0.56673
BSU_06380	O34341	yebC	8.41989	0.011408	+	23.6637	24.4255	24.9783	23.8482	24.5257	24.9615	23.3701	24.1046	24.5722	23.6604	24.5321	25.1624	23.9648	24.5094	24.9792	23.3977	23.9949	24.5838	23.8882	24.4158	25.0023	24.0663	24.5508	25.2026	23.3936	24.1739	24.6377	23.4425	24.3285	24.7701	23.5134	24.517	24.7026	23.3191	24.145	24.4952	+	+		+				2.23957
BSU_07660	O34345	yflJ	3.52765	0.0198347	+	15.6747	16.293	17.0992	16.1483	16.7499	17.7166	15.8648	16.1113	17.1066	15.0048	15.7176	16.586	15.8086	16.4008	17.2843	15.0409	15.9782	16.9371	16.068	16.5924	17.2649	16.2002	17.0956	17.786	16.1974	16.1391	17.0417	15.9512	16.569	17.4466	16.436	16.7533	18.0793	16.3562	16.2165	17.3408		+						0.628589
BSU_29450	O34347	argG	9.40902	0.00947755	+	22.7047	22.6955	22.4717	22.3684	22.207	21.9488	23.9053	23.8193	23.654	22.65	22.6543	22.4625	22.2172	22.1036	21.7915	23.957	23.8532	23.7336	22.7846	22.7588	22.4914	22.7582	21.8999	22.2625	23.8468	23.7742	23.5953	22.6796	22.6734	22.4611	22.1299	22.6174	21.7923	23.9122	23.8306	23.6332		+	+	+		+		0.0617348
BSU_07520	O34348	yfmC	7.33774	0.0242652	+	27.6468	27.3849	27.3665	27.9325	27.6208	27.56	27.2572	27.0463	27.0638	27.5636	27.2979	27.2624	27.8975	27.5997	27.5497	27.2919	27.07	27.135	27.7685	27.5413	27.4642	28.0399	27.5688	27.6775	27.3352	27.1	27.1296	27.6081	27.3156	27.373	27.8601	27.6939	27.4527	27.1446	26.969	26.9269			+	+				1.22917
BSU_35070	O34351	yvmC	2.92659	0.0289494	+	17.6183	18.2291	18.2303	17.6037	18.1448	17.9836	16.8261	17.2737	17.4345	17.8889	18.5349	18.5385	17.9022	18.3613	18.1937	16.9147	17.3077	17.5654	16.99	17.7072	17.7358	17.1021	18.2556	17.6049	16.6066	17.2253	17.3053	17.976	18.4451	18.4164	17.8066	17.8175	18.1523	16.957	17.288	17.4329			+	+				0.67672
BSU_06780	O34352	yeeC	4.35358	0.0364296	+	21.1456	21.5497	20.8854	20.9892	21.282	20.7807	20.9202	21.5974	21.0051	21.3076	21.5477	20.8627	20.9742	21.2292	20.7665	21.1273	21.7061	21.2807	21.1141	21.5102	20.8876	21.0679	21.3164	20.9596	20.6268	21.4061	20.6997	21.0151	21.5911	20.9059	20.9256	21.3003	20.616	21.0064	21.68	21.035	+							1.97894
BSU_06260	O34353	ydjN	11.4167	0.0109293	+	24.833	24.5892	24.7043	24.8553	24.6763	24.6785	23.8151	23.8007	23.8468	24.915	24.5783	24.7336	24.9205	24.6851	24.7022	23.9491	23.9083	23.9227	24.8736	24.7258	24.7469	24.8222	24.5663	24.6539	23.7587	23.7878	23.8468	24.7106	24.4635	24.6323	24.8233	24.7774	24.6793	23.7374	23.706	23.7708			+	+				1.16687
BSU_12380	O34354	uxaB	6.64886	0.0160491	+	17.8176	17.903	18.9457	18.1519	18.2256	19.1441	17.9549	17.8627	17.9604	17.7312	17.8508	19.1288	18.0307	18.3819	19.2857	17.7596	17.7557	18.0603	17.8848	17.8171	18.6255	18.3246	17.9105	18.8699	18.1417	17.8093	17.7891	17.8367	18.0412	19.0828	18.1004	18.3843	19.2767	17.9634	18.0231	18.0317		+						0.440898
BSU_29550	O34355	ytcJ	8.52666	0.100944		24.061	24.3111	24.3395	24.1182	24.2508	24.3719	24.3595	24.4721	24.4968	24.0839	24.3421	24.3314	24.1085	24.2865	24.4047	24.3467	24.4745	24.5316	24.0243	24.2597	24.3545	24.1303	24.2977	24.3589	24.2946	24.4538	24.5188	24.0749	24.3315	24.3326	24.1157	24.1681	24.3521	24.4373	24.4879	24.4401		+	+	+				2.84757
BSU_29840	O34357	ytpP	3.23072	0.0473743	+	23.1798	23.488	23.6173	22.8766	23.4547	23.8612	23.1997	23.2012	23.5364	23.4102	23.548	23.4854	22.8853	23.3206	23.5392	23.2179	23.1386	23.1525	23.0994	23.4532	23.7235	23.0855	23.4834	23.8429	23.3358	23.2577	23.6699	23.0298	23.4627	23.6428	22.6591	23.5602	24.2016	23.0452	23.2072	23.7869		+		+				1.19934
BSU_12900	O34358	htrA	10.8718	0.00969032	+	24.5199	25.689	25.7294	24.4917	25.6481	25.732	24.6167	25.0852	25.3838	24.6313	25.6875	25.6601	24.5427	25.5351	25.6995	24.7013	25.0192	25.3154	24.4017	25.6026	25.6351	24.3147	25.5818	25.6822	24.4713	25.0603	25.3565	24.5268	25.7769	25.8931	24.6176	25.8274	25.8145	24.6776	25.1761	25.4796	+	+						3.8251
BSU_02810	O34360	cwlK	1.17336	0.219336		19.4419	19.1099	19.2826	19.4381	19.2754	19.2358	18.9256	18.9242	18.9491	19.1	18.8927	18.9865	19.1658	18.9318	18.9784	18.8956	18.8753	18.8282	19.8251	19.2547	19.6063	19.692	19.498	19.4478	18.9526	19.0399	19.0454	19.4008	19.1823	19.2551	19.4565	19.3963	19.2812	18.9285	18.8574	18.9737			+	+				0.62922
BSU_13220	O34362	ykoD	1.16302	0.0919156		17.7375	17.8961	17.5352	17.7537	17.8837	17.195	18.3502	18.4255	18.2441	17.2644	17.6717	17.2305	17.5352	17.6613	16.7731	17.8448	17.9337	18.0335	17.729	17.7875	17.4582	17.4542	17.6397	17.264	18.1368	18.2585	17.9933	18.2193	18.2292	17.9169	18.2716	18.3503	17.548	19.0689	19.0844	18.7056								0.187111
BSU_02840	O34364	ycdG	13.6685	0.00945238	+	21.9038	23.1137	23.5437	21.7573	22.5167	22.7493	23.5993	24.5191	23.8727	22.0941	23.0411	23.5001	21.7815	22.6439	22.5925	23.5755	24.5174	23.8792	21.8934	22.9421	23.528	21.9171	22.4135	22.9325	23.5116	24.4996	23.9302	21.7239	23.358	23.603	21.5733	22.4926	22.7229	23.7107	24.5402	23.8087	+	+	+	+	+	+		2.73613
BSU_30570	O34365	ytmB	1.90856	0.588305		23.9259	23.9317	23.9895	23.9838	23.8834	23.9875	24.0194	23.9595	24.1459	23.9178	23.8521	23.8842	23.9401	23.896	23.9547	23.9742	23.9371	24.0855	23.8439	23.9223	24.0069	23.9859	23.8014	24.008	23.9877	24.0042	24.148	24.0162	24.0205	24.0775	24.0255	23.9527	23.9996	24.0963	23.937	24.2041								0.0274767
BSU_35150	O34366	yvzB	7.19652	0.00900952	+	24.4722	24.0356	23.7515	22.8083	22.6922	23.2141	26.2291	25.4844	26.165	24.4014	23.6401	23.5808	22.6181	22.5942	22.8236	26.1225	25.1645	25.1863	24.0148	24.0879	23.8135	22.7933	22.5824	23.2515	26.6889	25.4542	25.887	25.0005	24.3789	23.8603	23.0136	22.9001	23.5673	25.8758	25.8346	27.4217		+	+	+	+		+	0.537609
BSU_12210	O34374	yjiB	11.0288	0.00882955	+	20.1099	20.3406	20.6083	19.6958	19.8154	19.8641	21.5703	21.5219	21.5214	20.0856	20.3533	20.4988	19.5609	19.5895	19.5628	21.5564	21.4991	21.5634	20.0358	20.2269	20.6704	19.6148	19.9157	19.848	21.6716	21.6786	21.6452	20.2082	20.4416	20.6558	19.9118	19.9409	20.1813	21.4829	21.388	21.3555		+	+	+	+	+		1.33859
BSU_35220	O34375	minJ	12.8841	0.0247299	+	24.004	23.8541	24.1254	23.7069	23.6445	23.8351	24.2278	24.1456	24.248	24.0159	23.8641	24.1658	23.7388	23.6368	23.836	24.1848	24.1194	24.2768	23.9855	23.8285	24.0636	23.659	23.6374	23.8176	24.2045	24.1787	24.2766	24.0105	23.8698	24.1467	23.723	23.6592	23.8517	24.294	24.1387	24.1907			+	+		+		3.14473
BSU_01880	O34380	ybcI	7.15831	0.00954909	+	24.637	25.5937	26.3565	25.0828	25.766	26.3959	23.5917	23.7932	24.8597	24.8818	25.8884	26.4576	24.8725	26.4141	26.8169	23.3407	23.6181	24.679	24.8011	25.7949	26.4729	25.6021	25.6568	26.0892	23.5818	23.7896	24.7381	24.2282	25.0979	26.139	24.7737	25.2272	26.2816	23.8525	23.9719	25.1621	+	+	+	+				1.38109
BSU_17080	O34381	pksA	8.4148	0.0215747	+	20.5827	20.621	20.5386	20.4611	20.3826	20.5381	21.179	21.0298	21.0574	20.6092	20.7183	20.4715	20.4904	20.3695	20.5304	21.2905	21.1516	21.152	20.6193	20.5369	20.6019	20.3968	20.4329	20.5838	21.0141	20.8856	20.9469	20.5196	20.6079	20.5425	20.4961	20.3456	20.5002	21.2324	21.0521	21.0732			+	+				0.246407
BSU_19340	O34383	yocR	13.3816	0.00935115	+	23.3255	23.2985	23.0449	22.7474	22.5442	22.4784	23.7773	23.7708	23.6967	23.3096	23.2818	23.2122	22.7103	22.5879	22.5509	23.7672	23.7051	23.6677	23.314	23.3182	22.9107	22.7584	22.4923	22.5146	23.6664	23.7441	23.7097	23.3528	23.2955	23.0116	22.7734	22.5524	22.3698	23.8982	23.8633	23.7128			+	+	+	+	+	0.709766
BSU_02910	O34384	yceE	2.99046	0.0937199		25.3085	25.5842	25.7004	25.3035	25.5283	25.7962	25.2858	25.394	25.8387	25.4232	25.7341	25.778	25.2205	25.5412	25.7229	25.4288	25.3212	25.6385	24.9907	25.4708	25.6356	25.3363	25.5683	25.6649	25.2233	25.5505	26.0674	25.5115	25.5476	25.6875	25.3536	25.4754	26.0007	25.2054	25.3102	25.8101								0.703084
BSU_30770	O34385	mntA	1.70886	0.100736		25.0444	24.9087	24.9423	25.1825	24.958	24.9132	25.5836	25.4508	25.5379	25.1435	25.1319	25.1338	25.1859	25.0001	25.0118	25.6541	25.5343	25.6462	24.7786	24.5105	24.551	25.0814	25.1413	24.6145	25.8179	25.6798	25.7915	25.2112	25.0838	25.1422	25.2801	24.7327	25.1133	25.2788	25.1384	25.1761			+	+				0.219754
BSU_29880	O34389	malS	12.3387	0.00965	+	23.6103	24.638	25.4952	23.3657	23.8609	24.3189	24.9997	26.1615	26.371	23.9711	24.7056	25.3965	23.6476	23.9797	24.1671	25.0066	26.2842	26.451	23.3767	24.3954	25.625	23.0367	23.9243	24.4598	25.0296	26.2065	26.4286	23.4831	24.8129	25.464	23.4128	23.6786	24.3298	24.963	25.9937	26.2336	+	+	+	+	+	+		2.01014
BSU_30420	O34392	ytrE	6.39102	0.0394847	+	25.1071	24.9998	24.5507	25.0846	24.9871	24.5045	24.9973	24.929	24.699	25.1274	24.9728	24.5723	25.1302	25.0534	24.5603	25.0739	24.9173	24.8541	25.153	25.1047	24.6163	25.103	24.8419	24.5701	24.9145	24.9044	24.5594	25.041	24.9219	24.4635	25.0205	25.0661	24.3831	25.0036	24.9653	24.6834		+						0.770665
BSU_12230	O34394	yjjA	16.3745	0.00857325	+	26.0822	26.0981	26.2712	25.8267	25.8009	25.8205	27.2338	26.9886	27.1255	26.0938	26.089	26.2877	25.8243	25.767	25.8369	27.1744	27.0417	27.1386	26.1013	26.1407	26.2704	25.871	25.9186	25.8505	27.2257	27.0657	27.1523	26.0514	26.0647	26.2554	25.7848	25.7173	25.7742	27.3014	26.8586	27.0857		+	+	+		+		0.229505
BSU_18440	O34399	gltB	8.88978	0.00808163	+	24.6821	24.5389	24.443	24.5432	24.3077	24.3234	27.9634	27.7512	27.7197	24.8904	24.7204	24.7977	24.5807	24.3128	24.4949	28.6075	28.2283	28.3503	24.3299	24.2079	23.8897	24.3812	24.0411	24.0127	27.1216	27.0466	26.9473	24.8258	24.6882	24.6416	24.6677	24.5693	24.4626	28.1611	27.9788	27.8614			+	+				0.231682
BSU_07955	O34400	yfkA	14.8436	0.00958571	+	24.2649	24.1914	23.9117	24.36	24.344	24.2022	23.4287	23.3558	23.2033	24.2404	24.1639	23.8965	24.3851	24.3493	24.259	23.4207	23.4074	23.2933	24.3302	24.2766	23.9141	24.3058	24.3173	24.1674	23.5312	23.3333	23.1503	24.2239	24.1338	23.9243	24.389	24.3653	24.1801	23.3344	23.3267	23.1665		+	+	+		+		0.602521
BSU_20730	O34401	yopX	2.55655	0.030874	+	16.6285	17.1442	17.0868	16.4711	17.0508	16.7985	17.854	17.9131	17.6414	16.7057	17.324	17.2872	16.8115	17.1394	16.9079	18.0424	18.089	17.8047	16.9133	17.2927	17.3186	16.7014	17.5379	17.2446	18.161	18.0844	17.8978	16.2664	16.8159	16.6548	15.9004	16.475	16.2431	17.3587	17.5659	17.2219			+	+				0.959012
BSU_29080	O34403	mutM	5.82308	0.137632		23.6426	23.8589	23.9598	23.7094	23.8678	24.0746	23.6352	23.7593	23.7695	23.5793	23.8993	23.9354	23.6972	23.9199	24.1363	23.6142	23.7703	23.8598	23.7687	23.7954	23.9341	23.7063	23.7976	23.9608	23.6701	23.7606	23.7261	23.5799	23.8819	24.0098	23.7247	23.886	24.1267	23.6214	23.747	23.7225		+						1.42281
BSU_29620	O34411	hisK	12.914	0.0100699	+	22.9655	23.0525	22.8818	22.7265	22.6018	22.413	25.1118	24.86	24.6194	22.7063	22.9068	22.8804	22.6445	22.4702	22.2701	24.8176	24.6195	24.5037	23.094	23.1228	22.896	22.8165	22.7528	22.6343	25.146	24.8649	24.5884	23.0962	23.1279	22.869	22.7186	22.5824	22.3345	25.3719	25.0956	24.7662			+	+		+		0.229276
BSU_14990	O34412	ylbF	5.2085	0.0151869	+	21.0737	20.7761	20.2517	21.2568	21.0525	20.902	19.5989	19.5381	19.4944	21.3101	20.9222	20.4594	21.2723	21.2314	20.8602	19.7715	20.0751	19.3789	20.4683	20.4902	19.9588	21.0829	20.7133	20.613	19.3553	19.0369	19.1178	21.4428	20.9159	20.3368	21.4151	21.2127	21.2327	19.6699	19.5022	19.9863		+	+	+				0.369585
BSU_07890	O34418	yfkI	14.8441	0.00948148	+	21.933	23.191	24.0199	21.7939	22.4509	23.1592	23.3397	24.4006	24.8415	22.0796	23.1756	23.916	21.7839	22.4314	22.9838	23.2478	24.4546	24.8072	21.8835	22.966	24.1382	21.9648	22.4657	23.3111	23.2556	24.3158	24.8621	21.8359	23.4313	24.0055	21.633	22.4556	23.1826	23.5156	24.4314	24.855	+	+	+	+	+	+		2.91459
BSU_29520	O34424	yteJ	5.74018	0.024152	+	22.4224	22.3953	22.6885	22.8457	22.7343	22.8358	21.9508	22.0279	22.2796	22.2251	22.2555	22.5982	22.7431	22.6204	22.7203	21.8805	21.9871	22.1892	22.4082	22.3779	22.6389	22.8233	22.6021	22.8741	22.0228	22.1446	22.5123	22.6338	22.5524	22.8284	22.9707	22.9805	22.9131	21.949	21.9521	22.1373			+	+				0.06443
BSU_29020	O34425	gapB	1.27141	0.0408027	+	27.4505	27.6085	27.4666	27.5769	27.9171	27.5029	25.4866	25.7803	25.8724	27.9973	28.2077	27.979	28.1069	28.4695	28.294	25.4976	25.6769	25.914	26.2856	26.2543	26.239	26.1573	29.0427	25.6601	25.1907	25.8223	25.7769	28.0687	28.3636	28.1818	28.4665	26.2392	28.5545	25.7715	25.8418	25.9261			+	+				0.0612836
BSU_29010	O34426	speH	8.69738	0.00943726	+	22.8097	22.6334	21.6356	22.7738	23.0769	22.189	21.5026	21.3839	20.8657	23.0967	22.8818	21.5818	22.8249	23.0904	22.0926	21.6672	21.3225	20.6083	22.7602	22.6841	21.856	22.9893	22.9556	22.4067	21.6909	21.5444	21.0693	22.572	22.3344	21.469	22.5074	23.1845	22.0676	21.1498	21.2849	20.9195		+	+	+		+		0.326835
BSU_12260	O34428	yjlA	16	0.00930909	+	21.059	21.9029	23.4509	20.6779	21.7143	23.2764	21.7126	21.9321	22.9601	20.9563	21.8607	23.4529	20.6847	21.6082	23.285	21.4741	21.7715	22.9261	21.0954	21.8957	23.4842	20.5914	21.7298	23.3287	21.8588	22.031	23.0647	21.1254	21.9525	23.4157	20.7577	21.8047	23.2155	21.805	21.9937	22.8893	+	+	+	+				3.87065
BSU_20660	O34429	yoqE	1.67064	0.132809		18.7714	18.9377	19.1379	18.4733	18.7839	18.9749	19.0313	19.2241	19.2052	18.6411	18.6709	19.1957	18.3994	18.3482	19.1235	19.0165	18.9396	19.2076	18.9866	19.1886	19.1663	18.4667	19.4051	18.9719	18.9888	19.3972	19.1545	18.6867	18.9535	19.0518	18.5539	18.5983	18.8293	19.0886	19.3355	19.2536		+		+				0.377612
BSU_19030	O34433	yobO	0.115345	0.377792		22.2613	22.5282	22.35	22.1066	22.573	21.9477	21.3658	21.5499	21.4516	22.8402	23.1114	22.9225	22.5048	22.9311	22.6638	21.2523	21.402	21.3339	20.9324	21.1748	21.101	20.7234	23.5431	20.0519	21.2094	21.5573	21.4166	23.0113	23.2983	23.0264	23.0917	21.2448	23.1274	21.6357	21.6905	21.6041								0.100765
BSU_06190	O34434	ydjG	10.6768	0.00847619	+	25.101	24.7714	23.9588	25.4682	25.0938	24.4392	23.7227	23.5335	22.8529	24.9504	24.591	23.8184	25.2483	24.9189	24.3295	23.6483	23.4141	22.7321	25.1964	24.9014	24.0515	25.7297	25.0228	24.7762	23.8969	23.7238	23.0602	25.1562	24.822	24.0065	25.4265	25.3395	24.2119	23.6229	23.4625	22.7663		+	+	+				1.28449
BSU_12840	O34436	pit	1.32758	0.371469		21.8151	21.7874	21.8693	21.8348	21.73	21.726	21.5499	21.5041	21.6177	21.6053	21.6723	21.9465	21.7497	21.693	21.6191	21.4753	21.3966	21.5661	21.8187	21.7767	21.7634	21.8691	21.604	21.619	21.438	21.4553	21.5953	22.0212	21.9131	21.898	21.8855	21.8928	21.94	21.7365	21.6602	21.6917				+				0.0697235
BSU_07900	O34437	yfkH	11.2204	0.00836681	+	18.2749	19.7258	20.7171	18.3373	19.1589	19.8823	19.6887	20.8132	21.2512	18.3783	19.7584	20.7565	18.2845	19.3125	19.7472	19.4636	20.8721	21.1212	18.3091	19.4634	20.6192	18.8168	19.1972	19.8287	19.6633	20.7332	21.3909	18.1374	19.9554	20.7758	17.9106	18.9671	20.0711	19.9392	20.8343	21.2414	+	+	+	+		+		3.0873
BSU_07600	O34439	yflP	2.01933	0.206056		18.675	18.4034	18.8109	18.7123	18.4345	18.8773	18.6844	18.6795	18.8943	18.7876	18.1976	18.8376	18.7162	18.2965	18.8067	18.5515	18.6084	18.7516	18.8235	18.4963	18.8579	18.726	18.3926	19.1095	18.7652	18.8128	19.097	18.414	18.5164	18.7371	18.6948	18.6143	18.7157	18.7365	18.6174	18.8344								0.748364
BSU_07460	O34440	yfmI	3.17003	0.0248921	+	18.8909	18.7682	18.9928	18.5233	18.5887	18.5608	19.7709	19.6708	19.8054	18.84	18.7677	18.9792	18.8235	18.9703	18.9002	19.1285	18.9996	19.2435	18.8463	18.7565	18.9293	18.5259	18.4949	18.3692	19.8883	19.8683	19.9749	18.9865	18.7804	19.07	18.2205	18.301	18.4131	20.296	20.1446	20.1978			+	+				1.19377
BSU_15660	O34441	yloC	5.22205	0.119177		25.0029	25.0756	25.164	25.085	25.2552	25.4126	24.9344	24.9225	25.0131	25.0878	25.1569	25.2387	25.1485	25.3665	25.5398	25.0038	24.9926	25.0949	24.9532	25.0137	25.1138	25.0143	25.2187	25.3534	24.8914	24.8846	24.9896	24.9677	25.0562	25.1395	25.0922	25.1805	25.3445	24.9079	24.8903	24.9547								0.532031
BSU_13300	O34442	mgtE	4.29205	0.0653977		24.6289	25.0274	25.0225	24.621	25.2738	25.0991	24.8539	25.0254	25.0269	24.6541	24.9344	24.9743	24.7222	25.2072	25.0731	24.8175	24.9351	24.9384	24.5364	25.2472	25.1092	24.4432	25.1459	25.2312	24.8101	25.0834	25.1027	24.6962	24.9007	24.9842	24.6977	25.4684	24.9931	24.9341	25.0577	25.0396		+	+					1.52983
BSU_27610	O34443	apt	10.8463	0.00886721	+	26.083	25.7284	25.4579	26.165	25.9727	26.029	24.4832	24.3179	24.4894	26.0212	25.6543	25.3366	26.0505	25.9228	25.8284	24.4798	24.2877	24.1721	25.854	25.81	25.5532	26.2007	25.9093	25.959	24.5327	24.4135	24.6131	26.3739	25.7209	25.4839	26.2439	26.0861	26.2996	24.4371	24.2525	24.6828		+	+	+		+		1.04289
BSU_15070	O34445	ylbN	4.36986	0.0395465	+	24.6143	24.5061	24.1575	24.5547	24.6727	24.7266	24.2894	24.0928	23.9778	24.8339	24.6991	24.2735	24.5564	24.7273	24.7445	24.4634	24.1717	23.7983	24.2954	24.4218	24.147	24.559	24.5711	24.5421	24.2091	24.1023	24.0266	24.7136	24.3975	24.052	24.5488	24.7197	24.8934	24.1958	24.0043	24.1085		+		+		+		0.222542
BSU_02920	O34447	yceF	9.25395	0.0132105	+	23.7612	23.6458	23.689	24.0801	23.8668	23.8421	22.8385	22.8759	23.1462	23.5943	23.533	23.6895	23.9237	23.76	23.806	22.773	22.7462	23.1553	23.9376	23.7957	23.7613	24.2904	23.8865	23.9499	22.9084	22.9799	23.2461	23.7518	23.6086	23.6162	24.0262	23.9538	23.7704	22.8343	22.9017	23.0373			+	+				0.384947
BSU_20800	O34448	yopQ	8.86303	0.0540816		25.6203	25.7599	26.0189	25.7671	25.8928	26.1433	25.6581	25.7062	25.9543	25.6374	25.7626	26.0047	25.7611	25.8445	26.1957	25.6346	25.6658	25.9105	25.6117	25.7642	25.9881	25.6943	25.9396	26.0762	25.6049	25.6926	25.9437	25.6118	25.7528	26.0639	25.846	25.8943	26.1579	25.7349	25.7602	26.0086		+						3.94535
BSU_35010	O34450	nagA	8.64111	0.0449046	+	24.4052	24.3879	24.8094	24.3033	24.2847	24.5019	24.5053	24.5362	24.7989	24.4082	24.3371	24.8042	24.2941	24.2759	24.4383	24.549	24.5393	24.8859	24.4097	24.3963	24.7605	24.2694	24.2982	24.5693	24.4162	24.4651	24.719	24.3976	24.4303	24.8635	24.3463	24.2801	24.4982	24.5508	24.6042	24.792		+		+		+		0.248976
BSU_27490	O34452	yrrB	7.26206	0.0157171	+	19.7029	19.5863	19.5883	19.8592	19.8962	19.8827	18.786	18.8851	18.8487	19.7675	19.6356	19.591	19.9358	19.9376	19.6692	18.9015	19.1741	18.8537	19.4291	19.5909	19.5708	19.8673	19.7586	19.8359	18.6689	18.5736	18.7482	19.9122	19.5325	19.6032	19.7746	19.9924	20.143	18.7876	18.9076	18.9443			+	+				0.328022
BSU_07630	O34453	nos	7.65994	0.045159	+	23.7524	23.5537	23.3935	23.8803	23.6916	23.4844	23.5995	23.3868	23.2514	23.7873	23.5782	23.3848	23.8263	23.6522	23.5231	23.6538	23.3458	23.2055	23.6901	23.539	23.3853	23.8456	23.5821	23.4539	23.5246	23.3911	23.2061	23.7799	23.5438	23.4105	23.969	23.8406	23.4762	23.62	23.4234	23.3426		+		+				2.38879
BSU_12850	O34454	ykaA	1.61679	0.439435		27.6758	27.575	27.3749	27.6619	27.5358	27.4482	27.4993	27.4425	27.423	27.8032	27.6604	27.5001	27.7488	27.6478	27.5935	27.6543	27.5053	27.5582	27.5912	27.5512	27.2978	27.5651	27.4617	27.3707	27.4214	27.397	27.3734	27.6331	27.5133	27.3267	27.6719	27.4978	27.3802	27.4222	27.4253	27.3375		+						0.572076
BSU_29460	O34457	moaB	8.58201	0.0181086	+	22.5257	22.4705	22.51	22.1905	22.1128	22.211	22.9727	22.8523	23.0184	22.6831	22.4856	22.5403	22.2295	22.1266	22.1933	22.9887	22.8853	22.8639	22.3654	22.4586	22.4572	22.1943	22.1022	22.0347	22.9867	22.9323	23.1144	22.5284	22.4673	22.5326	22.1477	22.1097	22.4049	22.9428	22.7392	23.077			+	+	+			0.23545
BSU_34930	O34459	hisZ	12.0017	0.0084	+	21.1981	21.1359	21.1039	20.4648	20.4643	20.4913	22.6799	22.6254	22.5304	21.2236	21.2014	21.0878	20.3798	20.4003	20.4768	22.7908	22.7123	22.6362	21.3224	21.1708	21.0368	20.4933	20.3047	20.2129	22.8234	22.7529	22.6568	21.0484	21.0354	21.1871	20.5214	20.6879	20.7844	22.4257	22.411	22.2983			+	+	+	+	+	0.261423
BSU_02970	O34464	yceK	9.311	0.012024	+	23.4074	24.0448	23.8716	23.3677	24.1065	24.1969	22.8792	23.1895	23.1385	23.3295	24.0699	23.9064	23.4217	23.9885	24.3007	22.8468	23.227	23.1189	23.587	24.1372	24.0376	23.4151	24.131	24.3523	22.8898	23.2454	23.2114	23.3057	23.9273	23.6706	23.2663	24.2001	23.9376	22.901	23.096	23.0852	+	+	+	+				2.36578
BSU_15100	O34468	ylbP	8.76935	0.00853918	+	23.5167	23.8041	25.44	23.3229	23.3041	24.6196	25.3342	25.5835	26.8709	23.7202	23.9486	25.4374	23.2111	23.4424	24.5376	25.3247	25.5722	26.9035	23.1651	23.387	25.2947	23.0331	24.0336	24.6543	25.4468	25.6844	27.2048	23.6648	24.0767	25.588	23.7245	22.4365	24.667	25.2312	25.4937	26.5045		+	+	+		+		0.448413
BSU_06770	O34469	yeeB	9.52753	0.0257807	+	26.2055	26.1041	25.8228	26.1026	25.9761	25.7152	26.4296	26.3857	26.2992	26.1628	26.0471	25.763	26.1259	25.9327	25.6997	26.4281	26.3979	26.3219	26.2374	26.148	25.8246	26.0749	25.9078	25.7449	26.3201	26.3217	26.2393	26.2164	26.117	25.8808	26.1071	26.0877	25.7009	26.5405	26.4374	26.3363		+		+				1.27988
BSU_15050	O34470	ylbL	5.81947	0.159467		24.8931	24.8804	25.0173	24.8931	24.9049	25.0907	24.6866	24.6686	24.7865	24.9289	24.9069	24.9842	24.8827	24.8736	25.0963	24.7381	24.7492	24.8543	24.903	24.876	25.0525	24.9058	24.8457	25.1539	24.5941	24.5667	24.7166	24.8474	24.8582	25.015	24.8909	24.9955	25.0219	24.7277	24.6898	24.7887			+	+				0.172236
BSU_29950	O34471	ytlQ	1.03873	0.553148		24.2281	24.1138	24.3461	24.1777	24.0637	24.2381	24.291	24.2916	24.1987	24.2916	24.1708	24.3283	24.2344	24.1256	24.2891	24.3743	24.4047	24.3663	24.235	24.0447	24.2927	24.1551	23.9439	24.1572	24.124	24.1543	23.9949	24.1576	24.1258	24.4174	24.1435	24.1217	24.2681	24.3746	24.3158	24.235								1.00112
BSU_18370	O34474	yoeA	8.27865	0.0117577	+	19.8415	19.8897	20.0721	19.4916	19.425	19.4816	20.7045	20.6909	20.7574	19.7589	19.9156	20.2175	19.2695	19.2673	19.3819	20.619	20.6679	20.8299	19.6726	19.7232	19.8204	19.4201	19.5568	19.3642	20.7628	20.7572	20.7712	20.093	20.0304	20.1785	19.7852	19.4509	19.6986	20.7316	20.6475	20.6712			+	+		+		0.111728
BSU_07830	O34475	yfkO	4.90464	0.0320339	+	26.55	26.2776	26.6806	26.7268	26.5479	26.8888	26.1031	25.986	26.4263	26.4799	26.1221	26.6422	26.7161	26.6183	26.8924	26.0916	26.0183	26.4914	26.7006	26.4942	26.8287	26.8108	26.3105	27.1049	26.2467	26.041	26.4981	26.4695	26.2167	26.5709	26.6537	26.7149	26.6692	25.9711	25.8986	26.2893			+	+				0.945876
BSU_29970	O34476	ytkP	3.75183	0.0324337	+	22.7619	22.5279	22.6154	22.5588	22.4911	22.8302	22.0684	21.7542	22.1722	22.7605	22.4718	22.3642	22.4809	22.4915	22.5868	22.0384	21.7633	21.8363	22.4032	22.546	22.8364	22.7763	22.5578	22.7815	22.2735	21.8499	22.3687	23.122	22.5659	22.6457	22.4191	22.4238	23.1223	21.8932	21.6494	22.3116			+	+				0.486209
BSU_02720	O34478	yccF	14.7284	0.00901657	+	26.6511	26.5117	26.3669	26.9953	26.8501	26.7532	25.1241	25.0771	25.0506	26.5968	26.4996	26.381	27.0283	26.8551	26.8107	25.1693	25.1292	25.1852	26.7956	26.6624	26.4752	26.9768	26.739	26.8377	25.102	25.088	25.071	26.5609	26.373	26.2445	26.9808	26.9563	26.6111	25.1009	25.0142	24.8955			+	+				0.556534
BSU_27480	O34481	yrrC	12.1725	0.0144984	+	23.4979	23.6951	23.6092	23.6924	23.9146	23.8357	22.9004	23.1958	23.0454	23.4655	23.701	23.5398	23.6631	23.8391	23.8139	22.9771	23.2686	23.0779	23.5884	23.7908	23.6748	23.7296	23.9677	23.8362	22.8989	23.1645	22.9897	23.4398	23.5935	23.613	23.6844	23.9369	23.8571	22.8252	23.1542	23.0685			+	+				1.2644
BSU_02690	O34482	ansZ	5.10877	0.0384385	+	20.9392	21.228	21.5481	20.9545	21.2177	21.5484	21.3585	21.3886	21.6765	20.8636	21.108	21.4261	20.869	21.1041	21.5034	21.3181	21.323	21.6177	20.8459	21.1939	21.6094	20.8862	21.1693	21.3727	21.4619	21.4763	21.7119	21.1079	21.382	21.6089	21.1085	21.3798	21.7692	21.2955	21.3667	21.7		+	+	+				1.16056
BSU_35000	O34483	hprK	11.6092	0.0101341	+	25.2971	25.2369	25.2403	25.184	25.1168	25.0087	26.1913	26.1431	26.0943	25.248	25.166	25.2022	25.0739	25.0595	24.8951	26.1791	26.2293	26.2551	25.2362	25.2135	25.1975	25.196	25.2195	25.0617	26.1289	26.1014	26.0787	25.4072	25.3311	25.3211	25.2819	25.0715	25.0694	26.2659	26.0987	25.9489			+	+				0.336985
BSU_07690	O34484	mapB	0.67526	0.68739		25.5074	25.5853	25.5992	25.6602	25.5462	25.5926	25.5514	25.5383	25.4143	25.5013	25.5468	25.5648	25.7269	25.6018	25.5701	25.4807	25.4522	25.3554	25.6382	25.6511	25.6047	25.7399	25.5911	25.733	25.5823	25.4962	25.3995	25.3826	25.5579	25.6281	25.5137	25.4457	25.4747	25.5912	25.6666	25.488								0.408453
BSU_30580	O34493	ytmA	5.89041	0.0229244	+	19.5915	20.2733	20.4991	19.5877	19.9966	20.2302	20.0466	20.5027	20.362	19.7562	20.281	20.4388	19.7998	20.0153	20.1821	20.0331	20.4292	20.2763	19.5541	20.0444	20.4717	19.5542	19.9644	20.3289	19.913	20.3302	20.2993	19.4642	20.4946	20.5866	19.409	20.0102	20.1796	20.1939	20.7486	20.5105	+	+	+	+				1.92162
BSU_29830	O34496	ytpQ	14.5508	0.0166643	+	25.144	25.4698	25.8349	25.1829	25.4614	25.9326	25.1461	25.2983	25.5662	25.1816	25.5047	25.8121	25.2077	25.4428	25.9863	25.1589	25.3041	25.5989	25.1331	25.4083	25.8787	25.154	25.4603	25.9337	25.0947	25.2737	25.522	25.1174	25.4963	25.8139	25.1871	25.4812	25.8778	25.1848	25.3172	25.5776	+	+						3.06418
BSU_13020	O34497	ykgA	12.1028	0.00814938	+	22.9882	24.6916	24.5991	22.5067	23.8051	23.8954	24.8043	25.4004	24.4729	23.1964	24.7432	24.5596	22.5565	23.9423	23.6591	24.7536	25.3445	24.4443	22.802	24.3808	24.6671	22.4696	23.8808	24.1383	24.8047	25.546	24.6383	22.9661	24.9508	24.5706	22.494	23.5921	23.8889	24.8545	25.3105	24.3361	+	+	+	+	+	+		2.96523
BSU_13010	O34499	pgl	5.48876	0.0198634	+	26.3	26.4751	26.7915	26.1609	26.2498	26.5904	27.241	27.0893	27.2176	26.1598	26.4227	26.6489	26.0579	26.0379	26.3464	27.2067	26.869	26.9146	26.2185	26.3213	26.6999	26.1193	26.3293	26.5326	27.2288	27.1734	27.3113	26.5219	26.6813	27.0255	26.3054	26.3823	26.8922	27.2874	27.2254	27.427		+	+	+				0.491618
BSU_02880	O34504	yceB	8.9392	0.0219315	+	21.9074	22.542	22.337	21.8435	22.1682	22.109	22.2324	22.4885	22.6742	22.0027	22.629	22.3101	21.7864	22.0315	22.0541	22.2575	22.5228	22.7058	21.9068	22.5123	22.3888	21.8622	22.1113	22.1454	22.1721	22.4341	22.6786	21.8127	22.4848	22.3122	21.882	22.3618	22.1276	22.2676	22.5086	22.6381	+	+	+	+				3.07574
BSU_15770	O34507	prkC	3.7293	0.365581		25.4326	25.4432	25.6893	25.4469	25.4194	25.6175	25.4808	25.4105	25.5895	25.3475	25.4165	25.6628	25.4276	25.3526	25.6142	25.4758	25.4178	25.6927	25.4991	25.5014	25.7213	25.4706	25.4525	25.6657	25.3942	25.3421	25.5025	25.4512	25.4117	25.6839	25.4424	25.453	25.5726	25.5723	25.4717	25.5732		+						0.0694559
BSU_12980	O34508	ykfB	7.80407	0.00943713	+	22.3246	21.5257	22.5459	21.8549	21.6433	19.5175	20.564	20.6134	21.3127	22.056	21.704	22.7162	22.0164	22.0353	19.5852	20.6485	20.6587	21.2022	21.9302	21.6721	22.5158	21.8934	21.4336	19.3917	20.3048	20.229	21.0391	22.9876	21.201	22.4056	21.655	21.4609	19.5755	20.7387	20.9526	21.6967			+	+		+		1.01044
BSU_07490	O34510	yfmF	5.49844	0.0447428	+	23.3175	23.3948	23.0057	23.3709	23.3955	23.1095	23.3561	23.4022	22.7547	23.3438	23.383	22.8592	23.4943	23.3784	23.0795	23.4485	23.412	22.846	23.3397	23.4309	23.1338	23.3848	23.3202	23.331	23.3171	23.3839	22.6949	23.2689	23.3705	23.024	23.2335	23.4878	22.9182	23.3027	23.4108	22.7232		+						1.19314
BSU_07420	O34512	yfmM	12.8802	0.00942373	+	26.4747	26.2108	25.3652	26.5879	26.3836	25.6348	25.8959	25.7246	24.9231	26.4608	26.1996	25.3745	26.6325	26.4398	25.7424	25.9007	25.6908	25.0657	26.5602	26.35	25.3613	26.6122	26.4197	25.6311	25.9634	25.8069	24.7704	26.4032	26.0827	25.3598	26.5189	26.2912	25.531	25.8237	25.6761	24.9332		+	+	+				1.37057
BSU_15060	O34513		4.53799	0.0413943	+	22.7395	22.8037	23.1041	22.7252	22.814	22.8818	23.2273	23.2504	23.4414	22.6887	22.7802	23.0905	22.7577	22.7867	22.8448	23.0199	23.0379	23.3462	22.7376	22.7836	23.098	22.5369	22.8138	22.8311	23.4479	23.501	23.6776	22.7923	22.8473	23.1237	22.881	22.8416	22.9694	23.2139	23.2122	23.3005		+	+	+				0.80105
BSU_30780	O34514	menC	10.1023	0.0141677	+	23.6923	24.3548	24.7649	23.6947	24.1601	24.7164	23.8476	24.4093	24.3646	23.8103	24.3588	24.7225	23.7468	24.1942	24.6538	23.7835	24.3803	24.3526	23.632	24.2363	24.8442	23.619	24.1711	24.8178	23.7148	24.3501	24.286	23.6345	24.4694	24.7281	23.7182	24.1149	24.6776	24.0445	24.4975	24.4552	+	+						2.74953
BSU_19150	O34516	yocB	10.0346	0.00852632	+	20.5809	21.9499	21.922	20.3264	21.0739	20.8196	21.6152	23.8888	22.818	21.0034	21.9364	21.7557	20.5284	21.1304	20.64	21.3933	23.6732	22.723	20.4863	21.71	22.0542	20.5698	21.125	21.1948	21.5086	24.0164	23.1449	20.253	22.2034	21.9562	19.8808	20.9663	20.6239	21.9436	23.9768	22.5861	+	+	+	+	+	+		2.18394
BSU_34920	O34520	hisG	1.06335	0.10549		18.3019	18.0986	18.0474	17.9257	17.8684	17.9014	18.8541	18.6978	18.6685	18.6871	18.6191	18.5295	18.4701	18.0918	18.4377	19.1502	18.8748	18.7818	18.2542	18.1685	18.1797	18.104	18.0785	17.9903	18.8737	18.8075	18.7783	17.9645	17.5081	17.4329	17.2029	17.4348	17.2762	18.5382	18.4113	18.4454			+	+				0.203967
BSU_07700	O34521	nagP	9.85085	0.0104444	+	23.3565	23.3668	24.6099	23.4715	23.2945	24.4104	23.5577	23.584	24.4636	23.4896	23.3379	24.6229	23.5552	23.3924	24.354	23.7223	23.7599	24.5355	23.2872	23.459	24.5185	23.4806	23.09	24.4788	23.3515	23.3586	24.5329	23.2926	23.3034	24.6883	23.3788	23.4013	24.3985	23.5992	23.6334	24.3225		+						0.0429098
BSU_29900	O34522		11.8997	0.0136733	+	26.4551	26.3937	26.3161	26.589	26.5459	26.5621	25.7604	25.7344	25.7357	26.5601	26.4432	26.2901	26.6561	26.6282	26.6759	25.8307	25.7829	25.792	26.4466	26.4426	26.3597	26.5481	26.5128	26.5226	25.7157	25.7161	25.7317	26.3586	26.2953	26.2985	26.5626	26.4966	26.4879	25.7348	25.7041	25.6835			+	+				0.33155
BSU_29530	O34525	sppA	9.33912	0.0122565	+	25.559	25.432	25.6089	25.892	25.7828	25.8129	24.7597	24.7137	24.8443	25.5072	25.377	25.5255	25.7854	25.683	25.7964	24.7071	24.7555	24.8601	25.6415	25.5345	25.7043	26.0535	25.8074	25.959	24.9879	24.815	24.9732	25.5284	25.3845	25.5968	25.837	25.8579	25.6835	24.584	24.5706	24.6995			+	+				0.896159
BSU_27410	O34526	alaS	7.31294	0.112842		28.8629	28.807	28.7895	28.8953	28.8161	28.8279	28.547	28.5297	28.5631	28.8358	28.7504	28.7208	28.8978	28.8064	28.7987	28.5581	28.5166	28.563	28.934	28.881	28.8638	28.9007	28.8156	28.9344	28.516	28.5061	28.5727	28.819	28.7895	28.7838	28.8874	28.8262	28.7504	28.567	28.5663	28.5536			+	+				0.457562
BSU_27520	O34527	cymR	9.56965	0.019414	+	22.8014	22.7345	23.0151	23.0136	22.9532	23.2076	22.3222	22.3665	22.6253	22.85	22.6772	22.9812	22.9622	22.9383	23.2081	22.2806	22.3541	22.5486	22.6775	22.7369	23.0219	22.9804	22.862	23.1189	22.2457	22.3424	22.6783	22.8766	22.7894	23.0423	23.0981	23.0594	23.2958	22.4402	22.4031	22.6489			+	+				0.402602
BSU_27530	O34528	yrvN	0.0782534	0.785892		23.1605	23.1892	23.1178	23.2482	23.2512	23.1765	23.3237	23.3034	23.228	23.259	23.306	23.2053	23.325	23.3315	23.2653	23.4584	23.4119	23.3953	23.1707	23.1666	23.0679	23.2568	23.2881	23.2046	23.0057	23.0295	22.9702	23.0519	23.095	23.0801	23.1627	23.1339	23.0596	23.507	23.4686	23.3184								0.121348
BSU_29190	O34529	pfkA	3.04508	0.332953		26.7063	26.685	26.5891	26.8176	26.7136	26.6234	26.5178	26.5037	26.4804	26.6528	26.6485	26.5472	26.8178	26.6891	26.6255	26.5612	26.5135	26.4819	26.7221	26.7295	26.568	26.7848	26.5739	26.552	26.4103	26.4171	26.3936	26.7439	26.6771	26.6521	26.8502	26.8777	26.6929	26.5819	26.5805	26.5658				+				0.229457
BSU_15780	O34530	rsgA	1.81018	0.533197		24.099	24.0115	24.0638	24.0729	23.9674	24.0153	24.1256	24.1317	24.2532	24.1902	24.0462	24.0583	24.1299	24.0214	24.102	24.2244	24.2122	24.3294	24.0655	23.9815	24.0216	23.9738	23.9892	23.9127	23.9941	24.0397	24.1925	24.0413	24.0067	24.1115	24.1151	23.8915	24.0314	24.1582	24.1433	24.2375								0.813194
BSU_29030	O34533	ytcD	5.63578	0.0315192	+	22.4525	22.4273	21.9698	22.4654	22.5411	22.1288	22.1901	22.1711	21.6875	22.5522	22.5443	21.8747	22.5626	22.5764	22.2078	22.3628	22.2412	21.8295	22.367	22.3258	22.0371	22.3536	22.3892	22.1167	22.0103	22.0603	21.4545	22.4382	22.4119	21.9977	22.4801	22.6578	22.0618	22.1972	22.2119	21.7785		+		+				0.108927
BSU_07590	O34534	citT	5.47896	0.0192087	+	19.6076	19.0033	19.7169	19.3703	19.2635	19.3708	20.3148	20.1136	20.0664	19.4413	18.9951	19.5673	19.3475	19.2992	19.3744	20.3644	20.0411	20.2076	19.4348	18.7325	19.6123	19.1327	19.4161	19.1762	20.4382	20.1672	20.0438	19.9466	19.2823	19.971	19.6306	19.0751	19.5618	20.1418	20.1326	19.9478			+	+				1.22231
BSU_07440	O34536	yfmK	8.91055	0.0136285	+	20.6512	20.7141	20.0769	20.3832	20.4957	20.0624	21.2657	20.9976	19.8715	20.6584	20.7531	19.9625	20.2896	20.4491	19.9303	21.3621	20.9436	19.6662	20.4783	20.5321	20.1433	20.3702	20.4851	20.1256	21.1052	20.939	19.986	20.8169	20.8572	20.125	20.4898	20.5529	20.1313	21.3298	21.1102	19.9623		+	+	+				0.173985
BSU_02780	O34538	ycdA	4.04633	0.0231232	+	23.7874	23.847	23.6857	24.811	24.9569	24.6509	24.438	24.4742	24.5114	23.8684	24.0454	23.7962	24.8933	25.0304	24.808	24.8814	24.7445	24.8944	23.7868	23.8093	23.6395	24.4988	25.0744	24.3393	23.9654	24.1153	24.1386	23.707	23.6863	23.6212	25.041	24.7659	24.8054	24.4672	24.5628	24.5013			+		+	+	+	0.199134
BSU_12220	O34539	yjiC	7.88477	0.0115595	+	22.2213	22.1136	22.36	21.6791	21.6298	21.9582	23.039	22.8623	23.2842	22.2154	22.1783	22.2748	21.6048	21.4893	21.6548	23.0907	22.9211	22.9581	21.9631	21.9279	22.3775	21.7184	21.7108	21.8611	23.0135	22.8159	23.3814	22.4854	22.2346	22.4276	21.7141	21.6893	22.3588	23.013	22.85	23.5131			+	+	+			0.238381
BSU_07650	O34542	yflK	11.3343	0.0163232	+	24.1712	24.1823	24.1492	24.0536	23.9833	23.9766	24.8203	24.7085	24.6395	24.1659	24.1719	24.1254	24.0284	23.9464	23.9869	24.87	24.7699	24.7628	24.1947	24.2333	24.182	24.0856	23.9577	24.0361	24.8519	24.7323	24.6635	24.153	24.1417	24.14	24.0468	24.0458	23.9069	24.739	24.6234	24.4922			+	+				0.138551
BSU_19570	O34543	mhqE	10.7698	0.00942373	+	21.3567	21.9358	22.4338	21.2993	21.689	22.3301	22.6665	22.8126	22.8578	21.4265	21.939	22.3939	21.3005	21.6677	22.1976	22.4796	22.5996	22.7069	21.317	21.7797	22.443	21.1859	21.8518	22.3717	22.7241	22.8753	22.8945	21.3266	22.0886	22.4645	21.4114	21.5475	22.4209	22.7959	22.963	22.972	+	+	+	+				2.42236
BSU_29600	O34545	braB	6.82859	0.0593501		22.3964	22.286	22.171	22.011	21.8736	21.7979	22.1045	22.0798	22.1118	22.3462	22.2538	22.3001	21.9183	21.8293	21.7858	22.1107	22.0465	22.1455	22.4057	22.2953	22.0924	22.0878	21.9503	21.7125	22.0744	22.157	22.155	22.4372	22.3089	22.1204	22.0268	21.8411	21.8955	22.1285	22.0359	22.035			+		+	+	+	1.60975
BSU_13270	O34551	ykoI	4.37449	0.0386043	+	18.8351	18.6146	18.8361	18.7979	18.6817	18.6844	19.2708	19.2435	19.3268	18.9264	18.7114	18.8917	18.8899	18.6105	18.7418	19.4825	19.4743	19.622	18.6992	18.5406	18.9455	18.8218	18.6796	18.7839	19.208	19.142	19.2313	18.8798	18.5917	18.6711	18.682	18.7551	18.5276	19.1218	19.1143	19.1271			+	+				1.20802
BSU_29640	O34553	ytsP	1.86863	0.128141		22.552	22.4243	22.0134	22.1757	22.1057	21.9516	22.6286	22.2792	22.2559	23.0051	22.6353	21.8247	22.2035	22.262	21.9594	22.7755	22.4447	22.222	22.2305	22.4714	22.1691	22.2976	22.0257	22.0363	22.8266	22.1303	22.1615	22.4205	22.1662	22.0463	22.0259	22.0295	21.859	22.2835	22.2626	22.3841				+				0.179522
BSU_15790	O34557	rpe	1.15258	0.34034		21.9146	21.7314	21.6434	21.7572	21.6424	21.835	21.6345	21.3946	21.6702	22.0041	21.7492	21.4836	21.7279	21.7278	21.6611	21.6453	21.4952	21.4196	21.6094	21.7143	21.72	21.9014	21.6226	21.7707	21.8138	21.4164	21.7848	22.1302	21.7307	21.7266	21.6423	21.5769	22.0731	21.4445	21.2721	21.8062								0.510464
BSU_20790	O34558	yopR	10.8322	0.0231266	+	26.0973	26.1398	26.1415	26.2649	26.2998	26.305	25.6934	25.7056	25.7942	26.0591	26.1322	26.1835	26.2961	26.3256	26.4155	25.7445	25.7369	25.8706	26.1378	26.1689	26.129	26.231	26.2701	26.229	25.611	25.6496	25.7424	26.0949	26.1182	26.112	26.2675	26.3037	26.2705	25.7247	25.7302	25.7697			+	+				0.710922
BSU_14220	O34564	ykuU	6.48973	0.0141615	+	22.5936	23.0737	23.6536	22.1523	22.4392	23.0267	23.642	23.5035	23.7894	23.0267	23.3674	23.9121	22.1626	22.5237	22.9668	23.7288	23.5518	23.7108	22.2306	22.7132	23.395	22.0775	22.7463	22.9029	23.5566	23.5278	23.8567	22.5236	23.1407	23.6537	22.2168	22.0475	23.2105	23.6407	23.431	23.8006		+	+	+		+		0.729619
BSU_18530	O34569	yoaA	13.8522	0.00859547	+	20.7433	20.7941	20.7441	20.4868	20.6044	20.3987	21.9355	22.1121	21.8056	20.7907	20.8591	20.7367	20.4245	20.5832	20.4491	22.026	22.2009	21.9504	20.6413	20.6933	20.795	20.5119	20.7214	20.4892	21.802	22.0037	21.6912	20.7979	20.83	20.7006	20.5239	20.5086	20.2576	21.9784	22.1317	21.7754			+	+				0.283467
BSU_29960	O34570	ytlP	2.73495	0.149121		21.6067	21.4714	21.7842	21.6186	21.4559	21.7602	22.0129	21.7289	21.8725	21.6799	21.3554	21.5409	21.5653	21.5121	21.666	21.9561	21.9227	21.9632	21.4515	21.4126	21.8396	21.5602	21.4158	21.6931	22.055	21.6993	21.7261	21.6888	21.6462	21.9723	21.7304	21.4399	21.9216	22.0277	21.5649	21.9283			+	+				0.500813
BSU_12880	O34575	ykcB	6.91543	0.0171458	+	16.7778	17.0883	17.1703	16.7888	16.8741	17.0148	17.5792	17.7943	17.8702	16.5333	17.1349	17.0541	16.6166	16.7423	16.948	17.3046	17.7139	17.9457	16.8432	16.9966	17.2226	16.721	16.9268	16.8705	17.7167	17.9183	17.8225	16.957	17.1333	17.2341	17.0287	16.9533	17.2259	17.7163	17.7506	17.8423		+	+	+				1.08374
BSU_15600	O34577	cysC	16.4577	0.00494118	+	22.9773	22.6926	22.3497	21.8526	21.4045	21.5317	25.5473	25.2933	25.2053	22.8151	22.6908	22.2705	21.9798	21.2054	21.3565	25.5916	25.268	25.2598	23.1763	22.5919	22.2525	22.067	21.7249	21.6639	25.576	25.3939	25.2585	22.9405	22.7951	22.526	21.5111	21.2832	21.5747	25.4743	25.218	25.0975		+	+	+	+	+	+	1.10578
BSU_06610	O34580	pcrA	8.93718	0.0340716	+	26.7448	26.7415	26.6531	26.8944	26.9056	26.8291	26.4539	26.435	26.3154	26.7502	26.7416	26.6454	26.9312	26.9043	26.8868	26.5058	26.4788	26.4173	26.8191	26.8076	26.7057	26.8943	26.8727	26.8191	26.3822	26.3999	26.2225	26.6649	26.6753	26.6083	26.8577	26.94	26.7815	26.4736	26.4263	26.3064			+	+				0.0185077
BSU_14960	O34586	ylbC	11.5216	0.00964818	+	24.1426	23.9721	24.1591	24.0197	23.8996	23.9123	25.0726	24.9533	25.0587	24.2141	24.0335	24.2426	24.1011	23.8958	23.9946	25.1763	25.0821	25.2177	24.1661	24.014	24.174	24.0483	23.9434	23.9407	24.9242	24.8609	24.9734	24.0476	23.8688	24.0606	23.9097	23.8595	23.8016	25.1171	24.917	24.9852			+	+				1.11712
BSU_14100	O34588	ykuJ	8.66465	0.0151553	+	24.9029	24.5479	23.8765	24.8522	24.5977	24.2947	24.212	23.943	23.7003	24.7935	24.4783	23.8026	24.6964	24.5243	24.1766	24.1735	23.8686	23.5653	24.7447	24.5747	23.9473	24.8722	24.5574	24.228	24.2339	24.0496	23.7767	25.1705	24.5907	23.8795	24.988	24.7113	24.4794	24.2286	23.9108	23.7589		+	+	+		+		1.20008
BSU_14170	O34589	ykuP	5.96432	0.0136215	+	21.8664	21.7266	20.6228	22.0061	22.1963	20.8724	21.3471	20.894	20.1769	21.8955	22.0454	20.6983	21.6978	21.7873	20.527	21.4637	20.6588	20.0898	21.5444	21.3977	20.3036	22.1505	22.4297	20.7124	21.4377	20.8494	20.0281	22.1592	21.7365	20.8666	22.17	22.3718	21.3777	21.14	21.1739	20.4128		+	+	+				0.209716
BSU_08070	O34591	acoB	0.222341	0.276586		25.6063	25.7131	25.4185	24.5061	24.8688	24.7065	24.3709	24.5036	24.618	26.5047	26.6235	26.272	24.886	25.3126	25.1429	24.2384	24.4451	24.3316	23.84	24.1691	24.013	23.3342	25.3775	23.3912	24.3698	24.6075	24.7887	26.4742	26.3468	25.9705	25.298	23.9163	25.5854	24.5046	24.4584	24.7338								0.0305892
BSU_06280	O34592	ydjP	6.53399	0.0222521	+	22.2281	22.0446	21.85	22.6218	22.4197	22.0914	21.7303	21.7215	21.6798	22.084	21.9034	21.915	22.3913	22.2114	21.9603	21.791	21.7801	21.8007	22.2729	22.0698	21.6821	22.7662	22.5388	22.1813	21.692	21.6842	21.635	22.3275	22.1606	21.9528	22.708	22.5087	22.1328	21.7078	21.7001	21.6036		+	+	+				0.805171
BSU_12470	O34593	yjqA	6.84066	0.0265107	+	23.8618	23.668	23.5952	23.7091	23.485	23.5622	24.2817	24.0483	24.1329	23.8335	23.5524	23.4411	23.6619	23.4472	23.4999	24.1778	23.9716	23.9679	23.7994	23.6716	23.6841	23.7064	23.4754	23.4898	24.3598	24.1887	24.2771	23.9524	23.7799	23.6605	23.7591	23.5324	23.6968	24.3075	23.9846	24.1537			+	+				1.13336
BSU_35270	O34594	cccB	1.09194	0.224872		21.366	21.4403	21.7765	21.5674	21.3439	21.7196	21.5905	21.5563	22.0028	21.674	21.5507	21.69	21.736	21.678	21.6901	21.3611	21.4898	21.7106	20.9692	21.2618	21.7695	21.2939	21.4242	21.5454	21.6013	21.7117	22.284	21.4548	21.5085	21.8701	21.6722	20.9295	21.9235	21.8091	21.4673	22.0137								0.119271
BSU_29580	O34595	thiI	12.1133	0.010768	+	25.3726	25.5678	25.5736	25.432	25.6349	25.86	24.5797	24.7187	24.9231	25.3373	25.5214	25.5173	25.428	25.5688	25.8379	24.5888	24.7621	24.9709	25.4453	25.6302	25.7012	25.4305	25.5974	26.0072	24.6069	24.7616	24.9785	25.3352	25.5517	25.5022	25.4376	25.7383	25.735	24.5434	24.6326	24.82			+	+				1.79509
BSU_18990	O34596	yobK	1.94503	0.1584		21.1492	21.1836	21.1776	20.8384	21.104	21.2241	21.5835	21.3707	21.3257	21.142	21.4061	21.2445	20.7813	20.9707	21.0115	21.6371	21.2882	21.0593	20.8557	20.9861	21.1244	20.7816	21.2105	21.1371	21.6468	21.3339	21.3897	21.45	21.1587	21.1639	20.9521	21.1307	21.5235	21.4667	21.4901	21.5282			+	+				0.0564745
BSU_07860	O34597	yfkL	6.80416	0.0136303	+	20.0495	19.1403	19.655	19.2945	18.8544	18.6788	20.0932	20.2084	20.1196	20.3186	19.1058	19.8669	19.6163	18.7494	18.6847	20.2093	20.1759	20.0183	19.9628	19.2802	19.5751	19.4559	18.9821	18.8449	20.3091	20.365	20.3002	19.867	19.0349	19.5229	18.8114	18.8318	18.5069	19.761	20.0843	20.0402	+			+		+		2.36969
BSU_27510	O34599	iscS1	16.5476	0.00962401	+	24.7489	24.8317	25.0597	24.9581	24.9985	25.3534	24.1596	24.195	24.3752	24.7609	24.8629	25.0693	25.0123	25.0262	25.4289	24.2018	24.2408	24.3917	24.7702	24.8475	25.0528	24.9238	24.9539	25.2849	24.1313	24.1554	24.3291	24.7156	24.7847	25.057	24.9382	25.0154	25.3465	24.1457	24.1887	24.4048		+	+	+		+		1.32418
BSU_29250	O34600	nrnA	8.32276	0.0159501	+	24.5369	24.4342	24.2308	24.3698	24.2466	24.0826	25.2229	25.1069	24.9334	24.5763	24.4213	24.2443	24.4263	24.2459	24.1005	25.2813	25.1423	25.0139	24.4665	24.4756	24.3309	24.3158	24.2023	24.3045	25.0441	24.9269	24.7757	24.5679	24.4057	24.1173	24.3674	24.2914	23.8427	25.3433	25.2515	25.0106		+	+	+				1.17348
BSU_15860	O34607	sdaAA	3.41408	0.0283816	+	24.3079	24.1119	23.9066	24.4908	24.3538	24.273	23.4271	23.3498	23.6071	24.3764	24.127	23.8538	24.476	24.4497	24.1833	23.2766	23.1244	23.1638	23.858	23.9268	23.803	24.2694	24.316	23.9741	23.2432	23.3112	23.6732	24.6893	24.2818	24.0629	24.7271	24.2957	24.6617	23.7617	23.6137	23.9843			+	+				0.30287
BSU_12270	O34612	yjlB	7.98921	0.00919376	+	17.9209	20.0296	19.3444	17.8606	19.8714	19.7166	17.5042	19.922	18.4764	17.5984	19.9641	19.1034	17.4067	19.8868	19.3892	16.9324	19.7704	18.0423	17.96	19.7723	19.4838	17.9147	19.7925	20.1026	17.6876	20.1179	18.6809	18.2044	20.3523	19.4461	18.2602	19.9349	19.6579	17.8925	19.8778	18.7059	+	+						2.99837
BSU_30490	O34614	ytqB	0.779516	0.650034		23.7076	23.6345	23.4964	23.6488	23.5947	23.6548	23.7419	23.5803	23.692	23.8718	23.7077	23.478	23.6784	23.5909	23.6747	23.8721	23.6438	23.5209	23.5806	23.6353	23.5592	23.631	23.5312	23.6056	23.7214	23.6509	23.7739	23.6705	23.5605	23.4522	23.6369	23.6619	23.6843	23.6322	23.4463	23.7812								0.310874
BSU_15750	O34617	rlmN	13.478	0.00912963	+	26.8735	26.711	25.7774	27.0437	26.8654	26.0537	26.009	25.9785	25.505	26.8222	26.708	25.8021	27.1121	26.9207	26.1735	26.0503	25.9779	25.6774	26.9631	26.7897	25.8023	27.0156	26.822	26.0449	25.913	25.9633	25.3495	26.8353	26.6352	25.7277	27.0034	26.8533	25.9428	26.0638	25.9943	25.4882		+	+	+				1.20586
BSU_30530	O34618	ytnA	7.4237	0.0292469	+	24.0294	24.0052	24.0113	24.053	24.0248	24.1324	23.4611	23.5503	23.6415	24.0819	24.0499	24.0324	24.0414	24.0525	24.2148	23.5297	23.5717	23.7286	24.0571	23.982	23.9926	24.0477	23.8266	24.1836	23.4431	23.5125	23.5289	23.9493	23.9838	24.0088	24.0699	24.1954	23.9988	23.4106	23.5667	23.667			+	+				0.200757
BSU_02790	O34621	ycdB	10.0779	0.0108886	+	20.5515	20.3559	19.6239	20.3982	20.2683	19.4681	20.9939	20.8877	20.219	20.4771	20.3083	19.4932	20.296	20.1333	19.3954	21.0734	20.8867	20.3153	20.7001	20.4981	19.7117	20.5485	20.4381	19.5871	21.0597	21.0108	20.1809	20.4773	20.2612	19.6668	20.3502	20.2334	19.4218	20.8486	20.7657	20.1608		+	+	+				0.878193
BSU_29230	O34623	dnaE	12.0804	0.0199762	+	24.1784	24.3339	24.7972	24.3656	24.5057	24.8534	24.113	24.1825	24.4357	24.2072	24.3377	24.8064	24.3974	24.5248	24.8974	24.1236	24.2123	24.5288	24.1618	24.3545	24.8008	24.3107	24.5605	24.8857	24.0853	24.1443	24.4193	24.1662	24.3094	24.7843	24.3888	24.4319	24.777	24.1302	24.1908	24.3591		+		+				2.87021
BSU_06400	O34624	yebE	13.1059	0.0165486	+	21.6461	21.9139	21.849	21.8788	22.2083	22.2304	21.2573	21.6783	21.6019	21.609	21.8573	21.8797	21.8627	22.1997	22.1944	21.2573	21.5935	21.5904	21.7298	21.9558	21.8222	21.8483	22.2076	22.2709	21.2125	21.67	21.6052	21.5995	21.9286	21.8449	21.9256	22.2176	22.226	21.3021	21.7715	21.6101			+	+	+	+		2.19533
BSU_30340	O34627	pfyP	5.14308	0.0326643	+	22.1537	21.243	21.7366	21.8109	21.4851	21.6872	21.4282	21.2845	21.5542	22.0439	21.1953	21.7826	21.7787	21.5024	21.4694	21.4274	21.3033	21.3681	22.1257	21.2795	21.9061	21.9337	21.3427	21.6429	21.3627	21.3184	21.6339	22.2916	21.2542	21.5211	21.7202	21.6103	21.9493	21.4946	21.2317	21.6606	+	+	+	+				3.53315
BSU_35120	O34628	yvlB	11.063	0.0182793	+	26.5113	26.549	26.6762	26.8711	26.8543	26.8938	26.1152	26.1625	26.3862	26.4916	26.5001	26.6271	26.7585	26.7881	26.8551	26.0584	26.1221	26.3627	26.5009	26.5171	26.6242	26.9434	26.8391	26.9178	26.1408	26.1775	26.4356	26.5414	26.6298	26.7772	26.9114	26.9356	26.9084	26.1464	26.1879	26.3602			+	+				0.361718
BSU_06630	O34629	yerH	5.71547	0.0391278	+	26.1622	26.1883	26.454	26.3294	26.3092	26.5602	25.8318	25.8943	26.0819	26.1165	26.2077	26.5442	26.3871	26.3129	26.6539	25.873	25.9657	26.2055	26.3085	26.2886	26.5123	26.4032	26.335	26.6348	25.8341	25.92	26.0936	26.0616	26.0685	26.3057	26.198	26.2796	26.3919	25.7882	25.797	25.9467			+	+				0.094457
BSU_33160	O34631	yvrA	1.21231	0.445226		21.6867	21.5807	21.459	21.7411	21.671	21.4427	21.6352	21.5873	21.445	21.601	21.5343	21.4359	21.7096	21.6415	21.4599	21.5969	21.5598	21.459	21.8378	21.7708	21.5347	21.8417	21.79	21.6114	21.7409	21.726	21.5632	21.6214	21.4368	21.4064	21.6719	21.5815	21.2567	21.5678	21.4761	21.3129								0.353394
BSU_15620	O34632	sirB	9.11809	0.0102489	+	23.4532	23.5835	23.3934	23.1631	23.1608	23.2873	24.7035	24.3766	24.3711	23.6559	23.6384	23.1981	23.1945	23.3047	23.3315	24.828	24.5897	24.4199	23.2085	23.5808	23.478	23.1497	23.1836	23.2071	24.8686	24.4446	24.3646	23.4952	23.5314	23.5041	23.1451	22.9942	23.3233	24.4138	24.0954	24.3287			+	+				0.411903
BSU_12280	O34633	yjlC	4.58394	0.123071		23.6591	23.6648	23.6331	23.4284	23.5994	23.7837	23.9838	23.8371	23.8396	23.7255	23.7366	23.6273	23.4476	23.6398	23.6812	24.0475	23.8427	23.6542	23.4815	23.6349	23.6355	23.4195	23.5643	23.7699	23.9609	23.8457	23.9307	23.7704	23.623	23.6364	23.4182	23.5942	23.9001	23.943	23.8228	23.9338			+	+				0.0195587
BSU_27390	O34634	yrrK	3.88789	0.0446448	+	24.642	24.3469	24.0218	24.7699	24.4261	24.1922	24.2593	23.9976	24.0621	24.4527	24.065	23.765	24.6301	24.3983	24.0492	24.1446	24.0606	24.0703	24.5858	24.3848	24.1001	24.7478	24.3474	24.169	24.2933	24.0493	24.0348	24.8875	24.5909	24.2002	24.9317	24.5327	24.3583	24.34	23.883	24.0811		+	+	+				0.669805
BSU_15850	O34635	sdaAB	6.05853	0.0341513	+	24.4804	24.5456	24.4866	24.6727	24.7035	24.5519	24.0655	24.0906	24.1127	24.429	24.5581	24.5825	24.69	24.694	24.5493	23.9437	23.9565	24.1037	24.4457	24.4778	24.3804	24.4973	24.8486	24.4557	24.0627	24.1477	24.1321	24.5666	24.601	24.4969	24.8307	24.568	24.6508	24.19	24.1677	24.1023			+	+				0.505762
BSU_19130	O34636	yocA	5.2621	0.0293176	+	20.219	19.8159	19.867	20.404	19.8395	20.0313	19.8743	19.4317	19.5429	20.0913	19.6572	19.8539	20.3201	19.6824	20.0118	19.9009	19.5499	19.5698	20.1775	19.8033	19.8581	20.281	19.8666	19.8533	19.6746	19.3	19.4859	20.3882	19.9872	19.8891	20.6109	19.9694	20.2287	20.0475	19.4452	19.5729		+	+	+				1.44193
BSU_13260	O34638	ykoH	0.440168	0.371591		18.9874	18.9802	19.2683	19.0122	19.0462	19.1423	19.3816	19.4431	19.413	19.0414	18.8855	19.0936	19.0922	19.0205	19.1552	19.2936	19.2585	19.2486	19.2845	19.4109	19.6831	19.2389	19.2311	19.5235	19.6471	19.7741	19.6992	18.6361	18.6442	19.0281	18.7056	18.8871	18.7483	19.2042	19.2966	19.2911								0.00796034
BSU_06640	O34640	yerI	7.11735	0.0182931	+	21.8475	21.8976	21.5318	21.804	21.8417	21.4916	21.458	21.3507	20.6904	21.9069	21.9914	21.6681	21.8648	21.8897	21.5688	21.5861	21.3864	20.9291	21.8257	21.9209	21.4963	21.8631	21.9295	21.6299	21.5144	21.4324	20.6285	21.8099	21.7805	21.431	21.684	21.706	21.2762	21.2736	21.2335	20.5138		+	+	+				0.294546
BSU_30450	O34641	ytrB	6.15151	0.0324958	+	24.3682	24.2481	23.965	24.4613	24.4272	24.013	23.9445	23.9083	23.7444	24.253	24.1085	23.901	24.3782	24.3259	24.0291	23.8222	23.7723	23.6741	24.4333	24.3244	23.9801	24.4395	24.3481	23.9975	23.906	23.9154	23.7135	24.4184	24.3113	24.0139	24.5662	24.6075	24.0122	24.1053	24.0371	23.8455		+	+	+				0.592148
BSU_35200	O34643	yvkB	7.42495	0.0355105	+	21.5847	21.6083	21.9439	21.6155	21.6063	21.7413	22.0683	22.0257	22.1342	21.4826	21.6107	21.9768	21.5688	21.5857	21.731	22.064	22.0589	22.3524	21.6271	21.621	21.923	21.6399	21.696	21.7679	22.0746	22.0294	22.072	21.6443	21.593	21.9319	21.6378	21.5372	21.7251	22.0662	21.9887	21.9782		+	+	+				0.171806
BSU_30300	O34645	melA	1.02279	0.0635744		24.0294	24.3029	24.3981	24.1311	24.4297	24.4624	22.7254	22.9656	23.3456	24.496	24.7253	24.6905	24.633	25.0098	24.8881	22.5218	22.7037	23.2873	22.9351	23.2173	23.5729	22.9144	25.2801	23.4599	22.8591	23.2584	23.5499	24.6571	24.9661	24.9308	24.846	22.9993	25.0392	22.7954	22.9347	23.1996			+	+				0.129571
BSU_34910	O34651	hisD	11.8294	0.00836697	+	20.7819	20.7337	20.7101	20.502	20.5035	20.0833	22.0847	22.1221	21.9282	20.5751	20.7833	20.6546	20.4847	20.4444	20.0231	21.969	21.9954	21.8442	20.7655	20.7159	20.7607	20.4181	20.4856	20.1711	22.2501	22.3488	22.2205	21.0052	20.7017	20.715	20.6032	20.5804	20.0556	22.0352	22.0221	21.7199			+	+		+		0.140768
BSU_15000	O34658	ylbG	2.63609	0.422317		23.3074	23.4791	23.364	23.308	23.4606	23.5852	23.315	23.3528	23.3178	23.4097	23.4634	23.3902	23.3373	23.4809	23.6018	23.2629	23.3087	23.3009	23.2506	23.4137	23.3365	23.2643	23.3827	23.5868	23.2316	23.2813	23.24	23.2619	23.5604	23.3654	23.3224	23.5182	23.5672	23.4504	23.4685	23.4124								1.20535
BSU_01760	O34659	cdaR	13.1159	0.0114904	+	24.7939	25.1619	25.7592	24.929	25.2585	25.8321	24.7306	24.9224	25.3912	24.6816	25.1159	25.7451	24.8594	25.1621	25.8039	24.6666	24.8681	25.3866	24.8741	25.1643	25.7988	24.9732	25.2888	25.9192	24.7474	24.9477	25.4414	24.8261	25.2055	25.7337	24.9545	25.3244	25.7731	24.7779	24.9513	25.3457	+	+		+				2.35886
BSU_19310	O34660	dhaS	0.364599	0.208881		25.7788	26.1527	26.6838	25.8394	26.1861	26.4135	25.3647	25.8629	27.0309	26.2738	26.6033	26.9743	26.3121	26.6923	26.6736	25.3063	25.7098	26.983	24.5781	25.0068	25.8385	24.4971	27.1825	25.4813	25.2646	25.9841	27.2922	26.4845	26.8481	27.2386	26.709	24.6833	27.0858	25.5233	25.895	26.8175								0.169091
BSU_15110	O34661	panE	11.1646	0.0163522	+	21.8797	21.9064	21.722	21.7939	21.7358	21.596	22.4409	22.4617	22.3327	21.9404	21.9746	21.6737	21.8652	21.7643	21.6589	22.44	22.4118	22.2957	21.8475	21.8071	21.6607	21.708	21.6568	21.5484	22.3783	22.4344	22.3276	21.8513	21.9376	21.8315	21.8086	21.7864	21.5808	22.5044	22.5388	22.3747			+	+				0.170743
BSU_15800	O34664	thiN	0.842424	0.552327		21.2579	21.0638	21.0683	21.1774	21.0046	20.9542	21.1726	21.0576	21.0855	21.0362	20.9088	21.1106	21.0698	20.838	21.0113	21.0768	20.9866	21.0735	21.3091	21.1158	21.0579	21.1861	21.0597	20.9108	21.0856	21.011	21.057	21.4284	21.1667	21.0366	21.2764	21.1161	20.9405	21.3556	21.1751	21.1261								0.622049
BSU_19590	O34666	ctpA	7.40627	0.0382612	+	26.47	26.3298	26.2915	26.4172	26.2278	26.2513	26.782	26.6836	26.7517	26.5094	26.3315	26.268	26.4106	26.1995	26.2721	26.8046	26.7001	26.7761	26.402	26.31	26.2604	26.3337	26.1404	26.2338	26.6388	26.585	26.6985	26.4986	26.348	26.3463	26.5071	26.3435	26.2479	26.9027	26.7657	26.7806			+	+				1.75934
BSU_30670	O34667	luxS	7.23792	0.0159811	+	24.6753	24.5251	24.6103	24.4123	24.2244	24.5244	25.4607	25.0862	25.4762	24.7484	24.6398	24.6264	24.4901	24.263	24.379	25.575	25.2214	25.2718	24.3692	24.4213	24.6313	24.5256	24.1151	24.4476	25.5263	25.0966	25.5515	24.9082	24.5143	24.5733	24.2212	24.295	24.7466	25.2809	24.9406	25.6052			+	+				0.36487
BSU_19210	O34669	yocH	8.97455	0.0083661	+	23.9201	22.8414	25.5027	23.9219	21.9543	24.9048	22.5281	21.6228	24.1648	24.2304	23.2275	25.7835	23.7899	21.5277	24.8774	22.6249	22.2983	24.6528	23.7945	22.7852	25.5053	23.8799	21.9922	24.6238	22.5533	21.6859	23.8851	23.7353	22.5115	25.2193	24.0959	22.343	25.2133	22.4062	20.8842	23.9567	+	+	+	+				1.84247
BSU_12390	O34673	uxaA	2.64188	0.0498496	+	19.8622	19.9622	20.3905	20.1523	20.0909	20.5984	19.762	19.7524	19.5926	20.0504	20.2087	20.6273	20.4488	20.3395	20.8431	19.8833	19.9325	19.7594	19.567	19.667	20.2199	19.834	19.6707	20.3311	19.5727	19.5565	19.425	19.9692	20.0108	20.3243	20.1741	20.2625	20.6211	19.8299	19.7684	19.5933		+		+				0.173913
BSU_30050	O34674	murJ	2.32189	0.0432353	+	19.0148	19.4604	19.3617	19.5777	19.3493	19.3042	18.4219	18.6706	18.7905	19.101	19.5263	19.7955	19.6064	19.7133	19.6325	18.6141	18.9353	19.0427	18.6037	19.5607	19.0777	19.6575	18.903	18.8249	18.0006	18.2774	18.4904	19.3396	19.2941	19.2118	19.4691	19.4316	19.4552	18.6511	18.7992	18.8383			+	+				0.893959
BSU_29050	O34678	ytbE	8.7199	0.0198306	+	23.8318	23.9236	23.7238	23.8427	23.9195	23.9067	23.179	23.2242	23.3736	23.7768	23.9281	23.7242	23.7888	23.8918	23.7764	23.1469	23.1031	23.246	23.7915	23.9004	23.7251	23.7351	23.9361	23.9683	23.1398	23.3265	23.5005	23.927	23.9424	23.722	24.0042	23.9305	23.9753	23.2503	23.2429	23.3743			+	+				0.865736
BSU_06070	O34680	ydiP	11.1949	0.00936117	+	24.7399	24.648	23.9415	24.935	24.7981	24.3834	23.8436	23.6671	23.0921	24.7562	24.6179	23.849	24.9271	24.7301	24.4467	23.919	23.6423	23.0095	24.8614	24.8038	24.181	25.0372	24.7161	24.5307	23.7984	23.6852	23.1433	24.6021	24.5222	23.7945	24.8409	24.948	24.1727	23.8134	23.6737	23.1235		+	+	+				0.33994
BSU_12170	O34681	yjgD	12.8814	0.00935922	+	23.5998	24.9525	25.6774	23.4099	23.9527	24.1823	25.7711	26.8444	27.0973	23.8851	24.9164	25.4747	23.6188	24.0874	23.8932	25.6724	26.8917	27.025	23.6347	24.7453	25.8738	23.5237	24.0403	24.5311	25.6695	26.8777	27.2991	23.2794	25.1959	25.6835	23.0874	23.7304	24.1228	25.9715	26.7639	26.9679	+	+	+	+	+	+		2.45451
BSU_34900	O34683	hisB	18.096	0.00886957	+	21.8196	21.6243	21.439	21.0822	20.9584	20.7783	23.1907	22.9923	23.024	21.905	21.6418	21.3398	21.0609	20.9905	20.7321	23.2166	23.0959	22.9446	21.6966	21.6496	21.5516	21.1644	20.9344	20.871	23.173	23.0286	23.0628	21.8572	21.5815	21.4257	21.0212	20.9502	20.7317	23.1825	22.8523	23.0646		+	+	+	+	+	+	1.36939
BSU_12240	O34684	yjkA	0.00553632	0.83047		19.6101	19.5247	19.4941	19.672	19.6455	19.5406	19.6911	19.7087	19.7478	19.8949	19.8349	19.8011	20.1527	20.1094	19.997	20.0124	19.9491	20.1473	19.488	19.2798	19.2611	19.4582	19.3265	19.3433	19.3086	19.3698	19.3966	19.4474	19.4593	19.4202	19.4052	19.5007	19.2815	19.7523	19.8072	19.6994								0.14628
BSU_18420	O34685	yofA	0.681273	0.387211		17.1232	17.2311	17.436	16.9057	17.1544	17.1593	16.9603	17.1817	17.0706	16.941	17.2748	17.6313	16.9209	16.9988	17.0922	16.5244	16.9142	16.9424	17.3466	17.2668	17.4072	17.0627	17.2758	17.3768	17.285	17.4713	17.2039	17.0821	17.1516	17.2696	16.7335	17.1885	17.009	17.0715	17.1596	17.0655								0.358267
BSU_15080	O34687	rpmF	11.2988	0.0102924	+	28.1956	28.1261	28.1204	28.4079	28.4171	28.3731	27.1874	27.3655	27.4102	28.0873	28.0581	28.0812	28.4435	28.3491	28.3868	27.2803	27.3184	27.3885	28.4308	28.2334	28.2246	28.4703	28.4168	28.4434	27.1227	27.4307	27.4927	28.0688	28.0868	28.0556	28.3099	28.4854	28.289	27.1593	27.3475	27.3495			+	+				0.207494
BSU_01845	O34688	ybcC	4.85237	0.0153688	+	21.619	22.6605	22.8891	22.0724	22.7428	22.8399	20.8233	21.065	21.879	21.8163	22.952	22.9205	21.7985	23.3225	22.9199	20.8118	20.9817	21.6472	21.3235	22.478	22.5536	22.2199	22.218	22.4297	20.4537	20.6257	21.4372	21.7171	22.5516	23.1931	22.1989	22.6881	23.1701	21.2043	21.5876	22.5526	+	+	+	+				2.10891
BSU_12870	O34689	mhqA	8.09644	0.0144426	+	23.5231	24.0432	24.761	23.6996	23.9983	24.688	24.1344	24.3647	24.8591	23.6801	24.1661	24.7984	23.8028	24.0719	24.6941	24.1362	24.3949	24.7655	23.2955	23.7742	24.682	23.4585	23.9025	24.5361	23.9927	24.3237	24.8547	23.5938	24.1893	24.8026	23.8373	24.0205	24.8339	24.2741	24.3754	24.9572		+	+	+				1.36449
BSU_02950	O34691	naiP	8.50821	0.0159229	+	21.3195	21.4292	22.0102	21.2526	21.4622	21.9644	20.7984	20.9089	21.3459	21.2973	21.4477	22.1129	21.2581	21.4176	21.9932	20.6556	20.9404	21.3881	21.5194	21.4334	22.0407	21.363	21.6062	22.0863	20.9988	20.9336	21.3373	21.1417	21.4066	21.8769	21.1368	21.3629	21.8139	20.7409	20.8528	21.3123		+	+	+				0.424968
BSU_15640	O34693	yloA	3.21573	0.435168		25.5557	25.5911	25.7074	25.5731	25.5687	25.746	25.7389	25.504	25.7128	25.551	25.5736	25.7341	25.5626	25.557	25.7602	25.7291	25.4481	25.7315	25.5912	25.6324	25.7373	25.5617	25.565	25.8087	25.6883	25.3892	25.7093	25.5248	25.5672	25.6506	25.5951	25.5842	25.669	25.7993	25.6746	25.6977								0.553472
BSU_30520	O34696	ytoA	6.68128	0.0175225	+	21.531	21.831	21.8929	21.4654	21.6271	22.0038	22.5038	22.481	22.5154	21.6602	21.8916	21.7662	21.5413	21.7288	22.0184	22.5163	22.5541	22.4424	21.2382	21.6253	21.7773	21.2413	21.618	21.8583	22.3615	22.4133	22.4598	21.6946	21.976	22.1352	21.6135	21.5345	22.1346	22.6337	22.4757	22.6439			+	+				0.763212
BSU_30380	O34697	bceA	0.0898311	0.890336		22.2086	22.2015	22.174	22.1773	22.154	22.092	22.2254	22.1911	22.2021	22.1689	22.1155	22.0501	22.1181	22.095	21.8796	22.2029	22.1541	22.125	22.188	22.1556	22.2621	22.1563	22.2111	22.1788	22.2497	22.2137	22.2665	22.2689	22.3335	22.2098	22.2575	22.1559	22.2174	22.2236	22.2057	22.2147								0.0323522
BSU_06410	O34700	yebG	2.68023	0.0614679		20.4539	20.656	20.9397	20.4286	20.9869	20.9998	20.2033	20.4755	20.6151	20.4861	20.5823	20.8127	20.8852	20.9376	20.878	20.0587	20.3115	20.4527	20.6398	20.5574	20.9485	20.3322	21.0256	21.0887	20.2525	20.2694	20.5549	20.2358	20.8283	21.0578	20.0683	20.9976	21.0325	20.2987	20.8455	20.8378		+						0.622191
BSU_18760	O34701	yoaU	6.06611	0.0482796	+	21.7709	21.8436	21.8297	21.8388	21.9174	21.8939	21.4377	21.4729	21.3963	21.7449	21.8425	21.7059	21.8643	21.9594	21.8791	21.2917	21.3398	21.2714	21.7974	21.841	21.9124	21.7651	21.8144	21.9685	21.4563	21.5233	21.4667	21.7704	21.8472	21.8708	21.8869	21.9784	21.8339	21.5651	21.5557	21.4508			+	+				2.04713
BSU_12420	O34703	yjoB	13.9975	0.00996078	+	26.222	25.8401	25.6029	26.8275	26.5101	26.1345	24.5357	24.4431	24.4477	26.1346	25.7296	25.4756	26.7048	26.4237	26.1079	24.3494	24.2872	24.2799	26.3179	25.9083	25.6857	26.9917	26.505	26.2921	24.74	24.5097	24.5669	26.2133	25.8824	25.6474	26.786	26.6016	26.0035	24.5178	24.5323	24.4962	+	+	+	+	+	+	+	2.11328
BSU_30510	O34705	ytpA	7.25107	0.0190102	+	21.596	22.0065	22.1885	21.6521	21.9387	22.0021	22.328	22.5128	22.6547	21.829	22.1862	22.2185	21.7164	22.048	22.084	22.3991	22.5417	22.7256	21.3819	21.8085	22.128	21.5215	22.0408	21.9645	22.2522	22.5036	22.6435	21.5771	22.0247	22.219	21.7184	21.7273	21.9579	22.3327	22.4932	22.5951		+	+	+				1.13907
BSU_30500	O34707	ytpB	2.36102	0.235965		21.5631	21.9326	21.9536	21.6551	21.8466	21.8096	21.5326	21.769	21.8228	21.6045	21.9032	21.7106	21.6596	21.8379	21.7884	21.5019	21.7527	21.6705	21.4957	21.8321	22.0461	21.6643	21.7949	21.7834	21.3755	21.6217	21.8791	21.5892	22.0624	22.1043	21.6415	21.9071	21.8571	21.7204	21.9326	21.9187	+	+						2.08052
BSU_07750	O34708	yflA	14.3308	0.00984127	+	20.6178	21.5546	22.4004	20.5603	20.7893	21.439	22.1449	22.9449	23.2285	20.5606	21.4644	22.3425	20.4846	20.6786	21.2397	22.0001	22.9434	23.1833	20.7244	21.4702	22.4589	20.737	20.7277	21.6074	22.0577	22.9625	23.3595	20.5683	21.7292	22.3997	20.4591	20.9616	21.4698	22.3768	22.9289	23.1427	+	+	+	+	+	+		3.10205
BSU_33840	O34709	opcR	6.50111	0.0166547	+	21.1835	21.1903	21.2044	21.1013	21.0047	20.9467	21.9877	21.8665	22.1859	21.06	21.1136	21.1567	20.9756	20.8524	20.8119	21.9983	21.8568	22.4366	21.3814	21.2799	21.241	21.2171	21.2116	21.1421	21.7606	21.6901	21.7937	21.1092	21.1774	21.2156	21.1112	20.9503	20.8861	22.2042	22.0527	22.3274			+	+				0.0203036
BSU_30460	O34712	ytrA	4.47748	0.0406025	+	21.5308	21.1631	21.2999	21.6452	21.3406	21.401	21.0368	20.7566	21.1724	21.3854	20.8817	21.1329	21.4993	21.3045	21.2762	20.8551	20.7334	21.072	21.6672	21.3027	21.4376	21.7824	21.2854	21.4043	21.1851	20.7824	21.1046	21.5398	21.3048	21.3291	21.6538	21.432	21.5225	21.0702	20.7539	21.3405			+	+				1.06321
BSU_33240	O34714	oxdC	3.47113	0.0175864	+	22.9472	22.965	22.7279	22.5126	22.5976	22.2101	24.618	24.5115	24.3182	23.7391	23.8846	23.6198	22.7891	22.8877	22.6199	24.5573	24.4137	24.2743	22.208	22.0988	21.7529	21.9948	22.9933	21.415	24.4265	24.3267	24.1082	22.8943	22.9116	22.811	22.754	21.9117	22.5953	24.8702	24.7941	24.5722			+	+				0.00863668
BSU_14060	O34717	fadH	1.99217	0.046585	+	23.0718	23.0969	23.392	23.1268	23.272	23.7033	22.5552	22.4559	22.5256	23.2975	23.3651	23.7051	23.2108	23.3842	23.9284	22.6472	22.4503	22.5674	22.6536	22.5922	22.7918	22.6784	23.7751	23.144	22.492	22.5315	22.5766	23.2644	23.3334	23.6789	23.4911	22.6566	24.0373	22.5264	22.3857	22.4328			+	+				0.0256367
BSU_12160	O34720	yjgC	13.9555	0.00979104	+	24.7754	25.8451	26.4087	24.7897	25.2198	25.3519	26.5267	27.4622	27.2637	24.8911	25.7807	26.3218	24.8549	25.2778	25.2083	26.5477	27.5401	27.3801	24.8387	25.758	26.5436	24.9067	25.2808	25.611	26.351	27.4425	27.2955	24.5964	25.9965	26.3607	24.6073	25.1008	25.2362	26.6813	27.4041	27.1155	+	+	+	+	+	+		3.08051
BSU_07480	O34722	yfmG	10.2687	0.0149076	+	20.942	20.7979	20.2572	20.4098	20.3463	20.0392	21.18	20.8417	20.2417	20.875	20.7664	20.2923	20.3964	20.405	20.0905	21.1683	20.7443	20.2342	20.9541	20.7624	20.341	20.4377	20.3364	20.1427	21.2745	20.9712	20.3596	20.9971	20.8648	20.1384	20.3953	20.2976	19.8843	21.0971	20.8097	20.1313		+	+	+	+		+	1.37355
BSU_19200	O34723	desR	10.7403	0.010003	+	22.0942	21.8894	21.6278	21.9004	21.7665	21.4186	23.0238	22.7293	22.3756	22.0699	21.806	21.3993	21.7655	21.6264	21.229	22.967	22.7374	22.416	22.0941	21.8728	21.769	21.9149	21.9141	21.5175	23.0329	22.7059	22.2888	22.1184	21.9894	21.7151	22.0209	21.7589	21.5091	23.0713	22.7445	22.422		+	+	+				1.67971
BSU_12180	O34725	yjhA	8.23368	0.0124847	+	24.37	24.3405	24.3451	25.1326	25.0824	24.8545	23.8064	23.821	23.8669	24.3157	24.359	24.4128	25.2544	25.1761	24.9925	24.023	23.9559	24.1159	24.369	24.3271	24.268	24.8726	25.1808	24.63	23.5943	23.6681	23.7035	24.4252	24.3355	24.3545	25.2707	24.8904	24.9411	23.802	23.8391	23.7814			+	+	+	+	+	0.373477
BSU_07570	O34726	yflS	4.81954	0.0154303	+	20.3871	21.0874	21.8014	20.2213	20.6682	21.3297	20.994	22.0939	22.5381	20.7784	21.3556	22.0857	20.5073	20.9229	21.5662	21.3745	22.4833	22.809	20.4469	21.1964	21.9809	20.3581	20.9718	21.5723	20.9666	22.163	22.753	19.9361	20.7103	21.3376	19.7985	20.1101	20.8505	20.6407	21.6355	22.0521		+	+	+				1.0528
BSU_34870	O34727	hisF	7.42509	0.00942537	+	21.1095	21.0452	20.2804	20.3761	20.3875	19.9528	22.6508	22.4902	21.6495	21.2833	21.1916	20.1593	20.378	20.3641	19.9228	22.9536	22.7638	21.9427	21.2197	21.1311	20.7762	20.7123	20.6957	20.5636	22.4724	22.3674	21.5905	20.8255	20.8131	19.9058	20.0381	20.1028	19.3721	22.5263	22.3394	21.4153		+	+	+				0.127208
BSU_34940	O34735	yvpB	1.05494	0.475155		21.0889	21.1622	21.4103	21.1117	21.118	21.2785	21.1385	21.0808	21.2192	20.9803	21.1553	21.3826	21.0509	21.0139	21.2437	21.0554	21.0095	21.2214	21.2538	21.3208	21.5432	21.2637	21.1255	21.4623	21.2681	21.2115	21.2936	21.0325	21.0104	21.305	21.0205	21.2148	21.1294	21.0921	21.0214	21.1426								0.234591
BSU_14150	O34737	ykuN	6.42662	0.0112675	+	22.0233	22.033	21.3848	22.4308	22.6726	21.7379	21.3397	20.7123	20.2177	21.9611	22.3722	21.4665	22.1741	22.246	21.5645	21.6075	20.6477	20.4412	21.8658	21.6885	21.0736	22.5644	22.866	21.7833	21.8124	20.8769	20.1966	22.243	22.0383	21.6144	22.554	22.9058	21.8658	20.5992	20.6122	20.0153		+	+	+				0.0141469
BSU_12860	O34739	steT	4.28048	0.0908456		22.4981	22.617	22.6454	22.2484	22.3285	22.3032	22.1264	22.1699	22.251	22.4062	22.5698	22.6939	22.1623	22.237	22.2124	21.9997	22.0719	22.2389	22.4306	22.5898	22.572	22.2129	22.2864	22.3252	22.0472	22.1598	22.2245	22.6575	22.6914	22.6702	22.37	22.4621	22.3722	22.3324	22.2781	22.2897			+			+		0.602356
BSU_30370	O34741	bceB	1.4777	0.362871		19.6289	19.5093	19.6132	19.6555	19.5904	19.4231	19.7942	19.8179	19.7377	19.7107	19.5898	19.7021	19.7217	19.565	19.4647	19.9129	19.914	19.9081	19.6074	19.5432	19.573	19.7756	19.7995	19.5573	19.7431	19.8085	19.7322	19.5688	19.3949	19.5645	19.4691	19.4067	19.2474	19.7267	19.7313	19.5727								0.759783
BSU_14940	O34743	ylbA	1.27817	0.0988363		24.0274	24.1601	24.31	23.8311	24.0208	24.0857	24.7616	24.618	24.7696	24.3037	24.3326	24.2418	23.8533	24.119	24.0426	24.7014	24.5258	24.6416	23.3723	23.6462	24.0395	23.3885	24.4775	23.7079	24.8671	24.8214	25.0237	24.4062	24.5016	24.6488	24.2515	23.4658	24.5067	24.7162	24.5067	24.6433			+	+				0.114667
BSU_15610	O34744	sumT	9.89533	0.00845091	+	20.3466	19.9815	19.5831	19.604	19.1418	18.9173	22.1803	21.8718	20.7145	19.8058	19.8359	19.4828	19.806	19.0295	18.7081	22.0648	21.6408	20.634	20.7571	19.737	19.6169	19.9262	19.2958	19.1688	22.1169	21.8955	20.6744	20.4769	20.3715	19.6495	19.0798	19.1001	18.8749	22.3592	22.0791	20.8352		+	+	+	+	+		0.457673
BSU_19580	O34745	yodF	20.1022	0.000571429	+	22.3417	22.2186	22.38	21.9918	21.7377	22.0906	26.3108	26.1239	26.1227	22.3719	22.1557	22.3486	22.0382	21.7968	22.0755	26.2276	25.9641	26.0327	22.4379	22.4211	22.4317	22.1132	21.8427	22.1838	26.2333	26.0699	26.1774	22.2152	22.0788	22.3596	21.8241	21.5736	22.0126	26.4714	26.3377	26.1581			+	+				0.428006
BSU_11330	O34746	fabHA	9.22473	0.0120479	+	27.0015	26.8869	26.8458	27.1025	27.047	26.8894	26.0464	25.9882	25.978	26.8503	26.7585	26.7524	27.0824	26.9785	26.8464	25.8577	25.8512	25.8806	27.1956	27.0787	27.0215	27.1529	27.1228	26.984	26.2397	26.0863	26.0748	26.9586	26.8237	26.7635	27.0721	27.0396	26.8377	26.0417	26.0272	25.9786			+	+				0.334584
BSU_19220	O34748	recQ	10.6506	0.0103543	+	22.5539	22.3518	21.6917	22.5099	22.3079	21.8936	23.1392	22.853	21.6605	22.6405	22.4722	21.8535	22.6033	22.4021	22.0805	23.1367	22.7838	21.7567	22.4976	22.271	21.668	22.4225	22.1665	21.8285	23.0539	22.8025	21.5883	22.5235	22.3121	21.5536	22.5038	22.3552	21.7718	23.2271	22.9728	21.6366		+	+	+				1.25625
BSU_07430	O34750	yfmL	3.04227	0.0481637	+	25.3315	25.2756	25.076	25.5158	25.4124	25.2244	24.8077	24.7885	24.6757	25.5694	25.4222	25.2218	25.7252	25.5894	25.4698	25.1201	25.0504	24.9559	25.2917	25.3327	25.1401	25.5232	25.3223	25.1305	24.6484	24.6768	24.601	25.1334	25.0718	24.866	25.2991	25.3255	25.073	24.6546	24.6383	24.4702			+	+				0.123885
BSU_15840	O34751	yloV	2.76756	0.310508		27.1047	26.9397	26.7736	27.0953	26.9452	26.7815	26.9543	26.8257	26.8724	27.1534	26.9505	26.7917	27.0158	26.8993	26.7226	26.9907	26.6976	26.6733	27.0167	26.9092	26.7502	27.0587	26.8879	26.7702	26.885	26.9214	26.97	27.1439	26.9595	26.779	27.2114	27.0485	26.8518	26.9873	26.8581	26.9738		+						1.6169
BSU_34990	O34752	lgt	4.15835	0.05976		22.1942	22.2338	22.4743	22.2021	22.1584	22.3371	22.6679	22.6609	22.7109	22.2703	22.3383	22.7118	22.3292	22.3009	22.4953	22.7701	22.7332	22.8497	22.167	22.2498	22.3844	22.1629	22.1462	22.2116	22.6018	22.6875	22.7617	22.1454	22.1133	22.3268	22.1142	22.0281	22.3045	22.6316	22.562	22.5213			+	+				0.200983
BSU_35530	O34753	tagO	2.07566	0.307449		20.7903	20.8076	20.8529	20.8544	20.8229	20.8676	20.5821	20.5416	20.5946	20.7762	20.8609	20.9094	20.8663	20.8982	20.939	20.6209	20.5642	20.6653	20.8934	20.9305	20.9807	20.9944	20.8153	20.9609	20.5873	20.5884	20.6429	20.7012	20.6313	20.6685	20.7023	20.7553	20.703	20.5379	20.4721	20.4756				+				0.056162
BSU_12250	O34756	yjkB	3.16435	0.17552		20.2111	20.0923	20.0105	20.1837	20.0922	19.9263	20.4742	20.2382	20.268	20.3593	20.2389	20.0354	20.2798	20.1299	19.936	20.4911	20.3988	20.2739	20.0421	20.0652	19.8962	20.1794	20.0521	19.8199	20.5351	20.192	20.156	20.2318	19.9727	20.1001	20.0919	20.0947	20.023	20.3965	20.1237	20.374				+				0.419117
BSU_19190	O34757	desK	10.3422	0.00968224	+	19.9971	19.4728	19.3479	19.7539	19.2267	19.0561	20.65	20.4634	20.0818	20.0925	19.5376	19.4914	19.7842	19.2811	19.1941	20.7195	20.5171	20.2746	20.1119	19.4253	19.2145	19.7551	19.0797	18.8144	20.6207	20.4052	19.972	19.7869	19.4553	19.3377	19.7224	19.3194	19.1599	20.6098	20.4677	19.9988	+	+	+	+				2.04635
BSU_27370	O34758	mltG	9.86393	0.016373	+	25.7759	25.7666	26.0054	25.8791	25.856	26.1412	25.1524	25.1831	25.3862	25.6579	25.692	25.9615	25.7973	25.7586	26.0693	25.1088	25.1428	25.3605	25.9208	25.8695	26.0892	25.985	25.8481	26.2793	25.1344	25.1889	25.4297	25.749	25.7383	25.9656	25.8549	25.9614	26.0751	25.2138	25.2176	25.3683			+	+				0.0334951
BSU_06270	O34759	ydjO	1.50897	0.16208		20.8103	20.4915	20.1181	20.6544	20.4975	20.2816	20.7659	20.3911	20.3681	21.0919	20.445	19.6539	20.6542	20.4295	19.9958	20.7249	20.4128	20.228	20.7588	20.5763	20.2942	20.9037	20.433	20.4593	21.0445	20.3804	20.2649	20.5803	20.4533	20.406	20.4053	20.6301	20.3897	20.5284	20.38	20.6114		+						0.958016
BSU_29890	O34760	ytnP	10.9216	0.0096875	+	23.1396	23.284	22.7268	22.8437	23.0796	22.7227	24.1521	24.0732	23.3624	23.2596	23.3531	22.7629	22.8942	23.0643	22.8255	24.2304	24.0706	23.491	22.9825	23.1667	22.6513	22.6553	23.2314	22.6436	24.05	24.0514	23.2306	23.1766	23.3323	22.7662	22.9815	22.943	22.6989	24.1758	24.0977	23.3657		+	+	+				0.645401
BSU_13140	O34762	ohrA	5.27721	0.018624	+	23.1809	23.0785	23.5538	23.0916	22.9015	23.2126	24.033	23.9315	24.1786	22.8899	22.8754	23.4635	22.9725	22.7435	22.9361	23.8873	23.8174	24.1148	23.4381	23.2988	23.7831	23.3815	22.7383	23.6213	24.0749	24.0608	24.3035	23.2147	23.0612	23.4149	22.9207	23.2227	23.0804	24.1367	23.9164	24.1173			+	+				0.195944
BSU_15590	O34764	sat	15.8055	0.00517073	+	25.2901	25.0581	24.962	24.1282	23.6087	23.8587	27.8938	27.6755	27.6475	25.1751	25.1743	25.0698	24.4684	23.6676	23.9086	27.9586	27.7551	27.7212	25.3965	24.9053	24.8341	24.2325	23.8842	24.0007	27.8391	27.6461	27.6456	25.2987	25.0946	24.9822	23.6837	23.2743	23.6669	27.8838	27.6252	27.5756		+	+	+	+	+	+	1.0659
BSU_20780	O34766	yopS	3.69838	0.0331903	+	21.1771	21.0575	21.0102	20.967	20.8115	20.9023	21.7174	21.4613	21.7251	21.4697	21.0968	21.0298	21.1037	20.9884	20.9727	21.7854	21.6827	21.6264	20.7949	20.8526	20.8403	20.7664	20.5882	20.6362	21.5894	21.3068	21.5249	21.2666	21.223	21.1604	21.0309	20.858	21.0978	21.7773	21.3945	22.0241			+	+				0.202757
BSU_06170	O34768	ydjE	17.9269	0.0091	+	25.3265	25.1627	25.0931	24.8092	24.5865	24.5975	27.068	26.8251	26.782	25.3788	25.1317	24.9852	24.7618	24.5533	24.6168	27.0243	26.7208	26.7009	25.189	25.1132	25.098	24.8032	24.7391	24.6152	27.0724	26.8889	26.8561	25.4119	25.2432	25.1963	24.8627	24.4671	24.5604	27.1073	26.8654	26.7891			+	+	+	+	+	0.953241
BSU_17090	O34769	pksB	13.1716	0.00843956	+	18.9156	18.8947	18.7635	18.6922	18.5593	18.376	20.4703	20.3174	19.6089	18.9849	18.975	18.8025	18.7464	18.6122	18.3755	20.3867	20.1801	19.4872	18.9058	18.8484	18.7447	18.7676	18.7725	18.5102	20.5776	20.385	19.7188	18.8562	18.8608	18.7433	18.5626	18.2931	18.2424	20.4465	20.3872	19.6207			+	+		+		0.140657
BSU_02800	O34772	ycdC	1.15533	0.211757		19.3912	19.5765	19.1565	19.4799	19.7445	19.0672	19.5011	19.5536	19.2824	19.321	19.538	18.9836	19.3691	19.6501	18.941	19.3923	19.5078	19.182	19.2219	19.3968	18.9261	19.2638	19.7287	18.885	19.3077	19.3655	19.1064	19.6308	19.7949	19.5598	19.8068	19.8547	19.3757	19.8034	19.7874	19.559								0.473942
BSU_18980	O34774	yobJ	6.68616	0.0278294	+	24.8781	24.7276	24.6474	25.199	24.9928	24.8575	24.4564	24.4085	24.4283	24.8311	24.6546	24.6266	25.0621	24.839	24.772	24.4316	24.4288	24.4632	24.8772	24.7137	24.5817	25.3191	24.9174	24.9581	24.5453	24.4723	24.5055	24.926	24.8145	24.734	25.2159	25.2221	24.8424	24.3923	24.3244	24.3162			+	+				1.303
BSU_13150	O34777	ohrR	7.197	0.0228014	+	20.9916	20.7623	20.9348	21.1186	20.9174	21.2964	20.4716	20.3259	20.6615	21.0624	20.7146	20.8315	21.1263	21.0295	21.2842	20.4238	20.3943	20.5502	20.7992	20.7219	20.9589	21.103	20.8786	21.1325	20.4615	20.357	20.6149	21.1132	20.8504	21.014	21.1266	20.8442	21.4725	20.5293	20.2263	20.8196			+	+				1.00724
BSU_15760	O34779	prpC	2.00618	0.133587		23.4376	23.0931	22.9732	23.052	22.9233	23.0157	23.3462	23.5404	23.0995	23.6377	23.3017	22.9104	22.9879	22.9841	23.0049	23.6278	23.516	22.8637	23.132	23.0874	22.9664	23.0596	23.0423	22.9706	23.4569	23.5508	23.4094	23.543	22.8901	23.0429	23.1085	22.7434	23.0715	22.9541	23.5545	23.0253		+						0.815825
BSU_18890	O34780	yobF	3.3396	0.0201306	+	16.4513	16.5367	17.0561	16.4479	16.4764	16.446	17.901	17.9945	17.92	16.4718	16.6876	17.1735	16.1815	16.5264	16.4188	18.051	18.2296	18.3774	17.119	16.6341	17.3267	17.2621	17.0825	16.9882	17.7698	18.0056	17.8243	15.7631	16.2884	16.668	15.9	15.8201	15.9312	17.8822	17.7482	17.5584			+	+				0.0728373
BSU_33190	O34782	yvrD	8.54904	0.0169642	+	25.1847	25.719	25.8409	25.3235	25.5174	25.6945	24.7159	25.0182	25.1851	25.2694	25.7753	25.7869	25.3215	25.4431	25.6094	24.7111	25.0025	25.1394	25.1943	25.7037	26.029	25.4035	25.5845	25.8842	24.784	25.1424	25.3221	25.0904	25.6781	25.7067	25.2456	25.5245	25.59	24.6527	24.9096	25.094	+	+	+	+				3.07028
BSU_18970	O34784	yobI	14.7584	0.00956835	+	25.7661	25.6864	25.4675	25.1131	24.9616	24.8739	26.1322	26.0167	25.8909	25.7129	25.6282	25.4091	25.0662	24.9197	24.8458	26.0704	25.9569	25.8655	25.7565	25.6937	25.475	25.1108	25.0566	24.9697	26.1564	26.0625	25.9382	25.829	25.7372	25.5184	25.1622	24.9086	24.8062	26.1699	26.0308	25.869		+	+	+	+	+	+	0.794216
BSU_12480	O34785	yjqB	2.28424	0.111622		18.2644	18.282	18.3186	18.134	18.2711	18.1789	18.7328	18.2903	17.8609	18.2192	18.1843	18.4243	18.1699	18.3205	18.1735	18.3295	18.1345	18.1504	18.0857	18.2894	18.1273	18.0262	18.2152	18.1165	18.7998	18.2992	17.6403	18.4883	18.3722	18.4043	18.206	18.2777	18.2466	19.0692	18.4372	17.7919			+	+				0.0461234
BSU_17120	O34787	pksE	2.33883	0.0283889	+	17.8624	17.6913	17.4997	18.0009	18.507	17.7192	19.3087	18.7061	17.2835	18.1319	18.0467	17.5768	18.2124	18.4919	17.9793	19.5337	18.87	17.2185	16.9746	16.9463	17.1253	17.0579	19.0146	16.9913	19.1802	18.6276	17.1798	18.4806	18.0808	17.797	18.7324	18.0146	18.187	19.2123	18.6206	17.4524			+	+				0.104799
BSU_06240	O34788	bdhA	0.788593	0.297039		27.66	27.8362	27.9802	27.3892	27.5521	27.6353	27.8171	27.8754	27.9089	27.7401	27.9035	28.075	27.2622	27.4138	27.4455	27.8347	27.9379	27.9996	27.3029	27.5266	27.6775	27.1824	27.7474	27.5347	27.5892	27.6227	27.6692	27.9371	28.0783	28.1883	27.7229	27.495	27.9258	28.0273	28.0656	28.0579				+				0.286416
BSU_06210	O34789	ydjI	11.261	0.00878261	+	26.4424	26.3011	25.8747	26.8528	26.6602	26.2023	25.2561	25.172	24.9929	26.3911	26.2203	25.7761	26.7301	26.5667	26.1353	25.1899	25.0685	24.9536	26.5209	26.404	25.97	27.0593	26.5695	26.478	25.4041	25.3097	25.0813	26.4151	26.2789	25.878	26.769	26.8445	25.9937	25.1743	25.1378	24.9439		+	+	+				0.984935
BSU_35280	O34792	yvjA	11.7565	0.00970684	+	21.68	22.0839	22.7334	21.7365	22.0551	22.7905	21.3138	21.4768	21.8607	21.6938	22.0466	22.7586	21.6804	22.0052	22.7623	21.4072	21.5217	21.92	21.6007	22.0556	22.6807	21.6475	22.2673	22.7039	21.2236	21.4179	21.8485	21.7456	22.1496	22.7609	21.8817	21.8929	22.9051	21.3107	21.4907	21.8137	+	+	+	+				2.77733
BSU_01870	O34795	ybcH	5.20357	0.0134635	+	19.9676	20.662	20.3875	20.8056	21.0587	20.5745	18.6763	18.94	19.3326	19.9856	20.7803	20.2946	20.919	21.4651	20.4935	18.2741	18.4718	18.8698	20.4055	21.0887	20.5918	21.3835	21.188	20.7085	18.7713	19.0415	19.5196	19.5116	20.1171	20.276	20.1143	20.523	20.5217	18.9835	19.3069	19.6085			+	+				0.834984
BSU_35190	O34796	yvkC	1.36368	0.263317		19.9241	20.0321	19.9774	19.9192	19.9465	19.8291	19.6346	19.6524	19.5664	20.0122	20.0482	19.94	19.8561	19.8411	19.6869	19.7834	19.7753	19.7681	19.9326	20.1213	20.1058	20.1348	19.7567	20.1625	19.6824	19.5368	19.3994	19.8276	19.9266	19.8864	19.7666	20.2417	19.6378	19.4379	19.6451	19.5317								0.622475
BSU_15020	O34797		1.04659	0.334788		21.518	21.3618	21.3339	21.7073	21.5047	21.3655	21.2978	21.2355	21.2382	21.2481	21.097	21.1787	21.5287	21.376	21.1632	21.0436	21.0563	21.0791	21.6948	21.5625	21.405	21.7995	21.5319	21.5289	21.4287	21.398	21.3718	21.6111	21.4259	21.4181	21.7938	21.6063	21.4044	21.4209	21.2521	21.2637				+				0.330573
BSU_12100	O34798	pdaC	7.32413	0.0136358	+	25.2822	26.1274	26.173	25.4395	26.298	26.5174	24.8997	25.3684	25.7246	25.3328	26.2059	26.2994	25.4671	26.2554	26.5963	24.7567	25.3155	25.6564	25.0717	25.9066	25.9011	25.1293	26.3773	26.3321	24.8042	25.2415	25.6179	25.442	26.2698	26.3184	25.7223	26.2614	26.6239	25.1381	25.5483	25.8996	+	+	+	+				2.24151
BSU_29940	O34799	ytlR	11.7479	0.0126456	+	19.936	20.0611	19.9517	19.2859	19.2346	19.5037	20.2569	20.2096	20.155	20.0124	20.0235	19.9496	19.3094	19.2776	19.5693	20.1896	20.1877	20.1928	19.918	20.1127	19.9359	19.2071	19.2645	19.5951	20.3488	20.2758	20.2224	19.8776	20.047	19.9697	19.3414	19.1617	19.3467	20.2323	20.1652	20.0497			+	+	+	+	+	1.22297
BSU_06290	O34803	yeaA	14.0823	0.00843662	+	23.8153	23.2804	22.9425	24.1097	23.7522	23.1782	22.4943	22.3495	22.0642	23.886	23.2433	23.0108	24.0487	23.7124	23.173	22.4955	22.3159	22.1553	23.8962	23.2493	22.99	24.1932	23.6961	23.2701	22.5195	22.4488	22.1798	23.6636	23.3486	22.8265	24.0872	23.8481	23.0916	22.4677	22.2837	21.8573	+	+	+	+	+			2.52134
BSU_33180	O34805	yvrC	8.93017	0.0185726	+	24.8987	24.307	24.2421	24.946	24.193	24.0345	24.6604	24.5579	24.71	24.9419	24.2241	24.2059	24.9227	24.0601	23.962	24.7602	24.6107	24.6683	24.7981	24.4044	24.306	24.9411	24.2657	23.9269	24.664	24.6023	24.7167	24.956	24.2925	24.2143	24.9741	24.2533	24.2144	24.5569	24.4608	24.7449	+	+		+				2.90316
BSU_12300	O34808	uxaC	8.10276	0.009217	+	19.9802	19.7155	21.3062	20.6736	20.3016	22.1483	19.4052	19.1847	19.3722	19.8246	19.4185	21.3829	20.5562	20.4719	21.9687	19.0049	18.9491	19.1867	20.1763	19.9363	21.4685	20.9316	20.2028	22.5038	20.1809	19.4353	19.6798	19.9397	19.7915	21.0672	20.533	20.2302	21.9723	19.0297	19.1698	19.25		+		+		+	+	0.643557
BSU_02930	O34809	yceG	12.1502	0.0360604	+	25.1326	25.416	25.4163	25.1353	25.2806	25.1715	25.3569	25.5193	25.699	25.1482	25.4247	25.3942	25.1126	25.2273	25.1524	25.3553	25.5188	25.7789	25.1525	25.4283	25.4351	25.1431	25.2951	25.2015	25.3399	25.5052	25.6346	25.0972	25.395	25.4195	25.1503	25.3195	25.1606	25.3754	25.534	25.6835	+	+	+	+		+		3.78704
BSU_07450	O34812	yfmJ	12.8668	0.00881675	+	24.3689	24.5771	25.9296	24.1361	24.1533	25.1176	25.9848	25.9269	26.6775	24.6013	24.7072	25.8937	24.2213	24.3901	25.123	25.9662	25.9068	26.6229	24.1419	24.3038	25.8233	24.0348	24.1916	25.0086	25.9935	25.9582	26.8065	24.3634	24.7204	26.0717	24.1523	23.8782	25.221	25.9948	25.9157	26.6029		+	+	+		+		0.474051
BSU_15630	O34813	sirC	18.9398	0.00922523	+	21.1642	21.2064	21.0576	20.8711	20.8629	20.7589	22.7173	22.6234	22.4862	21.2366	21.2694	21.0385	20.9512	20.8936	20.818	22.645	22.5911	22.4721	21.0917	21.1927	21.0697	20.7269	20.8791	20.6997	22.7447	22.6504	22.5216	21.1643	21.1571	21.0646	20.9352	20.816	20.7589	22.7622	22.6285	22.4651			+	+	+	+		0.324916
BSU_35260	O34814	ftsE	10.6926	0.0552245		26.6494	26.4891	26.4094	26.5722	26.4046	26.3877	26.3033	26.1897	26.1374	26.6386	26.4883	26.4342	26.578	26.3927	26.3519	26.2619	26.1463	26.1136	26.6226	26.5104	26.4349	26.5092	26.4231	26.3993	26.3078	26.2327	26.1651	26.687	26.4684	26.3592	26.6293	26.3979	26.4119	26.3401	26.19	26.1336		+	+	+				2.6618
BSU_18560	O34815	yoaD	8.87084	0.00856812	+	19.6459	19.5472	19.5113	19.3296	19.1832	19.0488	22.1318	21.7245	20.5884	19.6068	19.4475	19.2586	19.0522	18.9592	18.8804	22.3185	21.8071	20.819	19.3596	19.3577	19.4817	19.025	18.9136	18.7301	22.141	21.8315	20.4829	19.9712	19.8365	19.7937	19.9116	19.677	19.536	21.9359	21.5349	20.4633			+	+				0.160664
BSU_35030	O34817	yvoA	5.55275	0.0467676	+	20.9022	21.0267	21.0935	20.9375	20.9096	20.895	21.3337	21.5411	21.1155	20.7677	21.0082	21.0187	20.8467	20.8553	20.8806	21.3081	21.4741	21.2052	20.9103	20.9445	21.0406	20.9234	20.8929	20.8911	21.2574	21.4921	20.9331	21.0285	21.1273	21.2211	21.0425	20.9806	20.9134	21.4357	21.657	21.2082			+	+				0.602766
BSU_01860	O34823	ybcF	6.11245	0.0126471	+	20.3421	21.3079	21.624	20.6454	21.2074	21.4906	19.6029	19.8333	21.0042	20.3663	21.4693	21.5577	20.2393	21.6934	21.504	19.2969	19.5715	20.5425	20.3784	21.4747	21.7134	21.129	21.2241	21.3656	19.7775	20.0262	21.0886	20.2814	20.9797	21.601	20.568	20.7047	21.6022	19.7344	19.9022	21.3814	+	+	+	+				2.35321
BSU_01770	O34824	glmM	14.3262	0.0109717	+	27.8967	28.0225	28.2036	28.2001	28.2642	28.5113	27.3787	27.401	27.6399	27.8547	27.9866	28.1481	28.186	28.2641	28.5416	27.3798	27.3798	27.6196	27.9067	28.0332	28.2192	28.1643	28.1603	28.5007	27.3076	27.3612	27.6224	27.9286	28.0478	28.2436	28.2499	28.3682	28.4915	27.4487	27.4618	27.6776		+	+	+		+		1.92867
BSU_17100	O34825	pksC	0.45019	0.267738		19.1659	19.0229	18.8365	19.1656	19.0957	18.7988	19.7232	19.3985	18.9212	19.0688	18.9947	18.5815	19.0462	19.1821	18.4749	19.7733	19.3958	18.5915	18.601	18.5425	18.5496	18.7311	19.5043	18.4067	19.5415	19.1737	18.8499	19.8278	19.5317	19.3784	19.7196	18.6005	19.5148	19.8547	19.626	19.3222				+				0.113263
BSU_14140	O34827	ykuM	2.57185	0.11507		23.3872	23.4231	23.3748	23.4178	23.3009	23.3726	23.8263	23.8394	23.701	23.4722	23.6664	23.4098	23.5445	23.6385	23.6403	23.8687	23.9722	23.8071	23.2967	23.2643	23.3982	23.3699	23.2064	23.3465	23.786	23.7831	23.6857	23.3926	23.3385	23.3164	23.3391	23.0577	23.1312	23.8243	23.7629	23.6102			+	+				0.0960959
BSU_27380	O34828	yrzB	0.108635	0.530227		22.0504	21.9254	21.7199	21.7878	22.2132	22.0946	21.8604	21.7877	21.6401	21.9289	22.4672	22.2178	21.8092	22.1787	21.8543	22.2483	21.696	21.5367	21.4438	21.4012	21.2963	21.5884	21.8258	21.8483	21.427	21.5305	21.4856	22.7784	21.9077	21.6456	21.9657	22.635	22.5813	21.9058	22.1366	21.8981								0.0894754
BSU_30260	O34829	msmR	1.72475	0.0820648		22.9281	22.5809	22.7315	23.0682	22.6352	22.9529	22.2391	22.1721	22.415	22.9477	22.5133	22.6641	22.9993	22.949	22.9447	22.2118	21.767	22.6277	22.6822	22.184	22.9522	22.8681	22.7484	23.2005	22.4615	22.6191	22.5022	23.1545	23.0453	22.5783	23.3373	22.2083	22.7134	22.0441	22.1301	22.1152			+	+				0.536049
BSU_07500	O34832	yfmE	0.0484032	0.848011		18.9536	18.9988	19.1269	19.0843	19.0377	19.0749	19.0037	19.0001	19.0245	18.8002	19.0266	19.4256	19.0898	19.089	19.2511	19.1132	19.167	19.1945	19.0754	19.0064	18.9559	19.0509	18.8865	18.9778	18.9426	18.8916	18.9643	18.9851	18.9634	18.9993	19.1122	19.1376	18.9959	18.9553	18.9416	18.9148								0.210878
BSU_02940	O34833	yceH	4.94881	0.367412		28.1703	28.2669	28.2801	28.1904	28.1499	28.1089	28.2472	28.2692	28.4347	28.1228	28.2393	28.2413	28.1508	28.0801	28.0854	28.2631	28.2859	28.5342	28.222	28.3007	28.2959	28.2313	28.144	28.1328	28.2408	28.2952	28.4062	28.1661	28.2606	28.303	28.1891	28.2254	28.1083	28.2377	28.2264	28.3637								1.33372
BSU_15880	O34835	fapR	0.736544	0.652088		22.0359	22.1589	22.2579	22.0649	22.0379	22.135	22.0667	22.161	22.1685	21.9501	22.1429	22.219	22.0937	22.0959	22.1343	22.0238	22.1354	22.2279	21.9943	22.1088	22.1562	21.9045	21.9773	22.013	21.9934	22.1025	22.1122	22.1632	22.2251	22.3986	22.1965	22.0407	22.2577	22.183	22.245	22.1654								0.770632
BSU_07920	O34840	chaA	8.40845	0.00919734	+	20.0118	21.6178	22.3269	19.8393	21.1494	21.8694	20.9232	21.995	22.2837	19.7904	21.3643	22.0737	19.5908	20.9117	21.4534	20.5653	21.7404	21.9796	19.9981	21.4598	22.4064	20.02	21.1587	21.9716	20.9579	22.0355	22.42	20.247	22.0293	22.5006	19.9071	21.3778	22.1833	21.2464	22.2091	22.4514	+	+	+	+				2.54615
BSU_18380	O34841	yoeB	7.32575	0.0108947	+	23.7043	25.006	23.7149	23.4242	25.5239	24.5247	23.7741	24.2989	23.7873	23.721	25.167	23.7616	23.4877	25.1731	24.2348	23.7766	24.2045	23.9806	23.7204	24.9773	23.7044	23.5547	25.6078	25.1783	23.6546	24.1544	23.6856	23.6714	24.8736	23.6786	23.2303	25.791	24.161	23.8911	24.5378	23.6958	+			+				3.92587
BSU_19560	O34842	mhqD	4.95285	0.0223519	+	19.1606	19.2299	19.753	19.0883	19.1537	19.8035	19.6726	19.8428	20.2369	19.1465	19.1691	19.4852	19.0194	19.1307	19.6163	19.5594	19.7125	19.7047	19.1935	19.1627	19.9511	19.192	19.1957	19.7954	19.8493	20.0004	20.5774	19.1417	19.3579	19.8227	19.0535	19.1345	19.999	19.6091	19.8156	20.4285		+	+	+				0.451162
BSU_19540	O34844	yodB	0.956645	0.155337		21.0508	20.9801	21.3939	21.0342	20.9107	21.4162	21.3621	21.3155	21.8889	21.0311	20.9019	21.3213	20.9239	20.8428	21.2203	21.1821	21.3415	21.6248	20.5272	20.726	21.0919	20.8096	20.5966	21.0595	21.1038	21.1412	21.6858	21.594	21.3124	21.7685	21.3691	21.2926	21.9689	21.8004	21.4636	22.3562								0.0699156
BSU_29200	O34847	accA	4.46898	0.533278		27.0872	27.0971	26.9793	27.0577	27.0419	26.9715	27.2179	27.091	27.0724	27.0705	27.0895	27.0016	27.0717	27.0769	27.0059	27.1944	27.0947	27.0938	27.0754	27.0884	26.9316	26.9842	26.9895	26.9339	27.2251	27.0432	27.0296	27.1157	27.1133	27.0049	27.1172	27.0594	26.9746	27.2342	27.1352	27.0937								0.235336
BSU_06590	O34849	yerD	9.67865	0.00890395	+	22.1672	23.6839	24.4923	21.8801	22.7239	23.2966	23.1411	24.3042	24.0887	22.2981	23.6152	24.4873	22.0703	22.7197	23.0883	22.9517	24.1251	23.8521	22.3264	23.5455	24.5893	22.1092	22.7885	23.616	23.2788	24.5493	24.4631	21.8771	23.891	24.4004	21.4609	22.6636	23.1856	23.1929	24.2382	23.951	+	+	+	+	+	+		2.96844
BSU_14240	O34857	rok	6.48896	0.0317813	+	25.2841	25.3808	25.8078	25.4215	25.5569	26.0178	25.3333	25.2413	25.4868	25.3346	25.3014	25.5173	25.3865	25.5072	26.0463	25.4098	25.2557	25.4073	25.2948	25.4406	25.9227	25.4153	25.4996	26.0226	25.3242	25.1985	25.4965	25.2228	25.4006	25.9834	25.4626	25.6638	25.9846	25.2661	25.2697	25.5566		+						0.852105
BSU_29440	O34858	argH	8.8825	0.00890765	+	22.5097	22.5242	22.4597	22.0125	22.008	21.7721	24.1982	24.0954	24.1314	22.2164	22.2323	22.2635	21.7327	21.6492	21.476	23.9247	23.8486	24.0266	22.7778	22.8461	22.7269	22.3974	22.1703	22.1876	24.3691	24.3139	24.3415	22.5349	22.4942	22.3887	21.9073	22.2046	21.6529	24.3008	24.1237	24.026			+	+				0.019993
BSU_13200	O34860	rsbRB	9.14125	0.0229763	+	24.3404	24.4738	24.7466	24.4856	24.5358	24.8403	24.0409	24.1059	24.2335	24.3224	24.4564	24.6591	24.475	24.5218	24.7625	24.0531	24.0611	24.2468	24.2897	24.3775	24.7641	24.4187	24.523	24.8914	23.9416	24.0519	24.1836	24.409	24.5875	24.8165	24.5632	24.5627	24.8669	24.1279	24.2046	24.27		+	+	+				0.876997
BSU_35160	O34863	uvrA	12.6533	0.0171617	+	26.4087	26.6692	27.1142	26.5764	26.7913	27.2927	26.4355	26.6652	26.901	26.509	26.6754	27.103	26.64	26.7889	27.2727	26.4395	26.6638	26.8883	26.412	26.6767	27.1483	26.5571	26.7662	27.3713	26.3954	26.625	26.9132	26.3051	26.6555	27.0913	26.5322	26.8187	27.2343	26.4717	26.707	26.9015		+						1.93007
BSU_19620	O34866	yodJ	13.5355	0.00863401	+	26.5342	26.4478	26.4918	26.8302	26.8222	26.7798	25.2709	25.3607	25.5337	26.4887	26.3712	26.4441	26.7959	26.7394	26.7326	25.2243	25.3761	25.5843	26.6652	26.557	26.5894	26.9293	27.0307	26.8795	25.2418	25.3874	25.5693	26.4487	26.4154	26.4417	26.7656	26.6965	26.7274	25.3466	25.3186	25.4475			+	+				0.423594
BSU_16080	O34867	ylqH	9.1744	0.00943939	+	19.3357	18.9689	17.6832	19.0199	18.6586	17.6006	19.7016	18.9942	18.1965	19.4217	18.8736	17.3815	19.0415	18.6947	17.3552	19.6406	19.0003	18.1419	19.1303	18.9132	17.9329	18.8352	18.3796	17.9139	19.7002	18.9716	18.0308	19.4551	19.12	17.7353	19.1828	18.9016	17.5326	19.7641	19.0105	18.4167		+	+	+				1.3367
BSU_30690	O34872	ytiB	2.56205	0.0340752	+	24.8124	24.8432	24.7699	24.6183	24.5883	24.4731	25.6651	25.5339	25.5206	24.4609	24.5261	24.5135	24.3026	24.2693	24.1938	25.2563	25.1177	25.0663	24.8037	24.8708	24.7912	24.6113	24.5086	24.5588	25.5959	25.4902	25.4834	25.1726	25.1327	25.005	24.9409	24.9871	24.6666	26.143	25.9937	26.0121			+	+				0.0386773
BSU_29590	O34874	iscS2	9.06173	0.0198258	+	23.6761	24.1	23.9088	23.7592	24.1648	23.9479	23.2352	23.5271	23.5199	23.6417	24.0114	23.7724	23.6802	24.0772	23.9005	23.1898	23.4698	23.496	23.7649	24.1489	24.0206	23.9044	24.2143	24.0493	23.219	23.5288	23.5312	23.6216	24.1397	23.9333	23.693	24.203	23.8939	23.2968	23.5826	23.5324	+		+	+				2.59334
BSU_35250	O34876	ftsX	8.41232	0.0325364	+	26.1991	25.9736	25.8482	26.0835	25.842	25.8006	25.7427	25.5962	25.4771	26.2639	25.9926	25.8906	26.1354	25.8908	25.8857	25.7555	25.5956	25.4733	26.2354	26.0622	25.858	26.1014	25.8845	25.7677	25.7714	25.6527	25.5274	26.098	25.8661	25.7961	26.0136	25.7506	25.7484	25.7011	25.5404	25.4307		+	+	+				1.36911
BSU_17110	O34877	pksD	0.356683	0.225399		19.3577	19.5334	19.4413	19.5781	20.2746	19.2538	20.3638	20.2862	20.1699	19.8235	20.036	19.7483	19.9693	20.3254	19.9513	20.7192	20.5704	20.3811	18.4475	18.6253	18.5766	18.4736	20.6204	17.6135	20.4218	20.4495	20.3528	19.8021	19.9391	19.9989	20.2914	19.878	20.1965	19.9505	19.8388	19.7759			+					0.0978369
BSU_33820	O34878	opuCB	8.73837	0.00895604	+	19.4934	19.3534	20.2842	18.8214	18.4347	18.997	20.8491	20.7335	21.5803	19.6172	19.314	20.322	18.8388	18.2933	18.9039	21.0821	21.0186	22.0353	19.4548	19.5164	20.072	19.0217	18.8474	19.1805	20.407	20.3727	20.9208	19.4083	19.2299	20.4587	18.6036	18.1635	18.9065	21.0582	20.8093	21.7847		+	+	+	+	+	+	0.58995
BSU_06100	O34885	ydiS	14.1397	0.018895	+	25.5567	25.6292	25.4255	25.4483	25.5003	25.4343	25.1201	25.063	24.8525	25.552	25.6137	25.3774	25.413	25.4737	25.426	25.1414	25.0589	24.8775	25.5588	25.6057	25.4273	25.45	25.459	25.4847	25.0922	25.0349	24.8432	25.5593	25.6681	25.4719	25.4818	25.5682	25.3922	25.1268	25.0952	24.8367			+	+				1.67013
BSU_07735	O34887	yflB	3.70476	0.0392635	+	19.935	20.3283	20.206	20.0847	20.2456	20.0981	19.3683	20.4197	20.0921	20.0915	20.2733	20.2026	20.1243	20.2931	20.0076	19.0196	20.5037	20.0183	19.9456	20.3158	20.4525	20.2104	20.1927	20.4026	19.5725	20.5172	20.2892	19.7679	20.3957	19.9629	19.9193	20.2511	19.8842	19.5129	20.2382	19.9687			+	+				1.76492
BSU_19070	O34892	yobS	4.17431	0.17488		20.573	20.5748	20.742	20.4776	20.4795	20.6008	20.4117	20.3178	20.2724	20.5993	20.5867	20.7361	20.4455	20.4626	20.4999	20.569	20.4335	20.4283	20.5376	20.5628	20.7101	20.4279	20.4656	20.609	20.3166	20.2776	20.2186	20.5822	20.575	20.7797	20.5594	20.5103	20.6935	20.3494	20.2423	20.1703								0.031122
BSU_29610	O34894	ezrA	9.21336	0.0394918	+	27.5699	27.4808	27.6634	27.5071	27.3934	27.4888	27.9233	27.8056	27.9137	27.4944	27.4604	27.7232	27.4926	27.3621	27.5302	27.9226	27.8054	27.9853	27.6436	27.5301	27.6353	27.5306	27.4804	27.492	27.9289	27.8103	27.9432	27.5718	27.4518	27.6318	27.4982	27.3378	27.4444	27.9183	27.8012	27.8126			+	+				0.831685
BSU_14210	O34897	ykuT	7.06255	0.0229322	+	22.4253	22.7776	22.9022	22.3169	22.6522	22.89	22.8793	23.1841	23.2488	22.6086	22.7454	22.782	22.2397	22.6499	22.8469	22.7729	23.1797	23.1379	22.3687	22.7038	22.9565	22.4985	22.7829	22.9778	22.8618	23.2108	23.338	22.2986	22.8835	22.9681	22.2125	22.524	22.8453	23.0032	23.1619	23.2704		+	+	+				1.50285
BSU_33150	O34899	yvqK	1.99392	0.352056		23.3581	23.2551	23.1728	23.3831	23.3124	23.0604	23.2509	23.1397	23.0541	23.3789	23.2872	23.1974	23.4328	23.3811	23.1648	23.3614	23.244	23.2173	23.2988	23.2025	23.0918	23.2898	23.1755	22.9425	23.0769	23.0028	22.8936	23.3967	23.2756	23.2293	23.4266	23.3806	23.0739	23.3145	23.1722	23.0514								1.20735
BSU_13250	O34903	ykoG	6.69356	0.057073		19.6521	19.7568	19.8084	19.7228	19.8159	19.7405	20.1677	20.1353	20.0296	19.6374	19.765	19.7715	19.6707	19.7571	19.6701	20.1687	20.1298	20.0696	19.6366	19.7936	19.8955	19.7742	19.8449	19.8989	20.0623	20.0714	19.9854	19.6821	19.7117	19.7583	19.7236	19.8458	19.6523	20.2722	20.2047	20.0339			+	+				1.68042
BSU_13430	O34908	ykoX	2.44803	0.294926		22.3318	22.4575	22.6552	22.2987	22.3383	22.504	22.3929	22.497	22.6405	22.4143	22.5775	22.7487	22.4078	22.413	22.6557	22.5538	22.6182	22.7483	22.2996	22.4797	22.6211	22.2709	22.2992	22.4421	22.2965	22.4454	22.5915	22.2814	22.3153	22.5959	22.2173	22.3029	22.4142	22.3286	22.4273	22.5817		+						0.652929
BSU_06560	O34909	yerA	3.4696	0.023377	+	25.7299	25.6914	26.0683	26.0186	26.0101	26.1304	24.7578	24.8303	25.2421	25.8437	25.7748	26.0683	25.9978	26.1018	26.1944	24.5213	24.5442	25.1109	25.3958	25.249	25.8874	25.6591	26.5885	25.7939	25.002	25.0827	25.5614	25.9502	26.0505	26.2492	26.3989	25.3399	26.4028	24.7501	24.8638	25.0542			+	+				0.0453082
BSU_19080	O34910	yobT	11.6522	0.00958865	+	21.2707	21.3324	22.5219	21.1094	21.1352	22.2633	21.2614	21.1768	22.0003	21.3624	21.3307	22.6177	21.1291	21.2115	22.1985	21.3056	21.4314	22.0958	21.2155	21.3326	22.4599	21.1421	21.1752	22.243	21.2828	21.1556	21.9787	21.2342	21.334	22.4881	21.057	21.0189	22.3483	21.1959	20.9434	21.9263		+						0.597877
BSU_13240	O34911	ykoF	1.46686	0.099567		16.7193	17.0718	16.9833	16.7038	16.964	16.509	17.378	17.3372	17.338	16.8914	17.2144	16.9889	16.862	17.1705	16.6081	17.5765	17.5302	17.5935	16.3509	16.7657	16.7798	16.5248	16.5725	16.3816	16.8806	16.8398	16.8131	16.9156	17.2353	17.1813	16.7247	17.149	16.5374	17.6768	17.6415	17.6076			+	+		+		0.666915
BSU_34860	O34912	hisI	17.4487	0.009	+	21.8418	21.8636	21.5397	21.0779	21.0426	20.9155	23.3606	23.3724	23.1493	21.9814	21.9252	21.4813	21.0883	21.0007	20.864	23.5245	23.4719	23.1993	21.8236	21.8875	21.6109	21.0781	21.0075	20.9752	23.3211	23.3891	23.2143	21.7205	21.7781	21.5268	21.0674	21.1197	20.9073	23.2363	23.2561	23.0342		+	+	+	+	+	+	0.0880384
BSU_18880	O34915	yobE	5.85613	0.0121812	+	19.4406	21.1107	20.7676	19.1522	20.4854	20.3998	18.9483	20.7986	20.7811	19.7028	21.6813	21.1888	19.1851	20.7584	20.7281	19.1385	21.2473	21.3323	19.0748	20.9521	20.7054	19.1294	20.3982	20.4113	18.8116	20.7154	20.664	19.5442	20.6988	20.4086	19.1421	20.2995	20.0599	18.8949	20.4332	20.3469	+	+	+					2.0555
BSU_14190	O34916	ykuR	10.9465	0.0102758	+	24.5871	24.5763	24.235	24.3027	24.2646	24.0087	25.3746	25.2632	25.1598	24.6883	24.6845	24.3245	24.3768	24.3278	24.0975	25.4682	25.2952	25.2112	24.5555	24.5878	24.2457	24.3113	24.2988	24.1064	25.3948	25.3392	25.2513	24.5176	24.4567	24.1347	24.2201	24.1673	23.8221	25.2608	25.1551	25.0168		+	+	+				0.0439943
BSU_20020	O34919	yosS	5.17086	0.0176858	+	19.3929	19.8469	19.6523	19.2753	19.5022	19.1984	20.3067	20.5546	20.5024	19.5685	20.0343	19.8449	19.3265	19.5336	19.1902	20.6041	20.8623	20.877	19.1993	19.4858	19.3662	19.2006	19.5014	19.1232	19.9437	20.2162	20.0346	19.4108	20.0207	19.7458	19.2987	19.4717	19.2818	20.3723	20.5853	20.5956			+	+				1.01521
BSU_29270	O34921	ytoI	10.532	0.0283818	+	24.0906	24.016	24.0241	24.1184	23.9963	23.9554	24.4909	24.4764	24.4371	24.1601	24.0504	24.0435	24.1428	24.0367	23.9909	24.549	24.5161	24.476	24.0454	23.961	23.9794	24.0587	24.0492	23.9473	24.4416	24.4534	24.4289	24.0663	24.0366	24.0494	24.1538	23.903	23.9279	24.4821	24.4595	24.4065			+	+				0.764256
BSU_29860	O34924	ytoP	15.1615	0.0111715	+	25.2985	25.2551	25.2897	25.2757	25.0856	25.1849	26.0687	25.9275	25.9465	25.3121	25.2555	25.2897	25.2744	25.1004	25.1788	26.0601	25.9042	26.0137	25.2713	25.1923	25.2357	25.2094	25.0936	25.2223	26.0244	25.924	25.9301	25.3122	25.3173	25.3437	25.3434	25.0629	25.1537	26.1215	25.9542	25.8958			+	+				0.490965
BSU_19630	O34925	deoD	4.35075	0.476384		26.615	26.5797	26.7356	26.5552	26.4994	26.7166	26.6862	26.5736	26.6743	26.5987	26.5478	26.7193	26.5579	26.5095	26.7043	26.6708	26.5795	26.7346	26.641	26.5845	26.7598	26.5937	26.5939	26.7577	26.6766	26.5935	26.6538	26.6052	26.6069	26.7277	26.5139	26.3949	26.6877	26.7112	26.5478	26.6344								0.746507
BSU_35060	O34926	cypX	6.95441	0.0141475	+	20.7248	21.6025	21.5656	20.2293	21.3218	21.1148	20.0982	20.6084	20.58	20.66	21.7277	21.6897	20.3939	21.5662	21.3891	20.1554	20.7751	20.8059	20.8665	21.4812	21.5087	19.9088	21.2527	20.6895	20.0966	20.3997	20.3874	20.6479	21.5986	21.4983	20.385	21.1465	21.2658	20.0425	20.6502	20.5467	+	+	+					3.02378
BSU_18910	O34930	rapK	10.4099	0.00840702	+	21.5307	21.6879	21.3767	21.0238	20.9849	21.1793	23.7563	23.4449	21.9551	21.6815	21.7887	21.2893	20.9965	20.9767	21.1025	23.7909	23.4014	22.0013	21.2483	21.5028	21.6712	20.9605	21.2644	21.654	23.529	23.3015	21.8903	21.6624	21.7722	21.1695	21.1144	20.7134	20.7812	23.9491	23.6318	21.9738			+	+	+			0.392391
BSU_29060	O34932	coaE	6.3381	0.0198066	+	22.9045	22.8648	23.1732	22.9201	22.6746	23.1579	23.5147	23.4312	23.8661	23.014	22.8818	23.1471	22.8156	22.7722	23.0544	23.5316	23.3368	23.5955	22.5968	22.7779	23.1218	22.9165	22.5522	23.1039	23.4288	23.5908	24.0999	23.1028	22.9347	23.2508	23.0281	22.6992	23.3155	23.5838	23.3661	23.9029			+	+				0.0867216
BSU_29540	O34934	nadK2	12.6783	0.00817742	+	24.0476	24.3433	25.4022	24.1102	24.2263	25.0721	25.8423	25.8641	26.2354	24.2378	24.4799	25.4299	24.1668	24.3075	25.0968	25.8396	25.9072	26.34	23.7485	24.1299	25.3292	23.9969	24.3655	25.0766	25.7318	25.7162	26.2091	24.1566	24.4202	25.4473	24.167	24.0058	25.0429	25.9556	25.9689	26.157		+	+	+		+		0.727883
BSU_06060	O34939	ydiO	9.35833	0.0119512	+	25.2356	25.3299	24.8388	25.5209	25.4225	25.1143	24.4929	24.5177	24.1221	25.2846	25.3518	24.8636	25.5795	25.4199	25.181	24.5773	24.5727	24.2808	25.309	25.451	25.0246	25.5657	25.3305	25.2651	24.4907	24.5292	24.0393	25.1131	25.1869	24.6283	25.4177	25.5169	24.8969	24.4108	24.4513	24.0462		+	+	+				0.405406
BSU_33200	O34940	yvrE	9.90342	0.00885279	+	24.2443	25.241	26.1229	23.9991	24.6318	25.686	25.3809	25.9781	26.2177	24.5057	25.2666	26.1234	24.1024	24.7695	25.4273	25.2954	25.8406	25.9071	24.1287	24.9346	26.1128	24.0842	24.6106	25.6528	25.3903	26.1607	26.4694	24.0984	25.5219	26.1326	23.8107	24.5153	25.978	25.4569	25.9329	26.2768	+	+	+	+				2.01302
BSU_15870	O34942	recG	8.94676	0.0280304	+	25.0801	25.1388	25.0222	25.2236	25.3522	25.1069	24.6563	24.7169	24.784	25.0719	25.1919	25.0196	25.2663	25.3258	25.1453	24.724	24.7346	24.8621	25.0989	25.092	25.0167	25.1351	25.4975	25.0274	24.587	24.7004	24.7367	25.0695	25.1324	25.0305	25.2694	25.2334	25.1481	24.6579	24.7158	24.7532			+	+				0.897315
BSU_29820	O34943	ytpR	3.75739	0.0330024	+	25.1331	24.8383	24.7227	24.9578	24.8354	25.095	24.4145	24.0957	24.4522	25.2665	24.9424	24.6538	24.9794	24.9111	24.9	24.5395	24.1365	24.1693	24.6197	24.7965	24.914	25.1123	24.7639	25.0567	24.4733	24.0657	24.5864	25.5131	24.7759	24.6003	24.7817	24.8313	25.3284	24.2305	24.0849	24.6008			+	+				0.470398
BSU_29980	O34944	ytjP	8.3703	0.0146328	+	25.9784	25.9079	25.9301	25.8173	25.7909	25.9229	26.9826	26.6863	26.6646	26.1749	26.029	25.9801	25.817	25.827	25.8384	27.1542	26.6802	26.5081	25.7121	25.7287	25.8273	25.7622	25.8191	25.8028	26.9158	26.7252	26.6691	26.0482	25.9659	25.9828	25.8726	25.7266	26.1274	26.8777	26.6536	26.8166			+	+				0.159779
BSU_02860	O34946	znuC	11.5456	0.0192131	+	22.9525	23.0133	22.9727	23.1459	23.1363	23.1127	22.475	22.5293	22.5456	22.9587	22.9872	23.011	23.1866	23.1744	23.1408	22.4843	22.5368	22.6118	22.9744	23.087	22.9956	23.0754	23.0898	23.1692	22.5262	22.5374	22.5592	22.9243	22.9656	22.9115	23.1757	23.1447	23.0282	22.4146	22.5136	22.4659			+	+				0.688406
BSU_18790	O34947	yoaZ	8.74429	0.00967341	+	19.7333	19.8454	19.6809	19.6061	19.8481	19.4318	21.0628	21.0364	20.8337	19.9626	19.826	19.8727	19.7037	19.9835	19.4451	20.9726	20.9608	20.8452	19.525	19.7602	19.3984	19.3632	20.0937	19.3045	21.0784	21.1434	20.9794	19.7122	19.9499	19.7718	19.7513	19.4671	19.5456	21.1372	21.0051	20.6764			+	+				0.333883
BSU_13960	O34948	ykwC	10.5949	0.00905164	+	26.413	26.3455	26.5705	26.148	25.901	26.187	27.6957	27.488	27.6858	26.2666	26.1576	26.3228	25.9854	25.7377	25.9999	27.609	27.4924	27.5933	26.5055	26.5295	26.7054	26.3053	25.7727	26.3438	27.747	27.497	27.7709	26.4668	26.3495	26.6832	26.1534	26.1926	26.2173	27.731	27.4745	27.6933			+	+				0.198937
BSU_13340	O34949	ykoM	4.11504	0.0188146	+	22.552	22.0106	22.2841	23.1032	22.465	22.6424	21.8198	21.1224	21.5233	22.5566	21.99	21.9928	22.849	22.4806	22.6001	21.6767	21.0949	21.6165	22.5807	21.9035	22.4867	23.431	22.9218	22.6138	22.6888	21.4701	21.521	22.5188	22.1383	22.3728	23.0297	21.9925	22.7133	21.0938	20.8022	21.4324	+			+				2.80135
BSU_30400	O34951	bceR	10.681	0.0133153	+	22.1137	22.1764	21.7213	21.9531	21.9128	21.466	22.7319	22.6152	21.8141	22.1417	22.1833	21.7269	21.9202	21.9014	21.4381	22.7168	22.58	21.8971	21.981	22.0637	21.7025	21.875	21.8831	21.4323	22.6528	22.5218	21.6824	22.2185	22.2823	21.7344	22.0642	21.9539	21.5275	22.826	22.7439	21.8627		+	+	+				0.265726
BSU_07710	O34952	ltaS2	12.6933	0.00884656	+	25.2734	25.1244	24.5352	25.5583	25.5872	25.0266	23.4498	23.2417	23.3594	25.1237	24.9246	24.4852	25.434	25.3811	24.9479	23.3489	23.1262	23.3063	25.4312	25.5063	24.5463	25.6726	25.5646	25.1286	23.475	23.1643	23.3322	25.2653	24.9424	24.5741	25.5684	25.816	25.0032	23.5255	23.4346	23.4397		+	+	+		+		0.285152
BSU_12150	O34960	yjgB	9.32804	0.00844578	+	20.5533	22.2826	22.2016	20.298	21.457	21.2799	21.1727	23.8213	22.4407	20.7137	22.2104	22.0232	20.3172	21.6798	21.0783	20.9982	23.9268	22.2058	20.7019	21.9736	22.4973	20.806	21.4674	21.6362	21.2495	23.8246	22.6677	20.2443	22.6637	22.0843	19.771	21.2237	21.1253	21.2704	23.7126	22.4488	+	+	+	+	+	+		2.6097
BSU_29220	O34962	ytsJ	4.26086	0.0612634		28.3937	28.4972	28.5829	28.267	28.2776	28.4973	28.8218	28.7675	28.8469	28.3502	28.4185	28.4985	28.2749	28.224	28.396	28.8313	28.7675	28.8777	28.5248	28.6712	28.8381	28.3021	28.1974	28.7281	28.8018	28.7859	28.873	28.306	28.4019	28.4122	28.224	28.4115	28.3679	28.8324	28.749	28.7901			+	+				0.399091
BSU_02850	O34966	znuA	13.2478	0.00893151	+	24.6148	24.5748	24.9835	25.0665	24.977	25.1034	23.488	23.6758	23.9339	24.6323	24.4548	24.8804	24.9018	24.9706	25.0633	23.5483	23.7001	23.9072	24.6272	24.6458	25.1857	25.133	24.9808	25.2568	23.4897	23.6943	24.0041	24.5848	24.6237	24.8843	25.1645	24.9796	24.99	23.4261	23.6328	23.8903		+	+	+	+		+	0.255686
BSU_30700	O34967	rpmE2	12.6627	0.00841379	+	22.2713	23.4164	24.132	22.1025	22.8277	23.5191	23.4631	24.0512	24.4862	22.3755	23.323	23.9985	22.033	22.7817	23.31	23.391	24.1963	24.4477	22.1656	23.3719	24.3887	22.146	22.8418	23.7706	23.4835	24.0939	24.6101	22.2729	23.5544	24.0087	22.1285	22.8596	23.4768	23.5149	23.8636	24.401	+	+	+	+	+	+		3.60375
BSU_06570	O34968	yerB	1.8658	0.0448462	+	22.3006	22.2016	22.208	22.5279	22.5094	22.4063	21.4117	21.3422	21.59	22.5871	22.4122	22.2657	22.6353	22.6895	22.587	21.4464	21.3275	21.5634	21.7516	21.5688	21.7855	22.0015	23.1163	21.7966	21.4272	21.2361	21.6683	22.563	22.6239	22.5728	22.9468	21.7225	22.8354	21.3615	21.463	21.5384			+	+				0.0826454
BSU_07990	O34969	yfjR	10.4417	0.0154635	+	24.3612	24.5065	24.3027	24.0076	24.0951	23.9489	24.8522	24.8349	24.8629	24.4665	24.5768	24.3059	24.0225	24.0638	23.877	24.9798	24.9298	24.939	24.2922	24.4533	24.3211	24.0148	24.0826	24.0455	24.712	24.6901	24.7663	24.3247	24.4892	24.2812	23.9855	24.139	23.9242	24.8649	24.8849	24.8833			+	+	+	+		1.052
BSU_30010	O34977	ythP	8.40863	0.0114796	+	22.8545	22.7749	22.5391	23.2666	23.255	23.0624	21.8993	21.9528	21.9604	22.8621	22.7323	22.3429	23.1635	23.1837	23.0053	21.8037	21.7287	21.693	22.8973	22.8346	22.6656	23.4456	23.2712	23.2279	22.0269	22.2777	22.2603	22.8039	22.7579	22.6088	23.1908	23.3102	22.9541	21.8674	21.8522	21.9278			+	+	+	+		0.904197
BSU_29990	O34978	pbuO	9.81682	0.00969659	+	20.4962	20.5601	20.4468	20.5604	20.6872	20.7127	19.3582	19.4963	19.4258	20.3576	20.524	20.6463	20.5724	20.6493	20.6736	19.4249	19.5906	19.583	20.4698	20.5773	20.2595	20.3831	20.5854	20.5028	19.2829	19.4277	19.3192	20.661	20.579	20.4347	20.7256	20.8268	20.9618	19.3667	19.4706	19.3751			+	+				0.285371
BSU_33270	O34979	yvrO	5.8912	0.0323544	+	21.5639	21.3774	21.1451	21.1542	20.9486	20.6686	21.3823	21.3112	21.0952	21.6314	21.4838	20.98	21.1836	20.9932	20.596	21.5648	21.3824	21.1652	21.3664	21.2753	21.3026	21.1295	20.9218	20.82	21.3242	21.2653	21.1185	21.6938	21.3731	21.1527	21.1495	20.9309	20.59	21.2578	21.286	21.0019		+			+	+		0.729736
BSU_14180	O34981	dapH	2.39731	0.452602		27.8977	27.9752	27.8791	27.7735	27.844	27.847	28.0634	27.9767	28.0194	27.9527	28.016	27.9196	27.7937	27.8174	27.846	28.1547	27.989	27.9949	27.9012	28.0173	27.9478	27.8264	27.8395	27.9457	28.0642	28.055	28.1064	27.8391	27.8924	27.7699	27.7005	27.8751	27.7495	27.9712	27.8861	27.957				+				0.665098
BSU_06370	O34987	pbuG	14.4994	0.0089295	+	22.9167	22.9561	22.9232	23.5364	23.4484	23.3225	22.0343	22.142	22.2432	22.7364	22.9221	23.0235	23.6141	23.4339	23.3159	22.0039	22.0916	22.2672	23.0364	23.0077	22.8305	23.5066	23.4483	23.3119	21.9589	22.1692	22.2072	22.9773	22.9386	22.9155	23.4885	23.4629	23.3398	22.14	22.1651	22.2554			+	+	+	+	+	0.154549
BSU_33210	O34989	yvrG	10.7063	0.0137481	+	24.1295	24.0313	24.0234	23.8655	23.7268	23.7203	24.7419	24.6328	24.6169	24.0835	24.0104	24.049	23.8451	23.6321	23.6878	24.7243	24.6273	24.6686	24.2626	24.1307	24.09	23.964	23.7324	23.8512	24.8132	24.6788	24.6536	24.0426	23.9528	23.9314	23.7875	23.8159	23.6218	24.6883	24.5922	24.5287			+	+				0.502224
BSU_13110	O34990	purU	10.9603	0.0225547	+	25.6721	25.6341	25.6144	25.2722	25.2606	25.3075	25.8609	25.8651	25.8514	25.708	25.6438	25.6229	25.2993	25.2625	25.3551	25.904	25.8893	25.8729	25.7151	25.6967	25.6699	25.2744	25.2803	25.3305	25.838	25.8988	25.9084	25.5932	25.5619	25.5504	25.2429	25.239	25.237	25.8407	25.8071	25.7729				+	+	+	+	0.273542
BSU_33830	O34992	opuCA	15.7993	0.00861111	+	24.1475	23.7166	24.8659	23.2264	22.5445	23.2404	25.4919	25.3436	26.3336	24.2028	23.6617	24.8139	23.2994	22.6088	23.2732	25.4186	25.4311	26.5063	24.1285	23.6888	24.7189	23.3074	22.5348	23.0745	25.3649	25.2845	26.0414	24.1111	23.7993	25.0649	23.0723	22.49	23.3736	25.6923	25.3152	26.4532	+	+	+	+	+	+	+	2.98084
BSU_34960	O34993	yvoF	0.0307233	0.754292		19.5774	19.372	19.6001	19.5812	19.4375	19.4277	19.6461	19.6058	19.543	20.0736	19.6342	19.5297	19.7308	19.6529	19.7318	20.1114	19.9253	19.7033	19.3475	19.3542	19.7949	19.6655	19.3709	19.2521	19.3726	19.3451	19.4387	19.3112	19.1277	19.4757	19.3472	19.2886	19.2994	19.4542	19.5469	19.487								0.287767
BSU_25250	O34994	ccpN	9.06338	0.0538855		25.0897	25.2082	24.8821	24.9847	25.1204	24.865	25.3189	25.3537	25.1947	25.1157	25.2305	24.8832	24.9814	25.0669	24.9189	25.343	25.3623	25.2472	25.1066	25.1968	24.8568	24.9174	25.1782	24.8215	25.3424	25.3825	25.2319	25.0467	25.1975	24.9062	25.0552	25.1161	24.8546	25.2713	25.3164	25.1051		+	+	+				2.0857
BSU_29090	O34996	polA	4.44734	0.475002		27.5464	27.5383	27.6818	27.6337	27.6006	27.7324	27.4849	27.5198	27.6235	27.5199	27.5425	27.6866	27.629	27.5616	27.7236	27.4798	27.5386	27.6584	27.6035	27.5748	27.7422	27.6656	27.6306	27.8027	27.4445	27.5011	27.6268	27.5158	27.4975	27.6166	27.6067	27.6095	27.671	27.5304	27.5196	27.5853								0.0790841
BSU_35020	O35000	nagB	8.95247	0.0146583	+	23.0098	23.196	23.8723	22.8353	23.0246	23.3379	23.3253	23.8192	24.0501	23.1761	23.1814	23.9528	22.877	23.0342	23.3128	23.4218	23.851	24.1317	23.0254	23.2913	23.9126	22.8718	23.185	23.4626	23.3072	23.8449	24.1618	22.8279	23.1154	23.7514	22.7571	22.8546	23.2382	23.2469	23.7617	23.8569		+	+	+		+		0.757069
BSU_06200	O35004	ydjH	10.3911	0.00880402	+	24.4011	24.0484	23.5354	24.887	24.3248	23.6757	22.9912	22.8702	22.6577	24.2227	23.8554	23.4051	24.6882	24.1345	23.516	22.8633	22.717	22.5583	24.5031	24.1859	23.6362	25.1383	24.2499	23.9254	23.1579	23.045	22.776	24.4773	24.104	23.565	24.8345	24.5899	23.5858	22.9523	22.8485	22.6389		+	+	+				1.23823
BSU_30410	O35005	ytrF	6.37766	0.0341338	+	26.0141	25.7639	25.4093	25.9864	25.7399	25.3463	26.0118	25.8869	25.7854	26.0827	25.7513	25.39	26.0586	25.7496	25.3835	26.1138	25.9664	25.9345	26.0561	25.8812	25.4948	25.9787	25.6585	25.4716	25.9349	25.8268	25.6738	25.9035	25.6593	25.343	25.9219	25.8116	25.1838	25.9867	25.8676	25.7481		+						1.3707
BSU_34880	O35006	hisA	15.8772	0.00988618	+	22.8537	22.7675	22.8173	22.2424	22.1279	22.2214	24.3362	24.2226	24.0727	22.7603	22.662	22.7168	22.1089	21.9739	22.0277	24.347	24.2417	24.1036	22.8917	22.828	22.8839	22.2942	22.1328	22.3466	24.2839	24.204	24.0823	22.9092	22.8126	22.8512	22.324	22.2769	22.2899	24.3778	24.2222	24.0321			+	+	+	+	+	0.537057
BSU_33280	O35007	yvrP	7.60155	0.0173527	+	23.7759	23.4119	23.2058	23.3523	22.8169	22.5802	23.6337	23.5717	23.4515	23.8985	23.3882	23.0775	23.3763	22.7057	22.4492	23.8548	23.7239	23.6264	23.6523	23.4081	23.218	23.3533	22.8398	22.5697	23.6007	23.5597	23.4703	23.7769	23.4394	23.3219	23.3273	22.9053	22.7216	23.4455	23.4315	23.2578	+	+		+	+	+	+	2.12957
BSU_30480	O35008	ytqA	3.38047	0.258267		24.6032	24.5939	24.384	24.5397	24.4821	24.4055	24.4496	24.3781	24.189	24.6858	24.6621	24.4601	24.5718	24.556	24.5139	24.5601	24.4409	24.3044	24.5683	24.5453	24.3368	24.5326	24.3934	24.3203	24.3056	24.2919	24.0729	24.5556	24.5744	24.3551	24.5146	24.497	24.3822	24.4832	24.4015	24.1895								0.0591452
BSU_18390	O35009	yoeC	2.79181	0.0646041		21.3455	21.7731	21.9115	21.4317	21.7321	22.0856	21.3466	21.4083	21.5208	21.2393	21.8146	21.9579	21.432	21.691	22.1284	21.0315	21.1603	21.2301	21.406	21.7563	22.0014	21.4765	21.7924	22.2633	21.6388	21.704	21.9244	21.3912	21.7484	21.7753	21.3867	21.7128	21.865	21.3696	21.3606	21.4079	+	+						2.76568
BSU_12990	O35010	ykfC	10.94	0.00839858	+	19.4869	19.6245	19.8685	19.4785	19.477	19.2477	21.4801	21.489	21.2745	19.6027	19.8109	20.0114	19.5967	19.6571	19.4848	21.436	21.4662	21.2791	19.3758	19.4433	19.9634	19.3496	19.6993	18.9191	21.3137	21.3447	21.1723	19.4823	19.6191	19.6306	19.4891	19.0745	19.3392	21.6906	21.6562	21.3721		+	+	+				0.478744
BSU_15690	O35011	rpoZ	3.70283	0.0554005		25.1563	24.915	24.939	25.2486	25.0362	25.1558	24.6179	24.5116	24.83	25.1093	24.7615	24.7176	25.1931	25.0048	25.007	24.4951	24.458	24.5724	24.9967	24.9353	25.0135	25.2406	24.9222	25.0935	24.6633	24.6254	24.9224	25.363	25.0483	25.0858	25.3122	25.1815	25.3669	24.6952	24.4516	24.9953			+	+				0.81704
BSU_30630	O35013	ytkD	10.4564	0.0186581	+	23.6468	23.5634	23.1242	23.6038	23.4924	23.2489	24.0985	23.8823	23.4306	23.6357	23.5404	23.086	23.6341	23.5552	23.2851	23.9529	23.7705	23.4375	23.7009	23.6102	23.1545	23.5837	23.4977	23.2348	24.2288	23.9693	23.3879	23.6038	23.5397	23.132	23.5934	23.4243	23.2267	24.1137	23.9072	23.4663		+	+	+				1.06164
BSU_14090	O35014	ykuI	13.6319	0.00838225	+	24.0607	24.529	24.86	23.685	24.0001	24.5334	25.5145	25.5242	25.5971	24.1775	24.6278	24.9289	23.7541	24.1002	24.6086	25.5629	25.5664	25.705	23.9039	24.3833	24.7688	23.5264	24.0702	24.4804	25.4258	25.4546	25.5511	24.1006	24.5759	24.8823	23.7745	23.83	24.5111	25.5549	25.5516	25.5351	+	+	+	+	+			1.87941
BSU_07880	O35016	yfkJ	6.18695	0.0232569	+	18.939	19.1145	19.6739	18.6562	19.0256	19.5497	19.279	19.281	19.5524	19.1408	19.2072	19.5641	18.6848	19.2152	19.3901	19.3312	19.3245	19.4425	18.7297	19.0565	19.7449	18.6984	19.0573	19.5244	19.3859	19.3544	19.6174	18.9464	19.0796	19.7127	18.5854	18.8043	19.7345	19.1198	19.164	19.5973		+	+	+				0.617809
BSU_18430	O35017	yogA	4.10254	0.0687564		19.6183	19.9312	19.9597	19.5689	19.7712	19.6929	20.0121	20.1269	20.1462	19.66	19.907	19.9112	19.4579	19.7113	19.6133	19.9086	19.9871	20.0621	19.5468	19.9012	20.0239	19.4395	19.8362	19.802	20.191	20.3425	20.2974	19.648	19.9854	19.9441	19.8092	19.7661	19.6633	19.9368	20.051	20.079	+	+	+	+				2.64731
BSU_07870	O35019	yfkK	3.32227	0.0232552	+	17.9951	18.3444	18.4358	17.7252	18.4227	18.2331	19.321	19.2456	19.1308	18.6099	18.47	18.8074	18.4216	18.5368	18.5658	19.2677	19.1285	18.9715	17.987	18.0588	18.1198	17.6944	18.3417	17.9031	19.1355	19.0376	19.0047	17.3884	18.5044	18.3802	17.0596	18.3896	18.2304	19.5596	19.5706	19.4163			+	+				0.386515
BSU_27500	O35020	mnmA	18.2558	0.00853674	+	25.5218	25.5416	25.5131	25.8627	25.9103	26.0147	24.6687	24.7128	24.6491	25.5276	25.5159	25.4496	25.8474	25.8894	26.0578	24.7075	24.7029	24.6542	25.5613	25.5681	25.5563	25.828	25.8405	26.0267	24.6354	24.7035	24.6214	25.4767	25.541	25.5334	25.9128	26.0011	25.9598	24.6632	24.7319	24.6718			+	+	+	+	+	0.27554
BSU_19230	O35022	azoR1	2.26925	0.0872866		26.5149	26.4084	26.3898	26.1746	26.2646	26.6165	26.9345	26.5954	26.8856	26.4318	26.5064	26.2831	26.1269	26.1744	26.4916	26.9018	26.4256	26.5099	26.2567	26.2612	26.4307	26.0898	26.086	26.4703	27.0553	26.8712	27.1504	26.8561	26.4576	26.4556	26.3073	26.5335	26.8875	26.8463	26.4895	26.9964			+	+				0.214223
BSU_30750	O35024	mntC	1.68125	0.17483		18.7694	18.5318	18.6465	19.1725	18.8579	18.7801	19.1341	18.8091	18.8274	18.6319	18.5325	18.6179	19.0689	18.9475	18.8615	19.1146	18.9012	19.0324	18.6319	18.3316	18.3195	19.1686	18.9211	18.512	19.1589	18.8058	18.8839	19.0445	18.7312	19.0022	19.28	18.7051	18.9668	19.1289	18.7202	18.5659			+					0.591713
BSU_06090	O35025	ydiR	8.86516	0.0163429	+	25.6841	25.7514	25.5831	25.5474	25.5497	25.5883	25.0942	24.9579	24.6524	25.6146	25.7151	25.5194	25.4751	25.4769	25.515	25.0698	24.9445	24.6905	25.79	25.8307	25.694	25.6726	25.6152	25.8223	25.2055	25.0534	24.7059	25.6477	25.7085	25.536	25.4946	25.5571	25.4276	25.0074	24.8757	24.5609			+	+				0.43108
BSU_30000	O35029	ythQ	5.08729	0.0248688	+	18.586	18.7378	18.8438	19.1008	19.0695	18.941	18.1708	18.3084	18.2736	18.3381	18.7357	19.0001	18.9425	18.9358	18.7567	18.0575	18.1256	18.2367	18.729	18.7848	18.8625	19.2867	19.1245	19.178	18.3152	18.5538	18.5057	18.6908	18.693	18.669	19.0731	19.1481	18.8884	18.1396	18.246	18.0784			+	+				0.525036
BSU_20640	O35030	yoqG	6.66679	0.0169193	+	18.2811	19.0352	18.5093	17.9878	18.7273	18.3281	19.0622	19.3763	18.9452	18.5066	19.0227	18.6123	18.1333	18.6343	18.2081	19.2557	19.4566	19.0256	18.3762	18.93	18.3532	18.044	19.0095	18.4072	18.9278	19.3622	18.7614	17.9605	19.1528	18.5623	17.7861	18.538	18.3691	19.0031	19.3103	19.0486	+		+	+				1.88515
BSU_07640	O35031	acyP	6.63299	0.0136195	+	19.8084	20.1911	20.9205	19.5895	19.9285	20.4665	20.7478	20.8082	21.4476	20.3327	20.1215	21.0896	20.0208	20.0011	20.7014	20.8959	20.9651	21.6195	19.5335	20.3142	20.7479	19.2658	19.8758	20.3303	20.6287	20.6553	21.3617	19.559	20.1375	20.924	19.4818	19.9085	20.3678	20.7188	20.8043	21.3614		+	+	+				0.641029
BSU_15700	O35033	coaBC	5.56054	0.465135		25.1196	25.1424	25.0052	25.0975	25.139	25.046	25.2399	25.2274	25.1993	25.1405	25.1402	25.0129	25.1013	25.1016	25.0914	25.2404	25.2136	25.2012	25.1552	25.1656	25.0189	25.1018	25.1707	25.0893	25.2059	25.2183	25.191	25.0631	25.1213	24.9839	25.0894	25.1446	24.9571	25.2735	25.2504	25.2058								0.295204
BSU_07970	O35041	yfjT	0.735677	0.511185		21.823	21.5962	21.5026	21.5876	21.7562	21.5905	21.6662	21.5047	21.5881	21.8173	21.6444	21.5812	21.4216	21.6101	21.323	21.7072	21.4473	21.3467	21.7367	21.6311	21.4546	21.6951	21.7765	21.5807	21.6335	21.6209	21.6523	21.9149	21.5131	21.472	21.6461	21.8821	21.8678	21.6579	21.4457	21.7652		+						1.57215
BSU_19160	O35042	yocC	1.20179	0.0558165		21.7749	21.4236	21.3069	21.757	21.6774	20.8402	20.3482	20.1598	20.5473	21.0591	20.8502	21.2732	21.2526	21.1847	20.1109	19.7613	19.6402	20.2701	22.7021	22.3624	21.6153	22.4351	22.1651	21.9315	21.2222	21.0213	21.2803	21.5634	21.0581	21.0322	21.5834	21.6824	20.4784	20.0611	19.8179	20.0914			+	+				0.199394
BSU_07940	O35043	yfkC	9.49954	0.014917	+	23.3432	23.4109	23.6507	23.4584	23.705	23.9607	22.823	22.8081	22.9657	23.2171	23.3962	23.7104	23.4447	23.6312	24.0037	22.8185	22.798	22.9505	23.4695	23.5431	23.7111	23.5524	23.8388	24.0874	22.815	22.8807	23.0758	23.343	23.2934	23.5307	23.3782	23.6451	23.7911	22.8354	22.7456	22.8708		+	+	+				0.26289
BSU_30390	O35044	bceS	11.0884	0.0163599	+	20.5824	20.5733	20.7687	20.385	20.2364	20.3738	21.0993	21.0684	21.0877	20.5128	20.5468	20.7472	20.3842	20.2013	20.383	21.0206	21.09	21.0104	20.6938	20.6366	20.8653	20.4489	20.2905	20.4071	21.1178	21.0769	21.2097	20.5407	20.5364	20.6935	20.3217	20.2173	20.3311	21.1597	21.0382	21.043			+	+	+	+		0.0486929
BSU_19170	O35046	yocD	12.8223	0.00846567	+	22.9423	22.7681	22.7013	22.4155	22.2372	22.062	23.9557	23.7867	23.7013	22.8444	22.6392	22.5904	22.3174	22.0864	21.8642	24.017	23.8275	23.7879	22.9691	22.8866	22.7592	22.4835	22.168	22.2255	23.8874	23.7094	23.646	23.0134	22.7785	22.7542	22.4457	22.4573	22.0963	23.9628	23.8233	23.6699			+	+	+	+	+	0.928395
BSU_27600	O54408	relA	15.7647	0.00436364	+	27.2576	27.0314	27.0443	22.4687	22.5297	23.1302	22.7941	22.9535	23.0486	27.2717	27.0861	27.0928	22.4473	22.3935	22.9591	22.693	22.8606	22.9203	27.3414	27.0224	27.0647	22.1206	22.2977	22.9545	22.5918	22.724	22.8989	27.1598	26.9858	26.9755	22.8383	22.8979	23.477	23.0974	23.2758	23.3264			+		+	+	+	1.69638
BSU_06490	P00497		12.6015	0.0080813	+	23.0309	23.5019	23.186	22.9628	23.2484	23.0129	24.8744	24.9821	24.7257	23.1024	23.6118	23.3313	23.1646	23.2254	23.1498	24.9557	25.004	24.7933	22.8746	23.3697	22.9647	22.7895	23.4694	22.7856	24.8418	25.01	24.745	23.1158	23.5241	23.262	22.9345	23.0504	23.1033	24.8256	24.9322	24.6388	+		+	+				1.95349
BSU_03040	P00691	amyE	7.78764	0.00857878	+	20.134	21.5293	23.5912	20.0081	21.3273	23.9199	19.3751	19.1087	20.2482	19.7677	20.6483	23.0125	19.4038	22.0634	23.6321	18.9305	18.7941	20.2206	20.6177	21.5238	24.2507	21.0323	20.8951	24.2218	19.8547	19.3886	20.4867	20.0167	22.4156	23.5104	19.5881	21.0236	23.9057	19.3402	19.1432	20.0373	+	+	+					1.15276
BSU_01050	P02394	rplL	6.62219	0.0148399	+	30.7613	30.4551	30.1873	30.6217	30.7035	30.8437	29.5937	29.4557	29.6216	30.7207	30.5065	30.1971	30.5167	30.6507	30.6147	29.6628	29.3598	29.1277	30.4622	30.4748	30.2829	30.6995	30.6197	30.7671	29.6078	29.6318	29.8375	31.101	30.3838	30.0821	30.6488	30.8401	31.1492	29.5105	29.3755	29.8996		+	+	+		+		0.743101
BSU_35360	P02968	hag	6.61126	0.00958088	+	26.3648	25.9355	25.7502	24.9911	24.9294	25.2894	27.9877	27.3163	27.9493	26.3021	25.6211	25.6239	24.8224	24.7965	25.0057	27.8806	26.8562	26.9757	25.9264	25.9605	25.8076	25.0824	25.0033	25.3223	28.3849	27.4121	27.6665	26.8659	26.225	25.8192	25.0684	24.9882	25.5403	27.6975	27.6807	29.2058		+	+	+	+		+	0.591802
BSU_32240	P04948	thrB	10.6467	0.00966154	+	22.5896	22.4645	22.442	21.9114	21.5491	21.851	25.7402	25.2492	25.4082	22.099	22.1012	21.9831	21.3802	20.878	21.3104	25.6832	25.2242	25.1377	22.6338	22.6039	22.5964	22.2125	21.8562	22.0972	25.7696	25.2729	25.586	23.036	22.6883	22.7466	22.1414	21.9133	22.1453	25.7678	25.2504	25.501			+	+				0.141545
BSU_01420	P04969	rpsK	13.9172	0.00948057	+	30.0704	30.0692	29.8598	30.275	30.308	30.1504	29.1035	29.1699	29.1062	30.0132	30.0097	29.7809	30.2927	30.322	30.1447	29.0451	29.1608	29.099	30.1886	30.1765	29.9626	30.2765	30.2839	30.2807	29.081	29.1862	29.127	30.0095	30.0215	29.8358	30.2557	30.3183	30.0258	29.1842	29.1627	29.0927			+	+				0.00500307
BSU_32250	P04990	thrC	24.425	0.00133333	+	25.4835	25.1637	25.2836	24.5654	24.0505	24.2999	28.8625	28.5775	28.572	25.5114	25.2396	25.3188	24.6426	24.1486	24.3324	28.8583	28.5688	28.5807	25.4295	25.0384	25.2177	24.4758	23.9055	24.2031	28.8215	28.5775	28.5822	25.5096	25.2131	25.3141	24.5777	24.0973	24.3643	28.9078	28.5862	28.553			+	+	+	+	+	2.01806
BSU_25210	P05096	dnaG	7.82365	0.0519317		23.3011	23.4302	23.0932	23.3615	23.4649	23.0471	23.2873	23.3997	22.938	23.2234	23.3723	23.079	23.3325	23.3926	23.0669	23.2433	23.3606	23.028	23.3548	23.4761	23.141	23.4111	23.5487	23.1139	23.3226	23.3869	22.9256	23.3251	23.4421	23.0596	23.3409	23.4534	22.9605	23.296	23.4515	22.8605								1.20945
BSU_38050	P05306	sacP	2.17026	0.0264391	+	25.2762	23.3231	23.9632	25.0719	23.3643	23.6427	25.2657	24.6241	25.1707	25.1735	22.3404	23.1211	24.6061	22.821	23.0355	25.2709	24.3128	25.2082	25.3295	24.6339	24.8882	25.6393	22.9509	24.5132	25.9901	25.2664	25.4878	25.3257	22.995	23.8803	24.9703	24.3209	23.3794	24.536	24.2933	24.8159	+	+						1.33589
BSU_28270	P05645	leuB	13.4758	0.00819048	+	24.4436	24.1873	24.5439	24.2529	24.3885	24.2265	28.2207	27.883	27.9112	24.3882	24.0319	24.4468	24.0965	24.4212	24.1187	28.2218	27.7648	27.6807	24.75	24.4566	24.8391	24.6747	24.9073	24.4582	28.1529	27.9332	27.9682	24.1928	24.0733	24.3457	23.9874	23.837	24.1026	28.2874	27.9509	28.0848			+	+				0.533191
BSU_00010	P05648	dnaA	4.19253	0.321598		26.4984	26.6079	26.5245	26.5658	26.7169	26.6504	26.3946	26.4414	26.4326	26.5094	26.6353	26.4876	26.6037	26.6605	26.742	26.4696	26.5145	26.5072	26.5387	26.6578	26.5572	26.5506	26.7351	26.6439	26.3224	26.3905	26.3526	26.4471	26.5305	26.5286	26.5432	26.7552	26.5653	26.3916	26.4193	26.4379								1.08089
BSU_00020	P05649	dnaN	10.6579	0.0198594	+	27.6192	27.8177	27.8873	27.7317	27.9089	28.0745	27.2256	27.3286	27.5469	27.5878	27.812	27.8493	27.7314	27.8267	28.1197	27.2233	27.3014	27.5311	27.7238	27.8984	27.9576	27.7052	27.965	28.0885	27.1593	27.3127	27.5124	27.5458	27.7427	27.855	27.7586	27.9349	28.0154	27.2942	27.3717	27.5972		+	+	+				1.32554
BSU_00030	P05650	rlbA	1.86522	0.131218		20.788	20.8428	20.7852	20.7878	21.1588	21.0511	20.5924	20.4269	20.5692	20.9696	20.7946	20.6139	20.8778	21.1077	20.827	20.7239	20.4455	20.6217	20.6659	20.6685	20.6344	20.5789	20.9402	20.9415	20.3463	20.2836	20.3919	20.7285	21.0653	21.1074	20.9067	21.4284	21.3848	20.7071	20.5517	20.694								0.135349
BSU_00040	P05651	recF	2.9402	0.653462		24.0876	24.0876	23.9578	24.1668	24.1628	24.0848	24.0812	24.0789	24.0676	24.0465	24.0816	24.0188	24.191	24.1266	24.1217	24.0998	24.0778	24.1143	24.1507	24.1154	23.9479	24.1515	24.1736	24.1151	24.0179	24.0549	24.026	24.0655	24.0657	23.9066	24.1579	24.1882	24.0177	24.1259	24.1041	24.0626								0.000346927
BSU_00060	P05652	gyrB	6.6208	0.11875		27.0864	27.0829	26.9575	27.1965	27.2063	27.0733	26.975	26.8576	26.7614	27.0247	27.0412	26.9796	27.2009	27.1823	27.0768	26.9411	26.794	26.7884	27.1636	27.1387	26.9787	27.1718	27.1388	27.1147	26.9157	26.8587	26.7089	27.071	27.0686	26.9142	27.2167	27.2978	27.0284	27.0681	26.9201	26.7869				+				0.0238786
BSU_00070	P05653	gyrA	9.49772	0.0361368	+	27.7389	27.7334	27.7589	27.8859	27.9012	27.9105	27.4051	27.4239	27.4823	27.7111	27.7212	27.742	27.9049	27.8674	27.9159	27.4231	27.4046	27.5177	27.8065	27.7782	27.7986	27.875	27.8517	27.9781	27.328	27.3833	27.4399	27.6992	27.7007	27.7362	27.8777	27.9845	27.8376	27.4643	27.4837	27.4894			+	+				0.0463577
BSU_15490	P05654	pyrB	6.32641	0.010607	+	22.5669	21.7711	21.5448	23.2301	22.0977	21.7189	20.4865	20.7532	20.7241	21.8831	21.5526	21.443	23.6366	21.8289	21.5125	20.2962	20.589	20.6118	22.5701	22.0323	21.6224	23.4752	22.1056	21.8143	20.2662	20.547	20.544	23.2474	21.7286	21.5691	22.5784	22.3587	21.8299	20.8972	21.1237	21.0165		+	+	+				0.887013
BSU_27940	P05657	rpmA	14.4335	0.00943524	+	29.7174	29.6285	29.5423	29.8823	29.9275	29.7682	28.6528	28.7896	28.8016	29.6846	29.5716	29.5883	29.9041	30.0043	29.7558	28.6909	28.7716	28.8378	29.8446	29.7125	29.5747	29.8926	29.8352	29.8624	28.5922	28.7828	28.7618	29.6229	29.6014	29.4638	29.8501	29.9431	29.6865	28.6754	28.8144	28.8052			+	+				0.491675
BSU_15320	P06222	sigE	0.34474	0.431056		17.9462	18.0388	18.2477	17.8736	17.8952	17.9676	18.2079	18.2599	18.3131	18.1726	18.2286	18.5952	18.0813	18.049	18.2157	18.5884	18.6515	18.7048	17.5642	17.7607	18.0768	17.7298	17.5559	17.7521	17.9832	17.9595	18.1634	18.1017	18.127	18.0712	17.8097	18.0805	17.935	18.0522	18.1687	18.0713								0.143795
BSU_25200	P06224	sigA	6.16859	0.129606		27.3197	27.2838	27.0649	27.393	27.3914	27.2114	27.126	27.0927	26.9931	27.3331	27.2806	27.0699	27.4391	27.4141	27.2641	27.1551	27.0788	27.0321	27.403	27.3621	27.1291	27.4292	27.4297	27.2453	27.0948	27.0969	26.982	27.2228	27.2088	26.9957	27.3107	27.3305	27.1248	27.128	27.1024	26.9652				+				0.201106
BSU_24610	P06533	sinR	6.73743	0.019841	+	24.7369	24.7248	25.0292	24.6806	24.5268	24.8878	25.4684	25.327	25.4783	24.641	24.7478	25.2214	24.715	24.5249	24.9832	25.4578	25.3981	25.5621	24.8936	24.7956	25.0202	24.7046	24.7473	24.9577	25.5281	25.4121	25.5618	24.6762	24.631	24.8459	24.6224	24.3081	24.7224	25.4192	25.1708	25.311			+	+				0.044623
BSU_24220	P06534	spo0A	10.5585	0.0153374	+	24.944	24.8595	25.5465	24.9353	24.7335	25.1489	25.5166	25.3347	25.8248	24.9388	24.7947	25.4644	24.859	24.7104	25.0485	25.4691	25.2864	25.8879	24.9053	24.9193	25.5097	25.0319	24.87	25.1873	25.5728	25.3799	25.8813	24.988	24.8644	25.6654	24.915	24.6199	25.211	25.508	25.3379	25.7052		+	+	+		+		0.911779
BSU_27930	P06535	spo0B	11.0836	0.00962679	+	21.8942	21.8212	21.6607	22.2453	22.1596	21.938	20.9538	20.8977	20.9862	21.7755	21.8204	21.5674	22.3236	22.1829	21.9709	20.8023	20.6987	20.9568	22.0768	21.8966	21.7865	22.264	22.1933	22.0163	21.0124	20.9809	21.045	21.8304	21.7465	21.6282	22.1482	22.1026	21.8267	21.0467	21.0134	20.9567			+	+	+			0.288626
BSU_28980	P06567	dnaI	3.69225	0.547909		25.2721	25.2935	25.3595	25.2943	25.3358	25.4865	25.2569	25.2571	25.285	25.2355	25.2417	25.3049	25.2416	25.2766	25.4902	25.2876	25.2456	25.3326	25.2887	25.3347	25.3749	25.2833	25.3353	25.4883	25.1986	25.2382	25.2244	25.2922	25.3041	25.3987	25.3579	25.3954	25.4809	25.2846	25.2875	25.298								0.2579
BSU_04730	P06574	sigB	11.4484	0.00891553	+	25.2504	26.2419	27.0586	25.0434	25.8028	26.8153	25.714	26.4649	26.8382	25.4229	26.2935	27.0482	25.1055	25.929	26.7538	25.793	26.5907	26.8392	25.2998	26.0955	27.135	25.2743	25.7818	26.9627	25.6023	26.4021	26.9158	25.0285	26.3367	26.9926	24.7503	25.6975	26.7294	25.7467	26.4019	26.7598	+	+	+	+				2.69994
BSU_37130	P06628	spo0F	3.10424	0.0908383		20.7371	20.7568	20.8375	20.6098	20.7935	20.973	21.2495	21.0962	21.1504	20.7641	20.7453	20.7339	20.5712	20.6853	20.7115	21.1171	20.9505	20.8284	20.6773	20.7404	20.9142	20.6577	20.93	20.9935	21.3198	21.2693	21.3303	20.77	20.7847	20.8644	20.6004	20.7653	21.214	21.3117	21.0688	21.2924			+	+				0.233593
BSU_37140	P06629	ywjG	0.290494	0.613799		22.3417	22.2357	22.1251	22.136	22.1655	22.2259	22.0304	22.0266	22.1282	22.3331	22.2542	22.0058	21.9743	22.0735	22.0389	22.0145	21.8948	21.8456	22.2798	22.3853	22.3399	22.3478	22.2211	22.4179	22.1357	22.2469	22.4697	22.4123	22.0677	22.0296	22.0859	22.202	22.2208	21.9411	21.9382	22.0694			+					0.457895
BSU_33040	P07343	fumC	5.09694	0.163704		27.8913	27.633	27.7032	27.9731	27.683	27.8071	28.0566	27.7255	27.8593	27.9756	27.5661	27.6171	27.9612	27.7141	27.8437	28.1343	27.7969	27.9028	27.8868	27.6634	27.7844	27.9736	27.6658	27.7935	28.1311	27.7501	27.8324	27.8115	27.6696	27.7081	27.9845	27.6692	27.7841	27.9045	27.6296	27.8427								1.94818
BSU_22630	P07601	trpA	3.22843	0.0314548	+	18.9284	18.5485	18.1048	18.6153	18.299	18.0733	19.2084	19.0847	18.5618	19.2348	18.71	18.0909	19.1859	18.6105	18.6205	19.2095	18.8527	18.4888	18.6625	18.4298	18.1214	18.2248	18.1727	17.8414	19.2242	19.2907	18.6008	18.888	18.5057	18.1023	18.4352	18.1139	17.7579	19.1915	19.1108	18.5958		+		+				0.954729
BSU_08660	P07784	sspE	2.83202	0.0227989	+	15.5195	15.7251	15.6473	15.8465	16.6397	16.3073	14.5372	14.4726	15.0172	16.1948	15.7851	15.5884	16.8321	16.7855	16.4121	14.6278	14.7052	14.9911	16.0584	16.0326	15.8627	15.9012	17.0021	16.3593	14.8649	14.4037	14.875	14.3052	15.3576	15.4909	14.8061	16.1315	16.1504	14.119	14.3089	15.1856				+		+		0.116953
BSU_36050	P07789	cotB	7.40879	0.0125405	+	17.3342	18.4838	18.8278	17.3765	18.6998	18.7751	17.8379	18.3915	18.4136	17.1514	18.6209	18.8241	17.1316	18.4932	18.8369	17.9124	18.6037	18.7519	17.6323	18.5345	18.8476	17.4863	18.6027	18.8325	17.7611	18.1807	18.1354	17.2188	18.296	18.8116	17.5117	19.0034	18.656	17.8402	18.3903	18.3534	+	+	+	+				2.5197
BSU_17700	P07790	cotC	5.41972	0.0153049	+	17.7108	18.6947	17.7088	18.0641	18.9138	17.7486	16.5609	17.9481	17.642	17.4178	18.5633	17.4679	17.8876	18.6611	17.5776	16.0215	17.4042	17.5394	18.0989	18.7997	17.8646	18.1543	19.1198	17.9515	16.5341	18.1108	17.4215	17.6156	18.7211	17.7939	18.1504	18.9605	17.7166	17.1271	18.3293	17.9652	+		+	+				1.99864
BSU_38040	P07819	sacA	3.91217	0.016	+	26.6894	24.4158	24.3262	26.5017	24.4286	24.2671	26.4722	25.3508	25.2477	26.6907	23.8374	23.96	26.1256	24.1279	24.1817	26.5263	25.2021	25.4623	26.6477	25.4798	25.2102	26.9995	24.0104	25.0249	27.1175	25.9109	25.5378	26.7297	23.9302	23.8084	26.3799	25.1475	23.5946	25.7727	24.9394	24.743	+	+						1.88562
BSU_23450	P07860	sigF	1.10776	0.178217		17.239	17.1559	17.434	17.09	17.259	17.1686	17.6891	17.672	17.7013	17.4076	17.3483	17.4023	17.3157	17.47	17.3988	17.707	17.8466	17.6462	16.8211	16.7795	17.1333	16.7728	17.5289	16.7346	17.7067	17.6466	17.7039	17.4884	17.3399	17.7664	17.1814	16.7782	17.3725	17.6538	17.5228	17.7537			+	+				0.106275
BSU_28990	P07908	dnaB	5.38558	0.219316		23.6183	23.6445	23.5651	23.7192	23.7099	23.5625	23.5163	23.4978	23.3145	23.5426	23.6075	23.5371	23.6993	23.6766	23.5635	23.4649	23.4489	23.4113	23.6761	23.6999	23.5923	23.7296	23.6945	23.5486	23.4954	23.4991	23.1788	23.6362	23.626	23.566	23.7288	23.7585	23.5755	23.5887	23.5455	23.3535				+				0.208353
BSU_28450	P08064	sdhC	7.76278	0.0124429	+	21.0067	20.7325	21.6231	20.8302	20.4905	21.628	21.8095	21.6597	22.0642	21.1853	20.8011	21.5891	20.857	20.7945	21.8423	22.0584	21.8646	22.1906	20.7809	20.5386	21.5035	20.7292	20.3882	21.4488	21.6391	21.5566	21.9186	21.0539	20.8578	21.7768	20.9042	20.2887	21.5928	21.731	21.5578	22.0833		+	+	+				0.822664
BSU_28440	P08065	sdhA	11.7245	0.00976238	+	27.9548	27.7852	28.7645	27.783	27.5201	28.5524	28.7007	28.528	28.918	28.0386	27.759	28.7784	27.7553	27.6655	28.5832	28.7124	28.5325	29.0537	27.8368	27.6643	28.724	27.7157	27.5257	28.5283	28.8014	28.5595	28.9094	27.989	27.9323	28.7911	27.8779	27.3693	28.5457	28.5885	28.4919	28.791		+	+	+				0.789172
BSU_28430	P08066	sdhB	8.56864	0.0123033	+	26.4535	26.4119	27.198	26.2825	26.1292	26.9732	27.2521	27.1289	27.5783	26.5397	26.3644	27.1881	26.3186	26.367	27.0495	27.2934	27.2146	27.7169	26.3414	26.3456	27.1759	26.2761	26.2577	26.9371	27.4063	27.2284	27.5933	26.4795	26.5256	27.23	26.2527	25.763	26.933	27.0567	26.9438	27.4246		+	+	+				0.19519
BSU_03130	P08164	nadE	12.0794	0.0159887	+	27.3385	27.6349	28.2919	27.3557	27.498	28.0329	27.5467	27.6732	27.9821	27.2929	27.5763	28.2207	27.3739	27.4949	27.9572	27.4899	27.6365	27.9275	27.4047	27.669	28.3735	27.395	27.515	28.0917	27.5879	27.7125	28.0957	27.318	27.6594	28.2813	27.2983	27.484	28.0498	27.5625	27.6707	27.923	+	+	+	+				2.56416
BSU_28470	P08495	lysC	4.51137	0.112553		24.7304	24.5785	24.4288	24.5084	24.3185	24.1238	24.4986	24.4767	24.5478	24.7537	24.5366	24.3785	24.5046	24.2624	24.1057	24.4989	24.3853	24.4922	24.7683	24.6628	24.5062	24.5401	24.288	24.219	24.6109	24.6032	24.7294	24.6693	24.5361	24.4016	24.4805	24.4052	24.0468	24.3861	24.4416	24.4217		+	+					1.35879
BSU_00100	P08750	dacA	13.4115	0.0133799	+	28.7463	28.6394	28.6506	28.9059	28.82	28.8016	28.0223	28.016	28.1576	28.7392	28.633	28.6752	28.9507	28.8226	28.8198	28.0584	27.9626	28.1219	28.779	28.7214	28.7083	28.8342	28.8224	28.8187	27.9748	28.0724	28.2461	28.7207	28.5637	28.5682	28.9328	28.815	28.7665	28.0335	28.0129	28.1049			+	+				1.03011
BSU_22790	P08821	hupA	1.54559	0.307633		29.1051	28.9988	29.0109	29.2256	28.9959	29.2281	29.2061	28.8672	29.3056	29.0787	28.8526	28.7817	29.2418	29.0518	29.2157	29.0563	29.1602	29.2433	29.1016	29.0723	29.1759	29.275	28.9246	29.2244	29.3617	28.8502	29.1899	29.135	29.0716	29.075	29.1601	29.0113	29.2441	29.2005	28.5911	29.4837								0.640203
BSU_13910	P08838	ptsI	10.064	0.0161718	+	30.2849	30.0327	29.8392	30.3621	30.2069	30.0441	29.5065	29.4748	29.4725	30.2715	29.9291	29.7555	30.3383	30.1671	30.0166	29.4892	29.4162	29.4179	30.3096	30.1896	29.968	30.312	30.1044	30.0963	29.4296	29.5057	29.5119	30.2734	29.9793	29.794	30.4358	30.3491	30.0195	29.6007	29.5026	29.4877		+	+	+				1.45062
BSU_00370	P08874	abrB	3.56228	0.0482971	+	26.8025	26.5436	26.5054	27.0609	26.7932	27.0215	26.6029	26.1792	26.6103	26.7163	26.3521	26.3359	27.0118	26.8676	26.8997	26.4331	26.3365	26.3538	26.7912	26.6945	26.7487	27.1651	26.6567	26.9809	26.7512	26.1643	26.5013	26.8998	26.5843	26.4317	27.0057	26.8552	27.1838	26.6244	26.0368	26.9757				+		+		1.06592
BSU_13900	P08877	ptsH	0.929484	0.0823773		27.1182	28.0843	27.8886	27.1207	28.6841	28.5118	27.484	27.4739	27.732	27.9378	28.3307	27.9509	28.6157	28.893	28.5853	27.65	27.3677	27.5591	27.5683	27.4688	27.7938	27.4018	28.7372	28.4593	27.3107	27.5369	27.7868	25.8484	28.4535	27.9211	25.3447	28.422	28.4909	27.4912	27.5171	27.85						+		0.606136
BSU_00190	P09122	dnaX	6.22177	0.110848		25.1429	25.1519	25.3265	25.2292	25.239	25.3051	24.8671	24.9477	25.1205	25.1553	25.1821	25.3043	25.2592	25.2627	25.3835	24.9756	25.0228	25.2047	25.1842	25.161	25.3628	25.2693	25.2878	25.2988	24.7916	24.8975	25.1	25.0892	25.1127	25.3123	25.159	25.1664	25.2329	24.834	24.923	25.0568			+	+				0.0926199
BSU_33940	P09124	gapA	5.6687	0.0702636		31.7997	31.9096	31.9306	31.8383	31.9551	31.8756	31.405	31.5877	31.637	31.7889	31.868	31.9283	31.862	31.9269	31.8859	31.4126	31.5948	31.6651	31.8112	31.9765	31.9716	31.7363	31.9141	31.8649	31.2386	31.4783	31.5253	31.7991	31.8843	31.8917	31.9165	32.0244	31.8759	31.5638	31.6902	31.7206			+	+				1.48121
BSU_18000	P09339	citB	5.22979	0.0119952	+	27.9197	28.1013	28.5616	27.6243	27.7931	28.0436	30.0273	29.837	30.0019	28.2487	28.4281	28.7754	27.8847	28.077	28.2593	30.0783	29.9199	30.1303	27.2483	27.4041	28.1247	26.9002	28.4062	27.4776	29.9111	29.6685	29.8726	28.2622	28.4718	28.7847	28.0881	26.896	28.3938	30.0926	29.9227	30.0028			+	+				0.138671
BSU_38229	P0C8M5	slrA	4.14831	0.0868699		19.7062	19.447	19.3985	19.9066	19.5032	19.232	19.6453	19.4988	19.4806	19.739	19.4695	19.5898	19.9165	19.547	19.3394	19.5709	19.4741	19.581	19.5378	19.5011	19.3707	19.8267	19.4554	19.2081	19.5735	19.3947	19.4487	19.842	19.3706	19.235	19.9765	19.5071	19.1486	19.7915	19.6277	19.412				+				1.24695
BSU_01780	P0CI73	glmS	17.0472	0.00851852	+	28.8017	29.0221	29.0082	29.1361	29.381	29.466	27.6856	27.8143	27.9844	28.7473	28.9551	28.9945	29.1519	29.4234	29.4855	27.6385	27.7862	27.9998	28.9038	29.1196	29.0836	29.159	29.3699	29.5726	27.6824	27.8443	27.986	28.7539	28.9915	28.9465	29.0974	29.3498	29.3398	27.7359	27.8123	27.9673			+	+	+	+		1.43532
BSU_22180	P0CI74	gpsB	4.55422	0.0278089	+	25.6495	25.633	25.8142	25.7276	25.6615	26.2983	25.347	25.0083	25.574	25.7965	25.6331	25.7316	25.7799	25.7895	26.1789	25.2768	25.2355	25.2922	25.4357	25.5934	25.8296	25.7293	25.6442	26.1314	25.4827	25.045	25.464	25.7164	25.6726	25.8813	25.6736	25.5508	26.5845	25.2814	24.7443	25.9658				+				0.0507626
BSU_22440	P0CI75	birA	5.02889	0.230105		24.4249	24.4667	24.5872	24.5092	24.4896	24.615	24.2649	24.2793	24.3686	24.4009	24.4138	24.5444	24.4521	24.4101	24.6049	24.2091	24.2278	24.3054	24.473	24.5008	24.6606	24.6061	24.565	24.6512	24.2445	24.3222	24.4516	24.4009	24.4854	24.5565	24.4695	24.4936	24.589	24.3413	24.2879	24.349				+				0.507738
BSU_18490	P0CI76	rtp	7.7706	0.0181134	+	22.5068	23.2306	23.2668	22.4132	23.0811	23.5755	23.0547	23.0751	22.9835	22.386	23.3052	23.2315	22.3197	22.9574	23.5621	23.0596	23.1009	22.9967	22.5606	23.194	23.473	22.4981	23.189	23.8174	23.0179	23.0395	23.0085	22.5738	23.1926	23.0959	22.4217	23.0968	23.3469	23.0865	23.0849	22.9454	+	+	+	+				3.27995
BSU_18480	P0CI77	proH	0.00612636	0.70584		22.0227	22.2691	22.6708	22.4006	22.2642	22.3848	22.0928	21.7697	21.8466	23.1366	23.1062	23.7815	23.4038	23.0427	23.6282	23.4964	23.2267	23.1523	21.1778	21.9922	21.8829	21.9339	21.2027	21.1024	20.9164	20.6859	20.643	21.7536	21.709	22.3479	21.8641	22.5473	22.4239	21.8657	21.3965	21.7445								0.125149
BSU_01270	P0CI78	rplX	14.2496	0.00946856	+	29.9915	29.9166	29.7423	30.1331	30.2386	30.0076	29.0015	29.0494	29.0476	29.9664	29.9294	29.769	30.1966	30.2781	30.0702	28.9897	29.0817	29.1236	30.0307	29.9059	29.7296	30.0659	30.1456	30.0052	28.8957	28.9487	28.9514	29.9773	29.9144	29.7284	30.1368	30.2921	29.9474	29.1192	29.1178	29.0677		+	+	+				1.62918
BSU_17680	P0CI79	thyA1	5.31301	0.16201		24.2179	24.3121	24.3365	24.176	24.3298	24.3973	23.984	24.0702	24.0995	24.1909	24.3732	24.367	24.2192	24.3603	24.5012	23.9995	24.0788	24.1361	24.3072	24.3164	24.3985	24.1771	24.3495	24.4322	23.9687	24.0698	24.1432	24.1558	24.2465	24.244	24.1317	24.2796	24.2585	23.9838	24.0621	24.0191			+	+				0.736081
BSU_17600	P0CI80	xylA	11.8063	0.00890426	+	22.1621	22.2561	23.7053	22.5188	22.3741	24.1231	22.5038	22.3612	22.7443	22.2383	22.1292	23.73	22.3903	22.4979	24.2407	22.548	22.3758	22.9502	21.9418	22.312	23.6109	22.6969	22.2558	24.1529	22.5765	22.3359	22.6302	22.3062	22.3269	23.7749	22.4692	22.3686	23.9757	22.3869	22.3717	22.6525		+	+			+		0.296061
BSU_40050	P10585	gntR	1.24658	0.116387		22.7422	22.8562	23.1871	22.7962	23.1367	23.4687	22.3944	22.8123	22.7235	22.8246	22.3865	23.2159	22.6841	23.9487	23.5793	22.3481	22.5533	22.7209	22.6542	22.5376	23.2342	22.8433	22.7422	23.4743	22.613	23.0646	22.7246	22.7479	23.6444	23.1111	22.8613	22.7193	23.3524	22.2222	22.8189	22.725		+	+	+				0.102596
BSU_04640	P10725	alr1	3.95336	0.0757117		25.9159	26.0256	25.926	26.0637	26.0782	26.077	25.6033	25.6177	25.6147	25.928	26.0828	26.0146	26.1631	26.172	26.2112	25.6508	25.6854	25.7195	26.0266	26.1297	26.0297	26.0984	26.1119	26.135	25.6147	25.6366	25.6549	25.7931	25.8644	25.7338	25.9298	25.9507	25.8848	25.5445	25.5312	25.4695			+	+				0.444388
BSU_16470	P10726	sigD	11.1637	0.00959858	+	23.5797	23.8911	23.7753	23.0471	23.2078	23.1054	24.5277	24.4803	24.1493	23.5636	23.9174	23.8659	23.1153	23.1815	23.1	24.4329	24.4101	24.2278	23.5216	23.8241	23.6687	22.8698	23.2712	22.9727	24.6902	24.6627	24.2227	23.6539	23.9319	23.7914	23.1561	23.1707	23.2434	24.46	24.3681	23.9973	+		+	+	+	+	+	2.41993
BSU_23470	P10727	spoIIAA	3.20267	0.0264932	+	18.7593	18.6928	18.9064	18.6899	18.9188	18.642	19.8411	19.6501	19.6922	18.956	18.7281	18.9304	18.7601	18.7757	18.7083	20.0061	19.7474	19.798	18.3724	18.236	18.4111	18.2603	18.9357	18.1041	19.8683	19.6589	19.7706	18.9496	19.1142	19.3779	19.0492	19.0451	19.1135	19.6488	19.5441	19.508			+	+				0.0730698
BSU_23460	P10728	spoIIAB	5.02838	0.0159462	+	19.9258	19.8779	19.579	19.7827	19.8142	19.3346	21.3016	21.1691	20.2337	20.1004	20.1234	19.8416	20.0076	19.9939	19.6624	21.3455	21.1948	20.413	19.5437	19.3649	19.0854	19.3172	20.0754	18.7801	21.3181	21.1468	20.1227	20.1332	20.1453	19.81	20.0234	19.3731	19.5613	21.2413	21.1657	20.1654			+	+				0.0514731
BSU_39350	P10944	hutH	0.812638	0.102833		18.6557	18.5318	18.7334	18.6544	18.6799	18.4725	19.6049	19.7094	19.5906	19.114	18.962	19.0563	19.1853	19.0813	19.0964	19.1185	19.1357	19.1463	17.8478	17.7978	18.1991	17.7943	18.1315	17.5431	20.3396	20.5665	20.3895	19.0053	18.8356	18.9448	18.9837	18.827	18.7779	19.3567	19.4259	19.236			+	+				0.0797581
BSU_21820	P11044	thyA2	10.5265	0.00908491	+	24.0721	23.8431	22.6943	24.0746	23.9638	22.9734	23.7269	23.4387	22.0311	24.0909	23.89	22.8166	24.1591	23.9903	23.1085	23.7656	23.4041	22.0495	23.9937	23.7406	22.4935	23.9228	23.9023	22.7882	23.5882	23.3174	21.6874	24.1319	23.8987	22.7728	24.142	23.9987	23.0235	23.8268	23.5945	22.3563		+	+	+				1.5993
BSU_21810	P11045	dfrA	7.13751	0.0161881	+	21.9301	21.6123	20.9485	21.817	21.6451	21.2253	21.884	21.3501	20.5935	21.7901	21.5908	21.2248	21.8011	21.6985	21.3624	21.7756	21.393	20.8241	21.7701	21.5716	20.8097	21.775	21.6098	20.9754	21.9758	21.3624	20.3462	22.23	21.6745	20.8109	21.8748	21.6271	21.3381	21.9007	21.295	20.6102		+						0.97079
BSU_09990	P11065	hpr	10.9796	0.00807905	+	21.6451	21.507	21.4783	21.1037	20.8675	20.8423	23.3521	23.2645	23.1233	21.4786	21.2966	21.2888	21.1366	20.9384	20.7734	23.2156	23.1998	22.9595	21.7406	21.6472	21.544	20.9571	20.6261	20.5073	23.5773	23.5109	23.441	21.7161	21.5774	21.602	21.2173	21.0381	21.2463	23.2633	23.0829	22.9694			+	+	+		+	0.435245
BSU_28420	P11469	ysmA	8.02065	0.0149016	+	22.7063	22.7931	23.0262	22.502	22.4701	22.6716	23.5384	23.5312	23.6077	22.879	22.8041	23.0731	22.6364	22.6839	22.8172	23.5899	23.5423	23.7554	22.5543	22.6499	22.8834	22.2883	22.456	22.5261	23.5619	23.4353	23.4382	22.6857	22.9254	23.122	22.5812	22.2704	22.6714	23.4633	23.6161	23.6295			+	+				0.283245
BSU_28410	P11470	gerE	5.72254	0.0177654	+	17.8147	17.6053	18.608	17.6842	17.7576	18.4311	18.3527	18.3617	18.9636	18.0502	17.5273	18.749	17.7689	18.0145	18.6765	18.4636	18.4884	19.2051	17.8372	17.5733	18.5819	17.6507	17.8389	18.3353	18.4869	18.5044	19.0401	17.5566	17.7152	18.4932	17.6331	17.4194	18.2814	18.1076	18.0921	18.6458		+	+	+				0.611113
BSU_13540	P11742	ogt	11.1844	0.00972447	+	23.6397	23.568	22.8784	23.6765	23.5028	22.88	23.5639	23.0887	22.08	23.5902	23.5207	22.9357	23.6503	23.5256	22.8318	23.4395	22.9031	21.9156	23.6298	23.5325	22.8994	23.66	23.556	23.0523	23.5898	23.1973	22.2545	23.6991	23.6508	22.8	23.7193	23.4269	22.7557	23.6624	23.1656	22.0699		+						0.615176
BSU_23250	P11998	ribH	13.307	0.0100134	+	23.0398	23.0011	22.7108	24.5907	24.3086	24.4801	25.155	24.9558	25.3301	22.9427	22.8126	22.6368	24.634	24.3523	24.4936	25.2186	25.0842	25.2287	22.8676	23.1641	22.6754	24.4519	24.2275	24.1981	25.0377	24.9274	25.3704	23.3091	23.0267	22.8201	24.6861	24.346	24.7484	25.2087	24.8557	25.3911			+	+	+	+	+	0.0800383
BSU_40060	P12011	gntK	4.41354	0.0177658	+	26.204	26.3336	27.4696	26.2889	26.5377	27.5893	25.6303	26.2197	26.8094	26.2534	25.8024	27.4338	26.2194	27.3586	27.6597	25.5452	25.9789	26.6945	26.1926	26.2169	27.5049	26.3918	26.0509	27.6584	25.9224	26.5454	27.0965	26.166	26.9817	27.47	26.2555	26.2035	27.4499	25.4232	26.1348	26.6372		+	+	+				0.138364
BSU_40070	P12012	gntP	5.30999	0.0128121	+	24.1339	24.307	26.1625	24.2201	24.3319	26.1901	24.0334	24.6908	25.6995	24.3153	23.7891	26.2256	24.246	25.3968	26.3492	24.2056	24.5113	25.5928	24.1092	24.2424	26.1332	24.3895	23.6324	26.1847	24.4044	25.0213	26.0229	23.9772	24.8894	26.1287	24.0247	23.9665	26.0365	23.4902	24.5398	25.4828		+						0.199501
BSU_40080	P12013	gntZ	12.2267	0.00849412	+	27.4188	27.2276	27.4215	27.599	27.5168	27.8778	25.9683	26.0505	26.2821	27.3675	27.0121	27.322	27.5205	27.711	27.907	25.8934	25.8732	26.1724	27.4667	27.312	27.5714	27.6473	27.3338	27.9397	26.0332	26.261	26.4033	27.4221	27.3588	27.3712	27.6292	27.5055	27.7867	25.9782	26.0174	26.2707			+	+		+		0.785
BSU_06530	P12039	purD	12.9467	0.00874627	+	24.4357	24.7975	24.7515	24.4324	24.7231	24.7926	25.8319	25.8812	25.8319	24.4515	24.8781	24.7887	24.47	24.6746	24.8007	25.9289	25.9661	25.9052	24.337	24.6898	24.6096	24.4208	24.9084	24.7207	25.7239	25.7895	25.7466	24.5188	24.8247	24.8562	24.4063	24.5863	24.8565	25.8428	25.8879	25.8438	+	+	+	+				2.02762
BSU_06510	P12040	purN	9.85712	0.00965008	+	21.0145	21.3177	20.6184	20.908	21.2218	20.8967	22.2957	22.2678	21.2116	21.1702	21.4893	20.6941	21.09	21.185	20.986	22.4777	22.4279	21.3109	20.8471	21.1463	20.4766	20.7653	21.3621	20.7236	22.1805	22.2315	21.0826	21.0261	21.3176	20.6846	20.8687	21.1184	20.9804	22.2287	22.1439	21.2413		+	+	+				1.04631
BSU_06470	P12041	purQ	9.344	0.0115741	+	21.7776	21.8733	21.4709	21.7203	21.8862	21.6784	22.8838	22.6908	22.5112	21.8053	21.9801	21.5109	21.6221	21.7037	21.5987	23.052	22.7549	22.3488	21.5935	21.7812	21.4459	21.9049	21.9366	21.7064	22.7694	22.5813	22.4694	21.9341	21.8585	21.4559	21.634	22.0181	21.7302	22.8298	22.7361	22.7155			+	+				0.344746
BSU_06480	P12042	purL	13.5866	0.0102222	+	25.2424	25.6289	25.2503	25.1764	25.4178	24.9588	27.2597	27.2805	27.1059	25.2383	25.6985	25.359	25.2713	25.319	24.9467	27.2718	27.2476	27.1144	25.1162	25.4397	24.9674	25.0163	25.611	24.7709	27.1566	27.2602	27.0768	25.3726	25.7484	25.4244	25.2415	25.3233	25.1589	27.3508	27.3338	27.1264			+	+				1.48053
BSU_06500	P12043	purM	9.54062	0.00954792	+	22.7959	22.4412	22.5338	22.2925	22.258	22.2046	23.6711	23.7377	23.7097	22.4832	22.4494	22.5299	22.2083	22.1045	22.1932	23.6771	23.6536	23.6542	22.923	22.2667	22.4648	22.2895	22.3991	21.8807	23.6268	23.8706	23.8259	22.9816	22.6075	22.6066	22.3798	22.2703	22.5398	23.7094	23.6889	23.6489			+	+				0.891186
BSU_06420	P12044	purE	3.64564	0.0500762		17.868	18.1133	18.3222	17.9295	18.0368	18.6649	18.3143	18.4046	18.4666	17.8113	18.2018	18.2863	17.9401	18.0786	18.4471	18.3247	18.5195	18.3828	17.9861	18.1974	18.3293	18.0998	18.1974	18.5466	18.4647	18.5258	18.513	17.8066	17.9408	18.3509	17.7487	17.8344	19.001	18.1534	18.1684	18.504		+	+	+				1.10332
BSU_06430	P12045	purK	7.86893	0.0169455	+	23.8692	24.5419	24.7013	24.0469	24.6977	24.9762	24.7653	24.9035	24.9262	23.8854	24.5762	24.8887	24.1425	24.5827	25.0105	24.7412	24.859	24.9746	23.7442	24.4537	24.4681	23.8839	24.8888	24.7932	24.7157	24.9058	24.8951	23.9781	24.5958	24.7471	24.1142	24.6216	25.1251	24.8389	24.9459	24.909	+	+	+	+				2.93488
BSU_06450	P12046	purC	11.7262	0.00838571	+	23.7666	24.029	23.533	23.7469	23.895	23.5555	25.6577	25.5663	25.1331	23.6757	24.0558	23.6142	23.7637	23.7127	23.5689	25.6193	25.5162	25.1907	23.6585	23.9014	23.2565	23.6191	24.111	23.284	25.5714	25.5287	25.0045	23.9657	24.1299	23.7284	23.858	23.8612	23.8137	25.7823	25.6539	25.2041			+	+				1.02437
BSU_06440	P12047	purB	6.8184	0.040411	+	26.9251	27.3184	26.954	27.2526	27.6039	27.4314	27.1421	27.2634	27.0899	26.9405	27.3616	26.9909	27.3815	27.5408	27.4962	27.1784	27.2922	27.1141	26.8596	27.2703	26.8381	27.1216	27.6822	27.2789	27.0532	27.2254	27.0878	26.9753	27.3234	27.0331	27.2546	27.5886	27.5192	27.1948	27.2727	27.0677	+		+			+		3.08915
BSU_06520	P12048	purH	13.0838	0.00837584	+	25.8074	26.4201	26.429	25.7592	26.2337	26.4757	27.5138	27.6086	27.6005	25.8511	26.5112	26.4896	25.7724	26.0794	26.4173	27.5585	27.6414	27.6297	25.7006	26.2464	26.2645	25.7033	26.4985	26.4019	27.4188	27.5985	27.5544	25.8705	26.5026	26.533	25.8019	26.1232	26.6079	27.5639	27.5859	27.6174	+	+	+	+				2.41024
BSU_06460	P12049	purS	13.3837	0.0098961	+	23.2138	23.6441	23.1156	23.1549	23.4365	23.0686	25.2428	25.2583	25.0903	23.0995	23.6561	23.149	23.1901	23.2628	22.9837	25.1813	25.2298	25.0536	23.1336	23.5415	22.9187	23.0458	23.6942	22.8654	25.2123	25.2423	25.049	23.4084	23.7347	23.2791	23.2287	23.3526	23.3566	25.3349	25.3026	25.1682			+	+				1.72532
BSU_25760	P12254	sigK	0.493059	0.159524		18.1392	18.0014	17.9971	17.438	17.2951	17.1851	16.7275	17.4524	16.625	17.2121	18.7374	16.7534	16.092	16.4739	16.1635	15.8904	16.559	16.0627	18.6723	17.5769	18.5745	18.0305	17.5808	17.7278	17.1935	17.8682	16.6229	18.5333	17.6898	18.6634	18.1916	17.8308	17.6641	17.0984	17.9301	17.1894			+					0.0820089
BSU_25760	P12254	sigK	0.493059	0.159524		18.1392	18.0014	17.9971	17.438	17.2951	17.1851	16.7275	17.4524	16.625	17.2121	18.7374	16.7534	16.092	16.4739	16.1635	15.8904	16.559	16.0627	18.6723	17.5769	18.5745	18.0305	17.5808	17.7278	17.1935	17.8682	16.6229	18.5333	17.6898	18.6634	18.1916	17.8308	17.6641	17.0984	17.9301	17.1894			+					0.0820089
BSU_03930	P12310	gdh	1.54718	0.280568		19.2041	19.4377	19.7095	19.3383	19.3085	19.3149	19.3872	19.4244	19.5979	18.9678	19.4779	19.9324	19.2583	19.3299	19.4305	19.3401	19.5239	19.6942	19.3108	19.3837	19.517	19.3675	19.0609	19.2656	19.3063	19.2329	19.4184	19.3337	19.4515	19.6791	19.3892	19.5346	19.2486	19.5151	19.5163	19.6812		+						0.895741
BSU_17460	P12425	glnA	5.47699	0.0406006	+	29.6083	29.591	29.5736	29.7468	29.6876	29.6818	30.1407	30.102	30.1107	29.5896	29.5666	29.4843	29.7362	29.7254	29.7176	30.3072	30.2237	30.2246	29.6908	29.6362	29.6077	29.8237	29.6341	29.7043	29.8956	29.9153	29.9646	29.5445	29.5703	29.6289	29.6805	29.7032	29.6236	30.2194	30.1669	30.143			+	+				0.130146
BSU_37160	P12464	rpoE	1.4655	0.131546		25.4787	25.3692	25.0192	25.3054	25.6151	25.5287	25.1225	25.0621	24.8426	25.4057	25.5738	25.5392	25.1557	25.5684	25.2941	25.3469	24.8889	24.3587	25.3905	25.5175	24.9044	25.4246	25.6014	25.5494	25.0478	25.2838	25.14	25.6401	25.0161	24.6141	25.3358	25.6754	25.7427	24.9727	25.0137	25.0292			+					0.219103
BSU_03430	P12667	nucA	4.19458	0.018178	+	18.509	17.5616	17.2058	18.2628	17.6084	16.7797	18.6792	18.2728	18.1508	19.0938	17.7925	17.1567	18.646	17.6807	16.899	18.9311	18.4561	18.0793	18.4322	17.8401	17.145	18.4702	17.7754	16.5728	18.894	18.4131	18.5359	18.0008	17.0524	17.3156	17.6722	17.369	16.8672	18.2125	17.9492	17.8372		+						1.09302
BSU_03420	P12669	nin	10.7117	0.0085109	+	20.4637	20.8348	21.2225	20.0992	20.3644	20.654	22.3695	22.1306	22.2659	20.4671	20.8067	21.1066	19.933	20.2005	20.5324	22.3013	21.9633	22.0903	20.1376	20.7161	21.156	20.1486	20.27	20.4873	22.4557	22.2944	22.4313	20.7863	20.9816	21.405	20.2161	20.6226	20.9422	22.3514	22.1342	22.2759		+	+	+		+		0.849903
BSU_01240	P12873	rpmC	9.00751	0.0119903	+	29.2431	29.2145	29.0073	29.4313	29.4601	29.3414	28.2609	28.3348	28.3601	29.3104	29.3346	29.1384	29.5894	29.5882	29.5061	28.426	28.4433	28.5411	29.3171	29.2321	29.043	29.4136	29.3935	29.3602	28.1918	28.3193	28.3106	29.1017	29.0768	28.8405	29.2908	29.3985	29.158	28.165	28.2418	28.2286			+	+				0.0994482
BSU_01250	P12874	rpsQ	11.0837	0.0103782	+	27.6221	27.4912	27.2575	27.663	27.6868	27.6919	26.612	26.6723	26.5859	27.7007	27.4703	27.1762	27.7748	27.7141	27.7724	26.813	26.7732	26.6139	27.6587	27.5471	27.3792	27.6461	27.6657	27.7215	26.584	26.676	26.6449	27.5067	27.4561	27.2171	27.568	27.6805	27.5817	26.4391	26.5677	26.4989		+	+	+		+		0.936281
BSU_01260	P12875	rplN	15.2724	0.00926638	+	29.5647	29.568	29.3407	29.7414	29.7872	29.6699	28.6081	28.6548	28.6499	29.5253	29.5617	29.3706	29.8243	29.8164	29.7076	28.6214	28.6601	28.6927	29.6301	29.6023	29.3397	29.6791	29.6843	29.7103	28.5327	28.6034	28.5871	29.5387	29.5399	29.3117	29.7209	29.8608	29.5918	28.6702	28.7009	28.67		+	+	+		+		0.02931
BSU_01280	P12877	rplE	12.9588	0.00960825	+	31.264	31.1985	30.9954	31.4165	31.4331	31.3036	30.3041	30.3371	30.3	31.2602	31.226	31.0397	31.5161	31.4967	31.3912	30.3485	30.3814	30.3523	31.3423	31.2689	31.0589	31.3879	31.4026	31.3831	30.2781	30.3308	30.2973	31.1894	31.1005	30.8876	31.3454	31.3999	31.1366	30.2858	30.2989	30.2505		+	+	+				0.415317
BSU_01290	P12878	rpsN1	4.10824	0.021536	+	24.2734	23.9582	23.5729	24.1274	24.155	24.2947	23.2692	23.2607	22.9875	24.8318	24.0791	23.107	24.2922	24.2079	24.5442	23.7047	23.4311	22.9106	24.1558	23.9956	23.8338	24.0397	24.2005	24.3841	23.2179	23.2805	23.0955	23.8326	23.7998	23.778	24.0503	24.0566	23.9558	22.8849	23.0706	22.9564			+	+				0.442608
BSU_01300	P12879	rpsH	11.9414	0.0102379	+	30.4306	30.4181	30.1624	30.6009	30.5838	30.5273	29.5038	29.5799	29.5387	30.3845	30.3845	30.1426	30.6056	30.5504	30.549	29.5097	29.5441	29.5434	30.5852	30.5164	30.2984	30.6458	30.6427	30.6529	29.5513	29.6228	29.578	30.3221	30.3535	30.0462	30.5512	30.5582	30.38	29.4505	29.5729	29.4945			+	+				0.0453563
BSU_14870	P12946	ctaA	6.54111	0.0182067	+	23.4334	23.6449	23.5647	23.6515	23.8918	23.7759	22.8833	22.9018	22.8765	23.4212	23.6922	23.6779	23.5443	23.8254	23.7707	22.9153	22.9422	22.9448	23.3635	23.5819	23.4553	23.4683	24.2167	23.6589	22.6707	22.8263	22.8186	23.5156	23.6607	23.5611	23.942	23.6332	23.8981	23.064	22.9369	22.866			+	+				1.73224
BSU_37150	P13242	pyrG	16.2075	0.00877949	+	28.891	28.751	28.533	29.247	29.1287	28.9106	27.4686	27.4998	27.4932	28.9335	28.7788	28.5702	29.3743	29.2253	29.0354	27.556	27.5431	27.5284	28.9165	28.8167	28.5729	29.1766	29.0799	28.8825	27.3993	27.5013	27.5145	28.8231	28.6574	28.4559	29.1901	29.0808	28.814	27.4504	27.4552	27.4369		+	+	+	+	+		1.11542
BSU_37120	P13243	fbaA	5.58176	0.0608625		30.782	30.6424	30.7597	30.9188	30.7796	30.858	30.4548	30.3253	30.5255	30.7018	30.5437	30.6995	30.8169	30.7586	30.8019	30.4104	30.2164	30.4133	30.7244	30.6543	30.7659	30.8855	30.7147	30.8247	30.4335	30.4048	30.5885	30.9197	30.7292	30.8136	31.0541	30.8655	30.9474	30.5206	30.3546	30.5746			+	+				0.729181
BSU_16580	P13267	polC	12.202	0.0130951	+	26.8179	26.9548	26.8217	27.0571	27.1826	27.1	26.1555	26.3115	26.3435	26.795	26.9582	26.8208	27.0535	27.1664	27.0943	26.2385	26.3536	26.4163	26.9048	27.006	26.9178	27.0769	27.1915	27.2086	26.0719	26.2873	26.3485	26.754	26.9001	26.7265	27.0409	27.1901	26.9972	26.1561	26.2934	26.2657			+	+				1.18197
BSU_35730	P13484	tagE	11.2669	0.021774	+	27.7023	27.615	27.6602	27.7026	27.6657	27.688	27.183	27.1223	27.1844	27.6737	27.6623	27.728	27.76	27.6625	27.7852	27.2152	27.1447	27.2365	27.7624	27.6328	27.6365	27.6469	27.6874	27.6175	27.1488	27.12	27.1876	27.6709	27.5498	27.6161	27.7009	27.647	27.6612	27.1848	27.1021	27.1292			+	+				0.90296
BSU_35720	P13485	tagF	13.8582	0.00930994	+	28.1222	28.0859	28.1086	28.2203	28.1789	28.2314	27.0884	27.1035	27.2642	28.083	28.0909	28.1718	28.2572	28.174	28.2975	27.1236	27.1394	27.3514	28.2113	28.1461	28.1176	28.2036	28.1907	28.2113	27.1568	27.1682	27.3158	28.0724	28.0206	28.0365	28.2002	28.1719	28.1854	26.9848	27.0028	27.1256			+	+				0.250242
BSU_03050	P13714	ldh	1.04342	0.132069		27.5181	27.8004	27.6949	27.7321	28.1222	27.9339	27.1638	27.2727	27.2882	27.495	27.7307	27.6378	27.5253	27.9348	27.79	27.4926	27.5628	27.5189	27.4465	27.7996	27.7284	27.5136	28.4989	27.7841	26.3447	26.5961	26.7899	27.6129	27.8708	27.7184	28.1574	27.933	28.2277	27.6543	27.6591	27.5558								1.93934
BSU_29110	P13792	phoP	7.02008	0.0154098	+	24.7828	24.8944	24.8625	24.5995	24.5101	24.6135	25.7009	25.6963	25.6148	24.7185	24.8532	24.8534	24.5622	24.5364	24.6311	25.5724	25.5885	25.5906	24.6447	24.7121	24.7362	24.4201	24.852	24.4485	25.747	25.7204	25.6483	24.9853	25.118	24.998	24.8164	24.1418	24.7608	25.7833	25.78	25.6056			+	+				0.285552
BSU_35500	P13799	degS	9.29439	0.0286792	+	25.9021	26.0203	25.581	25.952	26.0406	25.6843	25.9515	25.9196	25.3554	25.9365	26.0595	25.5319	25.9188	26.0201	25.5964	25.9283	25.847	25.4319	25.8872	25.9745	25.5955	25.9227	26.1407	25.7785	25.9371	25.9328	25.2839	25.8825	26.0269	25.6155	26.0143	25.961	25.6781	25.989	25.9789	25.3504		+						1.76337
BSU_35490	P13800	degU	5.6028	0.0716876		26.9747	26.95	26.6067	26.9991	26.9965	26.6986	26.885	26.797	26.4894	27.0586	26.9905	26.6205	27.0607	27.0745	26.7738	26.9637	26.8573	26.643	26.9104	26.9166	26.5517	26.9007	26.9404	26.6507	26.7647	26.705	26.3458	26.955	26.943	26.6479	27.0359	26.9747	26.6713	26.9266	26.8286	26.4794		+						0.192951
[truncated: 1,495 more rows]
[truncated: 13 more columns]
