# Supplementary material for: The alarmones (p)ppGpp are part of the heat shock response of Bacillus subtilis
Source: PLoS Genet. 2020 Mar 16;16(3):e1008275. doi: 10.1371/journal.pgen.1008275 (PMC7098656; doi:10.1371/journal.pgen.1008275)
Supplement: S5 Dataset — This dataset lists all enriched functional categories and regulons for all differentially expressed proteins of S4 Dataset. (XLSX) [file pgen.1008275.s020.xlsx]

## Sheet: Legend
	Dataset S5: Gene set enrichment analysis (GSEA) of differentially expressed proteins
		enriched categories/regulons	Subtiwiki ID of the enrichted category or Regulator
		Description	Description of the enriched category
		enrichmentScore	Score calculated as described in Subramanian et al. (2005) PNAS1
		pvalue	significance of the enrichment as determined by a permutation test with n=1000 as described in Subramanian et al.1
		p.adjust	significance level adjusted to Multiple Hypothesis Testing using the Benjamini-Hochberg method. P.adjust values below 0.05 were considered significant
		enriched proteins	Subtiwiki IDs of the proteins considered enriched.
		Protein name	common names of enriched proteins
		Analysis was carried out using Subtiwiki-Categories (ommiting categories 5 and 6) and -Regulons 2
		Software versions: GNU R3 version 3.5.1, clusterProfiler4 version 3.10.1
		1 Subramanian et al. Proceedings of the National Academy of Sciences Oct 2005, 102 (43) 15545-15550; DOI: 10.1073/pnas.0506580102
		2 Zhu et al, Nucleic Acids Research, Volume 46, Issue D1, 4 January 2018, Pages D743–D748, https://doi.org/10.1093/nar/gkx908
		3 R Core Team (2018). R: A language and environment for statistical computing. R Foundation for Statistical Computing, Vienna, Austria. URL https://www.R-project.org/.
		4 Guangchuang Yu, Li-Gen Wang, Yanyan Han and Qing-Yu He. clusterProfiler: an R package for comparing biological themes among gene clusters. OMICS: A Journal of Integrative Biology 2012, 16(5):284-287

## Sheet: wild type 37 °C vs 50 °C
wild type 37 °C vs. Wild type 50 °C
enriched categories	Description	enrichmentScore	pvalue	p.adjust	enriched proteins	Protein Name
SW 4.3.1	General stress proteins controlled by SigB	0.762739	0.00103413	0.0168675	BSU_38430, BSU_02110, BSU_36670, BSU_04400, BSU_00850, BSU_00840, BSU_04190, BSU_07550, BSU_00860, BSU_27760, BSU_09140, BSU_04430, BSU_24750, BSU_35830, BSU_04200, BSU_00520, BSU_37210, BSU_34540, BSU_33530, BSU_13160, BSU_07900, BSU_38610, BSU_06590, BSU_07920, BSU_31380, BSU_03910, BSU_39840, BSU_04220, BSU_09450, BSU_05790, BSU_04340, BSU_07890, BSU_12170, BSU_28340, BSU_39050, BSU_10430, BSU…	GspA, YbyB, CsbD, GsiB, McsB, McsA, YdaD, YflT, ClpC, CsbX, YhcM, YdbD, YqhB, YwtG, YdaE, Ctc, YwjC, ClpP, IolW, OhrB, YfkH, YxzF, YerD, ChaA, YuzA, GabD, YxbG, YdaG, YhdF, YdhK, YdaP, YfkI, YjgD, YsnF, KatE, YhxD, YfkM, YdaT, YgxB, YcdF, CorA, YpuD, YvrE, RpmEB, YvgN, YxnA, SigB, YflA, YhdN, CtsR, RsbV, YjgB, YtxG, YtxH, YcdG, YjbC, YjgC, YkgA, YqjL, CypC, MgsR, CsbC, YqhP, YxkO, RsbW, YxaB, Yoc…
SW 4.3.8	Resistance against oxidative and electrophile stress	0.589618	0.00107759	0.0168675	BSU_24750, BSU_23820, BSU_13160, BSU_07900, BSU_06590, BSU_04220, BSU_05790, BSU_07890, BSU_12170, BSU_39050, BSU_07850, BSU_33400, BSU_07750, BSU_09530, BSU_38110, BSU_11490, BSU_23830, BSU_02100, BSU_24770, BSU_39810, BSU_38620, BSU_12870, BSU_31280, BSU_33540, BSU_19570, BSU_37240, BSU_27020, BSU_40100, BSU_34790, BSU_38830, BSU_17280, BSU_30650, BSU_29490, BSU_25020, BSU_28500, BSU_40540, BSU…	YqhB, YqjM, OhrB, YfkH, YerD, YdaG, YdhK, YfkI, YjgD, KatE, YfkM, YvgN, YflA, YhdN, NfrA, YjbC, YqjL, CypC, MgsR, CsbC, Aag, MhqA, YugU, AzoR2, MhqE, YwiE, YraA, AhpF, TrxB, AldY, YmaD, Dps, Tpx, SodA, TrxA, HypR, CsbB, HxlR, YfkJ, Spx, YtpQ
SW 4.3.4	Heat shock proteins	0.728628	0.00120482	0.0168675	BSU_13700, BSU_00850, BSU_06020, BSU_06030, BSU_00840, BSU_00860, BSU_39820, BSU_34540, BSU_25490, BSU_00830	ClpE, McsB, GroES, GroEL, McsA, ClpC, HtpG, ClpP, HrcA, CtsR
SW 4.2.1.4	Sporulation proteins other	0.62414	0.00233918	0.0229592	BSU_00850, BSU_00840, BSU_00860, BSU_27760, BSU_09140, BSU_07920, BSU_31380, BSU_25770, BSU_10280, BSU_24500, BSU_24360, BSU_12380, BSU_33540	McsB, McsA, ClpC, CsbX, YhcM, ChaA, YuzA, SpoIVCA, YhfM, YqhP, SpoIIIAH, UxaB, AzoR2
SW 2.5.2.4	Biosynthesis acquisition of pyrimidine nucleotides	-0.75966	0.00380228	0.0229592	BSU_15550, BSU_15510, BSU_15490, BSU_15500, BSU_21820, BSU_15560	PyrF, PyrAA, PyrB, PyrC, ThyB, PyrE
SW 4.3.5	Cold stress proteins	-0.725237	0.00381679	0.0229592	BSU_04580, BSU_19200, BSU_30420, BSU_30410, BSU_19190, BSU_06270, BSU_14770, BSU_05120, BSU_09100	CshA, DesR, YtrE, YtrF, DesK, YdjO, YlaG, CspC, CspB
SW 3.3.7.4	Additional proteins involved in proteolysis	0.652667	0.00382653	0.0229592	BSU_13700, BSU_00860, BSU_34540, BSU_11550, BSU_00830, BSU_11130, BSU_27020, BSU_13490	ClpE, ClpC, ClpP, YjbH, CtsR, Ipi, YraA, HtpX
SW 2.4.1.3	Utilization of fatty acids	0.633913	0.00938338	0.0492627	BSU_37170, BSU_37180, BSU_32840, BSU_28520, BSU_32820, BSU_29680, BSU_10270, BSU_28530, BSU_32830	AcdA, FadF, FadN, EtfA, FadE, AcsA, LcfB, EtfB, FadA
enriched regulons	Description	enrichmentScore	pvalue	p.adjust	enriched proteins	Protein Name
SigB	SigB	0.734654	0.00102041	0.0170103	BSU_04039, BSU_38430, BSU_02110, BSU_36670, BSU_04400, BSU_00850, BSU_00840, BSU_04190, BSU_07550, BSU_00860, BSU_27760, BSU_09140, BSU_04430, BSU_24750, BSU_35830, BSU_04200, BSU_00520, BSU_37210, BSU_40529, BSU_34540, BSU_33530, BSU_40570, BSU_13160, BSU_07900, BSU_38610, BSU_06590, BSU_07920, BSU_31380, BSU_03910, BSU_39840, BSU_04220, BSU_09450, BSU_05790, BSU_04340, BSU_07890, BSU_12170, BSU…	YczO, GspA, YbyB, CsbD, GsiB, McsB, McsA, YdaD, YflT, ClpC, CsbX, YhcM, YdbD, YqhB, YwtG, YdaE, Ctc, YwjC, YyzH, ClpP, IolW, YybO, OhrB, YfkH, YxzF, YerD, ChaA, YuzA, GabD, YxbG, YdaG, YhdF, YdhK, YdaP, YfkI, YjgD, YsnF, KatE, YhxD, YfkM, YdaT, YgxB, YcdF, CorA, YpuD, YvrE, RpmEB, YvgN, YxnA, SigB, YflA, YhdN, CtsR, YdaC, RsbV, YuzH, YjgB, YtxG, YtxH, YcdG, YjbC, YjgC, YkgA, YqjL, CypC, MgsR, Csb…
CcpA	CcpA	0.439025	0.00103093	0.0170103	BSU_03040, BSU_27760, BSU_08100, BSU_40070, BSU_15100, BSU_05830, BSU_04730, BSU_05860, BSU_39700, BSU_34740, BSU_39730, BSU_04710, BSU_32840, BSU_05840, BSU_05870, BSU_28750, BSU_22130, BSU_39690, BSU_17600, BSU_39720, BSU_34160, BSU_28520, BSU_32820, BSU_05810, BSU_04720, BSU_12300, BSU_08200, BSU_29680, BSU_40060, BSU_10270, BSU_38190, BSU_38200, BSU_12380, BSU_28530, BSU_34130, BSU_14130, BSU…	AmyE, CsbX, AcoR, GntP, YlbP, GmuC, SigB, GmuE, IolG, Crh, IolD, RsbV, FadN, GmuD, GmuF, AraN, KduI, IolH, XylA, IolE, GanS, EtfA, FadE, GmuB, RsbW, UxaC, MalP, AcsA, GntK, LcfB, GalT, GalK, UxaB, EtfB, GanA, DarB, KdgK, AraA, OdhB, RbsC, OdhA, AraE, CitZ, AraB, FadA, IolA, AbfA, IolJ, LicB, CstA, RbsB, NagB, YvcJ, Abf2
SigF	SigF	0.703197	0.00257732	0.0283505	BSU_00850, BSU_00840, BSU_00860, BSU_27760, BSU_09140, BSU_00830, BSU_10280, BSU_24500	McsB, McsA, ClpC, CsbX, YhcM, CtsR, YhfM, YqhP
DegU	DegU	-0.488461	0.00549451	0.0363636	BSU_35490, BSU_16340, BSU_16380, BSU_16290, BSU_34840, BSU_35400, BSU_16240, BSU_38940, BSU_35420, BSU_35460, BSU_16420, BSU_16410, BSU_16270, BSU_35410, BSU_38400, BSU_16460, BSU_39220	DegU, FliZ, FlhB, FlgE, YvcB, FlgL, FliI, YxjI, YvyG, ComFB, CheB, FlhG, FliK, FlgK, Epr, CheD, WapI
Xpf	Xpf	0.714476	0.00550964	0.0363636	BSU_12810, BSU_12600, BSU_12650, BSU_12780, BSU_12660, BSU_12750, BSU_12740, BSU_12671	XlyA, XkdF, XkdK, XepA, XkdM, XkdV, XkdU, XkdN
SigD	SigD	-0.449487	0.00862069	0.0456432	BSU_35400, BSU_38500, BSU_38530, BSU_38510, BSU_16240, BSU_35360, BSU_11910, BSU_35420, BSU_35340, BSU_35460, BSU_16060, BSU_36390, BSU_07360, BSU_35320, BSU_16420, BSU_16410, BSU_16270, BSU_35410, BSU_38400, BSU_16460, BSU_16080, BSU_35780, BSU_09370	FlgL, DltA, DltD, DltB, FliI, Hag, YjcM, YvyG, FliD, ComFB, RnhB, FlhP, YfmS, FliT, CheB, FlhG, FliK, FlgK, Epr, CheD, YlqH, LytD, LytF
FadR	FadR	0.66464	0.00968188	0.0456432	BSU_37170, BSU_37180, BSU_32840, BSU_28520, BSU_32820, BSU_10270, BSU_28530, BSU_32830	AcdA, FadF, FadN, EtfA, FadE, LcfB, EtfB, FadA

## Sheet: wt 37 °C vs. (p)ppGpp0 37 °C
wild type 37 °C vs. (p)ppGpp0 37 °C
enriched categories	Description	enrichmentScore	pvalue	p.adjust	enriched proteins	Protein Name
SW 4.1.1.2	Flagellar proteins	-0.494566	0.0124858	0.0167742	BSU_35340, BSU_35320, BSU_16230, BSU_16240, BSU_16390, BSU_16220, BSU_35420, BSU_16290, BSU_16380, BSU_16210, BSU_16320, BSU_16350, BSU_16400, BSU_16300, BSU_13690, BSU_13680, BSU_16340, BSU_35360	FliD, FliT, FliH, FliI, FlhA, FliG, YvyG, FlgE, FlhB, FliF, FliY, FliP, FlhF, FliL, MotA, MotB, FliZ, Hag
SW 4.1.2.6	Other proteins required for efficient pellicle biofilm formation	-0.616964	0.0167742	0.0167742	BSU_16210, BSU_16330, BSU_16430, BSU_16460, BSU_13690, BSU_14010, BSU_35360, BSU_10380	FliF, CheY, CheA, CheD, MotA, CheV, Hag, HemAT
enriched regulons	Description	enrichmentScore	pvalue	p.adjust	enriched proteins	Protein Name
SigD	SigD	-0.656788	0.0010352	0.010352	BSU_16230, BSU_16240, BSU_35780, BSU_16390, BSU_16220, BSU_35420, BSU_16290, BSU_16380, BSU_26210, BSU_35630, BSU_03440, BSU_16210, BSU_16320, BSU_09370, BSU_16350, BSU_16400, BSU_16420, BSU_16300, BSU_38850, BSU_16260, BSU_16330, BSU_35860, BSU_13950, BSU_16430, BSU_16480, BSU_11940, BSU_28890, BSU_16460, BSU_13690, BSU_16440, BSU_35640, BSU_13680, BSU_33690, BSU_31240, BSU_21940, BSU_14010, BSU…	FliH, FliI, LytD, FlhA, FliG, YvyG, FlgE, FlhB, YqaR, LytB, TlpC, FliF, FliY, LytF, FliP, FlhF, CheB, FliL, YxkC, YlxF, CheY, PgdS, McpC, CheA, SwrB, YjcP, YscB, CheD, MotA, CheW, LytA, MotB, YvaQ, McpA, DegR, CheV, YvyF, FliZ, TlpB, Hag, McpB, YfmT, YoaH, HemAT, Epr, YfmS, TlpA
Spo0A	Spo0A	-0.554674	0.00348432	0.0117096	BSU_16240, BSU_16390, BSU_16220, BSU_16290, BSU_16380, BSU_16210, BSU_16320, BSU_16350, BSU_16400, BSU_16420, BSU_16300, BSU_16260, BSU_16330, BSU_16430, BSU_16480, BSU_16460, BSU_16440, BSU_16340, BSU_38400	FliI, FlhA, FliG, FlgE, FlhB, FliF, FliY, FliP, FlhF, CheB, FliL, YlxF, CheY, CheA, SwrB, CheD, CheW, FliZ, Epr
SwrA	SwrA	-0.59556	0.00351288	0.0117096	BSU_16240, BSU_16390, BSU_16220, BSU_16290, BSU_16380, BSU_16210, BSU_16320, BSU_16350, BSU_16400, BSU_16420, BSU_16300, BSU_16260, BSU_16330, BSU_16430, BSU_16480, BSU_16460, BSU_16440, BSU_16340	FliI, FlhA, FliG, FlgE, FlhB, FliF, FliY, FliP, FlhF, CheB, FliL, YlxF, CheY, CheA, SwrB, CheD, CheW, FliZ
CcpA	CcpA	0.547382	0.00485437	0.0121359	BSU_35910, BSU_35940, BSU_35950, BSU_35960, BSU_35920, BSU_12300, BSU_34130, BSU_05840, BSU_05870	RbsR, RbsA, RbsC, RbsB, RbsK, UxaC, GanA, GmuD, GmuF
CodY	CodY	-0.462139	0.00976139	0.0195228	BSU_03790, BSU_16230, BSU_16240, BSU_16390, BSU_16220, BSU_11470, BSU_16290, BSU_16380, BSU_32250, BSU_16210, BSU_11450, BSU_02390, BSU_16320, BSU_16350, BSU_16400, BSU_16420, BSU_16300, BSU_16260, BSU_16330, BSU_16430, BSU_11460, BSU_16480, BSU_16460, BSU_16440, BSU_11430, BSU_16340, BSU_35360	ThrD, FliH, FliI, FlhA, FliG, OppF, FlgE, FlhB, ThrC, FliF, OppC, YbgE, FliY, FliP, FlhF, CheB, FliL, YlxF, CheY, CheA, OppD, SwrB, CheD, CheW, OppA, FliZ, Hag
DegU	DegU	-0.478519	0.0125858	0.0209764	BSU_16240, BSU_16390, BSU_16220, BSU_35420, BSU_16290, BSU_16380, BSU_16210, BSU_16320, BSU_16350, BSU_16400, BSU_16420, BSU_16300, BSU_16260, BSU_16330, BSU_16430, BSU_16480, BSU_16460, BSU_16440, BSU_35440, BSU_16340, BSU_38400	FliI, FlhA, FliG, YvyG, FlgE, FlhB, FliF, FliY, FliP, FlhF, CheB, FliL, YlxF, CheY, CheA, SwrB, CheD, CheW, YvyF, FliZ, Epr

## Sheet: wt 50 °C vs. ppGpp0 50 °C
wild type 50 °C vs. (p)ppGpp0 50 °C
enriched categories	Description	enrichmentScore	pvalue	p.adjust	enriched proteins	Protein Name
SW 4.3.1	General stress proteins controlled by SigB	-0.568936	0.00104493	0.00513699	BSU_18510, BSU_38620, BSU_02830, BSU_04340, BSU_02840, BSU_24740, BSU_07900, BSU_04200, BSU_07890, BSU_39050, BSU_38830, BSU_04380, BSU_38430, BSU_39810, BSU_12150, BSU_09530, BSU_07550, BSU_07750, BSU_10430, BSU_36670, BSU_24750, BSU_39840, BSU_04190, BSU_07850, BSU_07680, BSU_12160, BSU_27760, BSU_02100, BSU_19150, BSU_09140, BSU_40000, BSU_31380, BSU_06590, BSU_35830, BSU_28340, BSU_40030, BSU…	YoxC, Aag, YcdF, YdaP, YcdG, CorA, YfkH, YdaE, YfkI, KatE, AldY, YdaT, GspA, CsbC, YjgB, YhdN, YflT, YflA, YhxD, CsbD, YqhB, YxbG, YdaD, YfkM, YflH, YjgC, CsbX, CypC, YocB, YhcM, YxnA, YuzA, YerD, YwtG, YsnF, YxaB, YxzF, YdbD, YjgD, YhdF, YbyB, GsiB, YgxB
SW 4.1.1.2	Flagellar proteins	-0.650463	0.00114155	0.00513699	BSU_35400, BSU_16380, BSU_16270, BSU_16310, BSU_35420, BSU_35410, BSU_16190, BSU_36390, BSU_16220, BSU_16390, BSU_16400, BSU_16240, BSU_13690, BSU_16290, BSU_16350, BSU_16320, BSU_16230, BSU_16210, BSU_13680, BSU_16340, BSU_16300	FlgL, FlhB, FliK, FliM, YvyG, FlgK, FlgC, FlhP, FliG, FlhA, FlhF, FliI, MotA, FlgE, FliP, FliY, FliH, FliF, MotB, FliZ, FliL
SW 3.3.1.8	tRNA modification and maturation	0.740406	0.00485437	0.0145631	BSU_16030, BSU_08930, BSU_27340, BSU_27500, BSU_00810, BSU_13730, BSU_36950, BSU_27350, BSU_27510, BSU_27540, BSU_24310	TrmD, CspR, YrrO, TrmU, YacF, QueD, TsaC, YrrN, YrvO, YrvM, FolD
enriched regulons	Description	enrichmentScore	pvalue	p.adjust	enriched proteins	Protein Name
SigB	SigB	-0.575233	0.00102987	0.00358343	BSU_40529, BSU_13020, BSU_18510, BSU_38620, BSU_12210, BSU_02830, BSU_04340, BSU_02840, BSU_17250, BSU_24740, BSU_04180, BSU_07900, BSU_04200, BSU_07890, BSU_39050, BSU_38830, BSU_04380, BSU_38430, BSU_39810, BSU_12150, BSU_09530, BSU_07550, BSU_07750, BSU_10430, BSU_36670, BSU_24750, BSU_39840, BSU_04190, BSU_07850, BSU_04039, BSU_07680, BSU_12160, BSU_27760, BSU_02100, BSU_19150, BSU_31279, BSU…	YyzH, YkgA, YoxC, Aag, YjiB, YcdF, YdaP, YcdG, YmaE, CorA, YdaC, YfkH, YdaE, YfkI, KatE, AldY, YdaT, GspA, CsbC, YjgB, YhdN, YflT, YflA, YhxD, CsbD, YqhB, YxbG, YdaD, YfkM, YczO, YflH, YjgC, CsbX, CypC, YocB, YuzH, YhcM, YxnA, YuzA, YerD, YwtG, DctB, YsnF, YxaB, YxzF, YdbD, YjgD, YhdF, YbyB, GsiB, YgxB
SigD	SigD	-0.611789	0.00103734	0.00358343	BSU_16380, BSU_16330, BSU_11950, BSU_26210, BSU_16270, BSU_16310, BSU_35420, BSU_02050, BSU_38400, BSU_21940, BSU_35410, BSU_16190, BSU_16480, BSU_36390, BSU_38850, BSU_07360, BSU_16220, BSU_35440, BSU_16390, BSU_16400, BSU_16430, BSU_16240, BSU_13690, BSU_16290, BSU_16350, BSU_11940, BSU_16320, BSU_16440, BSU_28890, BSU_03440, BSU_16230, BSU_16210, BSU_35860, BSU_13950, BSU_33690, BSU_13680, BSU…	FlhB, CheY, YjcQ, YqaR, FliK, FliM, YvyG, YbdO, Epr, DegR, FlgK, FlgC, SwrB, FlhP, YxkC, YfmS, FliG, YvyF, FlhA, FlhF, CheA, FliI, MotA, FlgE, FliP, YjcP, FliY, CheW, YscB, TlpC, FliH, FliF, PgdS, McpC, YvaQ, MotB, LytB, FliZ, CheV, YlxF, McpA, McpB, FliL, YfmT, TlpB, HemAT, YoaH, TlpA
CodY	CodY	-0.467474	0.00104275	0.00358343	BSU_21870, BSU_21770, BSU_16299, BSU_37720, BSU_16470, BSU_16380, BSU_16330, BSU_28290, BSU_37680, BSU_38550, BSU_16270, BSU_16310, BSU_32260, BSU_06310, BSU_03790, BSU_11470, BSU_16190, BSU_16480, BSU_32250, BSU_16220, BSU_11450, BSU_16390, BSU_16400, BSU_02390, BSU_16430, BSU_16240, BSU_16290, BSU_11460, BSU_16350, BSU_16320, BSU_16440, BSU_16230, BSU_11430, BSU_16210, BSU_16340, BSU_16260, BSU…	IlvD, IlvA, SwrD, BacC, SigD, FlhB, CheY, IlvC, BacG, YwaA, FliK, FliM, Hom, GabP, ThrD, OppF, FlgC, SwrB, ThrC, FliG, OppC, FlhA, FlhF, YbgE, CheA, FliI, FlgE, OppD, FliP, FliY, CheW, FliH, OppA, FliF, FliZ, YlxF, FliL, YkfB
DegU	DegU	-0.51828	0.0010989	0.00358343	BSU_16380, BSU_16330, BSU_16270, BSU_16310, BSU_35420, BSU_38400, BSU_35410, BSU_16190, BSU_16480, BSU_16220, BSU_35440, BSU_16390, BSU_16400, BSU_16430, BSU_16240, BSU_16290, BSU_16350, BSU_16320, BSU_16440, BSU_16230, BSU_16210, BSU_16340, BSU_16260, BSU_16300	FlhB, CheY, FliK, FliM, YvyG, Epr, FlgK, FlgC, SwrB, FliG, YvyF, FlhA, FlhF, CheA, FliI, FlgE, FliP, FliY, CheW, FliH, FliF, FliZ, YlxF, FliL
SwrA	SwrA	-0.582118	0.00111982	0.00358343	BSU_16470, BSU_16380, BSU_16330, BSU_16270, BSU_16310, BSU_16190, BSU_16480, BSU_16220, BSU_16390, BSU_16400, BSU_16430, BSU_16240, BSU_16290, BSU_16350, BSU_16320, BSU_16440, BSU_16230, BSU_16210, BSU_16340, BSU_16260, BSU_16300	SigD, FlhB, CheY, FliK, FliM, FlgC, SwrB, FliG, FlhA, FlhF, CheA, FliI, FlgE, FliP, FliY, CheW, FliH, FliF, FliZ, YlxF, FliL
Spo0A	Spo0A	-0.492691	0.00440529	0.0117474	BSU_16330, BSU_16270, BSU_07450, BSU_16310, BSU_38400, BSU_16190, BSU_16480, BSU_16220, BSU_16390, BSU_16400, BSU_16430, BSU_16240, BSU_16290, BSU_16350, BSU_16320, BSU_16440, BSU_16230, BSU_16210, BSU_16340, BSU_16260, BSU_16300	CheY, FliK, YfmJ, FliM, Epr, FlgC, SwrB, FliG, FlhA, FlhF, CheA, FliI, FlgE, FliP, FliY, CheW, FliH, FliF, FliZ, YlxF, FliL
stringent response	stringent response	0.697941	0.00649351	0.0148423	BSU_01050, BSU_13900, BSU_40910, BSU_27610, BSU_15070, BSU_27500, BSU_01250, BSU_15220, BSU_01230, BSU_01400, BSU_36810, BSU_01260, BSU_01160, BSU_27510, BSU_36840, BSU_24310, BSU_31450	RplL, PtsH, RpsF, Apt, YlbN, TrmU, RpsQ, MurG, RplP, RpmJ, AtpD, RplN, RplC, YrvO, AtpH, FolD, KinB
CcpA	CcpA	0.350027	0.0138889	0.0277778	BSU_35930, BSU_35950, BSU_35940, BSU_35920, BSU_35960, BSU_05810, BSU_12300, BSU_02130, BSU_34160, BSU_05840, BSU_05820, BSU_34130, BSU_05870	RbsD, RbsC, RbsA, RbsK, RbsB, GmuB, UxaC, GlpQ, GanS, GmuD, GmuA, GanA, GmuF
AbrB	AbrB	0.268237	0.015873	0.0282187	BSU_35930, BSU_02330, BSU_35950, BSU_35940, BSU_35920, BSU_02780, BSU_35960, BSU_05810, BSU_02320, BSU_34830, BSU_05840, BSU_05820	RbsD, YbfQ, RbsC, RbsA, RbsK, YcdA, RbsB, GmuB, YbfP, YvzA, GmuD, GmuA

## Sheet: wt 37 °C vs. rel 37 °C
wild type 37 °C vs. Δrel 37 °C
enriched categories	Description	enrichmentScore	pvalue	p.adjust	enriched proteins	Protein Name
SW 4.3.1	General stress proteins controlled by SigB	0.529157	0.00106157	0.0120037	BSU_09390, BSU_04400, BSU_36670, BSU_04430, BSU_12170, BSU_27760, BSU_07850, BSU_35830, BSU_09450, BSU_13020, BSU_07680, BSU_10430, BSU_24750, BSU_05490, BSU_00170, BSU_12160, BSU_40030, BSU_02840, BSU_13160, BSU_31380, BSU_04340, BSU_28340, BSU_04220, BSU_07750, BSU_18510, BSU_09530, BSU_07550, BSU_39050, BSU_02100, BSU_07900, BSU_07890, BSU_39810, BSU_38830, BSU_00520, BSU_24740, BSU_09140, BSU…	YgxB, GsiB, CsbD, YdbD, YjgD, CsbX, YfkM, YwtG, YhdF, YkgA, YflH, YhxD, YqhB, MhqO, YaaI, YjgC, YxaB, YcdG, OhrB, YuzA, YdaP, YsnF, YdaG, YflA, YoxC, YhdN, YflT, KatE, CypC, YfkH, YfkI, CsbC, AldY, Ctc, CorA, YhcM, YdaF, YcdF, YbyB, YoaA, RpmEB, YtxH, YdaD, YvrE, YtxJ, YxnA, Hpf, IolW, YocB, YocK, Dps, YugU, YdaE, YerD, YdhK, KatX, YtxG, YkgB, Aag, RsbV, PhoP, ChaA, PhoR, PhoR, YfhM, RsbRD, YwiE
SW 2.6.6.1	Biosynthesis of antibacterial compounds	0.579885	0.001221	0.0120037	BSU_37680, BSU_37720, BSU_37730, BSU_37700, BSU_17230, BSU_17230, BSU_17210, BSU_37710, BSU_17150, BSU_17220, BSU_37690, BSU_17140, BSU_17200, BSU_10550, BSU_10540, BSU_17090, BSU_17120, BSU_18320, BSU_17180, BSU_18310, BSU_18330, BSU_18300	BacG, BacC, BacB, BacE, PksS, PksS, PksN, BacD, PksG, PksR, BacF, PksF, PksM, NtdA, NtdB, PksB, PksE, PpsC, PksJ, PpsD, PpsB, PpsE
SW 4.3.15	Biosynthesis of antibacterial compounds 1	0.579885	0.001221	0.0120037	BSU_37680, BSU_37720, BSU_37730, BSU_37700, BSU_17230, BSU_17230, BSU_17210, BSU_37710, BSU_17150, BSU_17220, BSU_37690, BSU_17140, BSU_17200, BSU_10550, BSU_10540, BSU_17090, BSU_17120, BSU_18320, BSU_17180, BSU_18310, BSU_18330, BSU_18300	BacG, BacC, BacB, BacE, PksS, PksS, PksN, BacD, PksG, PksR, BacF, PksF, PksM, NtdA, NtdB, PksB, PksE, PpsC, PksJ, PpsD, PpsB, PpsE
SW 2.3.1.10	Biosynthesis acquisition of methionine S adenosylmethionine	0.873272	0.00134048	0.0120037	BSU_13180, BSU_13560, BSU_32260, BSU_13580, BSU_11880, BSU_13570, BSU_13550, BSU_11870, BSU_13620, BSU_13610, BSU_13590, BSU_13600	MetE, MtnK, Hom, MtnE, MetC, MtnU, MtnA, MetI, MtnD, MtnB, MtnW, MtnX
SW 2.3.1.12	Biosynthesis acquisition of branched chain amino acids	0.933769	0.00137552	0.0120037	BSU_28290, BSU_28260, BSU_28310, BSU_28250, BSU_28280, BSU_28300, BSU_09460, BSU_28270, BSU_21870, BSU_21770, BSU_38550	IlvC, LeuC, IlvB, LeuD, LeuA, IlvH, BcaP, LeuB, IlvD, IlvA, YwaA
SW 2.3.3.4	Utilization of peptides	0.819728	0.00137552	0.0120037	BSU_11360, BSU_11370, BSU_11390, BSU_11400, BSU_11430, BSU_11450, BSU_11460, BSU_13000, BSU_11440, BSU_12960, BSU_11470, BSU_24460, BSU_38920	AppD, AppF, AppB, AppC, OppA, OppC, OppD, YkfD, OppB, DppE, OppF, PapA, PepT
SW 1.2.1.1.3	Uptake of peptides	0.879388	0.00138313	0.0120037	BSU_11360, BSU_11370, BSU_11390, BSU_11400, BSU_11430, BSU_11450, BSU_11460, BSU_13000, BSU_11440, BSU_12960, BSU_11470	AppD, AppF, AppB, AppC, OppA, OppC, OppD, YkfD, OppB, DppE, OppF
SW 2.2.2.17	Utilization of amino sugars	0.752577	0.00138504	0.0120037	BSU_32610, BSU_32570, BSU_32600, BSU_01680, BSU_32550, BSU_01700, BSU_02360, BSU_02350	FrlB, FrlD, FrlO, MurP, YurJ, MurQ, GamA, GamP
SW 2.3.3.3	Utilization of amino sugars 1	0.752577	0.00138504	0.0120037	BSU_32610, BSU_32570, BSU_32600, BSU_01680, BSU_32550, BSU_01700, BSU_02360, BSU_02350	FrlB, FrlD, FrlO, MurP, YurJ, MurQ, GamA, GamP
SW 3.1.7	Genetic competence	0.577493	0.00386598	0.026749	BSU_11430, BSU_18910, BSU_11450, BSU_03420, BSU_11460, BSU_37460, BSU_11440, BSU_35360, BSU_11470	OppA, RapK, OppC, Nin, OppD, RapF, OppB, Hag, OppF
SW 4.1.3	Genetic competence 1	0.577493	0.00386598	0.026749	BSU_11430, BSU_18910, BSU_11450, BSU_03420, BSU_11460, BSU_37460, BSU_11440, BSU_35360, BSU_11470	OppA, RapK, OppC, Nin, OppD, RapF, OppB, Hag, OppF
SW 2.5.2.4	Biosynthesis acquisition of pyrimidine nucleotides	-0.774633	0.00411523	0.026749	BSU_37150, BSU_15550, BSU_15540, BSU_27330, BSU_15530, BSU_15560, BSU_15520, BSU_15490, BSU_15500, BSU_15480, BSU_15510	PyrG, PyrF, PyrD, Udk, PyrK, PyrE, PyrAB, PyrB, PyrC, PyrP, PyrAA
SW 2.2.1.4	TCA cycle	0.608301	0.00541272	0.030445	BSU_29130, BSU_18000, BSU_29120, BSU_16090, BSU_16100, BSU_14860, BSU_29140, BSU_19360	Icd, CitB, Mdh, SucC, SucD, PycA, CitZ, OdhB
SW 3.3.1.8	tRNA modification and maturation	-0.544507	0.00546448	0.030445	BSU_05940, BSU_29590, BSU_17010, BSU_05920, BSU_05910, BSU_41010, BSU_27510, BSU_27710, BSU_16660, BSU_25180, BSU_29900, BSU_27360, BSU_13730, BSU_13750, BSU_13740, BSU_08910, BSU_29580, BSU_27500, BSU_16030, BSU_08030, BSU_27720, BSU_27540, BSU_25430, BSU_41050, BSU_16130, BSU_00810, BSU_27350, BSU_27340	TsaD, NifZ, YmcB, TsaB, TsaE, GidA, YrvO, Tgt, TruB, TrmK, TrmB, TrmR, QueD, QueF, QueE, QueG, ThiI, TrmU, TrmD, YfjN, QueA, YrvM, YqeV, RnpA, TrmFO, YacF, YrrN, YrrO
SW 3.3.1.4	Ribosomal proteins	-0.784502	0.00740741	0.0352941	BSU_25410, BSU_01170, BSU_01230, BSU_16680, BSU_01100, BSU_01110, BSU_29660, BSU_01200, BSU_01160, BSU_16490, BSU_01220, BSU_25550, BSU_01150, BSU_01300, BSU_01030, BSU_01020, BSU_01350, BSU_01190, BSU_01500, BSU_01330, BSU_15990, BSU_01310, BSU_28850, BSU_01260, BSU_01280, BSU_27960, BSU_01420, BSU_16040, BSU_01440, BSU_01180, BSU_01240, BSU_01400, BSU_01270, BSU_37070, BSU_01040, BSU_15820, BSU…	RpsU, RplD, RplP, RpsO, RpsL, RpsG, RpsD, RpsS, RplC, RpsB, RpsC, RpsT, RpsJ, RpsH, RplA, RplK, RplO, RplB, RpsI, RpsE, RpsP, RplF, RplT, RplN, RplE, RplU, RpsK, RplS, RplQ, RplW, RpmC, RpmJ, RplX, RpmE, RplJ, RpmB, RpsR, RplM, RpsM, RpsN, RpmF, RpsQ, RplV, RplR, RpmI, RpsF, RpmGA, RpmA, RplL
SW 1.1.1.4	Biosynthesis of teichoic acid	-0.60136	0.00769231	0.0352941	BSU_35660, BSU_35700, BSU_35760, BSU_38540, BSU_35710, BSU_35720, BSU_38520, BSU_38510, BSU_38530, BSU_38500	MnaA, TagH, TagB, DltE, TagG, TagF, DltC, DltB, DltD, DltA
SW 2.6.1.3	Biosynthesis of teichoic acid 1	-0.60136	0.00769231	0.0352941	BSU_35660, BSU_35700, BSU_35760, BSU_38540, BSU_35710, BSU_35720, BSU_38520, BSU_38510, BSU_38530, BSU_38500	MnaA, TagH, TagB, DltE, TagG, TagF, DltC, DltB, DltD, DltA
SW 4.3.8	Resistance against oxidative and electrophile stress	0.429986	0.00907029	0.0393046	BSU_05480, BSU_12170, BSU_07850, BSU_24750, BSU_05490, BSU_13160, BSU_33540, BSU_04220, BSU_07750, BSU_09530, BSU_39050, BSU_02100, BSU_07900, BSU_07890, BSU_39810, BSU_38830, BSU_19570, BSU_21900, BSU_35310, BSU_30650, BSU_31280, BSU_38370, BSU_06590, BSU_05790, BSU_38630, BSU_38620, BSU_13140, BSU_37240, BSU_33100, BSU_27010	MhqN, YjgD, YfkM, YqhB, MhqO, OhrB, AzoR2, YdaG, YflA, YhdN, KatE, CypC, YfkH, YfkI, CsbC, AldY, MhqE, BsaA, Hpf, Dps, YugU, GlxA, YerD, YdhK, KatX, Aag, OhrA, YwiE, LiaF, AdhA
SW 3.3.1.11	Translation factors	-0.598528	0.0107527	0.0428571	BSU_16630, BSU_16520, BSU_01130, BSU_35290, BSU_28870, BSU_16500, BSU_16650, BSU_37010, BSU_01120, BSU_14770	InfB, Frr, TufA, PrfB, InfC, Tsf, RbfA, PrfA, FusA, YlaG
SW 1.3.3.3	Acquisition of iron Other	-0.538286	0.0114068	0.0428571	BSU_01640, BSU_04530, BSU_31960, BSU_35070, BSU_01600, BSU_32010, BSU_31970, BSU_31980, BSU_32000, BSU_31990	Btr, FbpB, DhbF, YvmC, YbbA, BesA, DhbB, DhbE, DhbA, DhbC
SW 2.6.5.1	Acquisition of iron Other 1	-0.554345	0.0115385	0.0428571	BSU_01640, BSU_04530, BSU_31960, BSU_35070, BSU_01600, BSU_32010, BSU_31970, BSU_31980, BSU_32000, BSU_31990	Btr, FbpB, DhbF, YvmC, YbbA, BesA, DhbB, DhbE, DhbA, DhbC
SW 4.3.2	Cell envelope stress proteins controlled by SigM V W X Y	-0.470549	0.0125	0.0443182	BSU_01730, BSU_18980, BSU_08610, BSU_00680, BSU_00900, BSU_28020, BSU_02890, BSU_29520, BSU_00620, BSU_27140, BSU_06280, BSU_04600, BSU_04590, BSU_38120, BSU_28030, BSU_27120, BSU_27130, BSU_14340, BSU_00710, BSU_00700, BSU_16950, BSU_04560, BSU_25380, BSU_14360, BSU_23370, BSU_04570, BSU_38540, BSU_29530, BSU_02320, BSU_14370, BSU_18580, BSU_11340, BSU_22310, BSU_14350, BSU_22310, BSU_21920, BSU…	SigW, YobJ, YfhO, HprT, IspD, MreC, YceC, YteJ, DivIC, OatA, YdjP, YdbT, YdbS, RodA, MreB, SigV, RsiV, YknW, YacC, CoaX, PbpX, Ddl, FloA, YknY, YpuA, MurF, DltE, SppA, YbfP, YknZ, YoaF, FabF, RecU, YknX, RecU, UgtP, YceF, YxjI, YthP, MurB, YqfB, Spx, YfnI, RapD, PspA, Spo0M, Psd, TagT, DltC, YbfQ, YeaA, DltB, Abh, DltD, DltA, PssA, YjoB, SasA
enriched regulons	Description	enrichmentScore	pvalue	p.adjust	enriched proteins	Protein Name
CodY	CodY	0.681295	0.00104932	0.00738255	BSU_28290, BSU_32610, BSU_28260, BSU_28310, BSU_28250, BSU_28280, BSU_11360, BSU_28300, BSU_06310, BSU_09460, BSU_32570, BSU_28270, BSU_11370, BSU_31540, BSU_32260, BSU_21870, BSU_37680, BSU_32600, BSU_32250, BSU_32240, BSU_03200, BSU_15340, BSU_11390, BSU_37720, BSU_21770, BSU_03790, BSU_03010, BSU_37730, BSU_03210, BSU_37770, BSU_38550, BSU_11400, BSU_37700, BSU_31550, BSU_11430, BSU_31450, BSU…	IlvC, FrlB, LeuC, IlvB, LeuD, LeuA, AppD, IlvH, GabP, BcaP, FrlD, LeuB, AppF, NupN, Hom, IlvD, BacG, FrlO, ThrC, ThrB, PutB, NA, AppB, BacC, IlvA, ThrD, AmhX, BacB, PutC, RocB, YwaA, AppC, BacE, NupO, OppA, KinB, PksN, CitB, BacD, OppC, PksG, UreC, YkfC, YurJ, PksR, BacF, OppD, RocF, HutI, YkfD, AcsA, HutU, ScoC, OppB, PksF, PksM, CheB, Hag, DppE, Ptb, RocD, RocE, OppF, PksE
SigB	SigB	0.5055	0.00105042	0.00738255	BSU_09390, BSU_04400, BSU_04039, BSU_36670, BSU_04430, BSU_12170, BSU_27760, BSU_07850, BSU_35830, BSU_09450, BSU_13020, BSU_07680, BSU_10430, BSU_24750, BSU_05490, BSU_00170, BSU_12160, BSU_40030, BSU_02840, BSU_13160, BSU_31380, BSU_04340, BSU_28340, BSU_04220, BSU_07750, BSU_18510, BSU_12210, BSU_09530, BSU_07550, BSU_39050, BSU_02100, BSU_07900, BSU_07890, BSU_11130, BSU_39810, BSU_38830, BSU…	YgxB, GsiB, YczO, CsbD, YdbD, YjgD, CsbX, YfkM, YwtG, YhdF, YkgA, YflH, YhxD, YqhB, MhqO, YaaI, YjgC, YxaB, YcdG, OhrB, YuzA, YdaP, YsnF, YdaG, YflA, YoxC, YjiB, YhdN, YflT, KatE, CypC, YfkH, YfkI, Ipi, CsbC, AldY, Ctc, CorA, YhcM, YdaF, YcdF, YbyB, YoaA, RpmEB, YtxH, YdaD, YvrE, YtxJ, GalM, YxnA, Hpf, IolW, YocB, YocK, YmaE, Dps, YugU, DctB, YdaE, YerD, YdhK, KatX, YtxG, YkgB, YyzH, Aag, RsbV, P…
TnrA	TnrA	0.721649	0.00119617	0.00738255	BSU_28290, BSU_28260, BSU_28310, BSU_28250, BSU_28280, BSU_11360, BSU_28300, BSU_06310, BSU_19580, BSU_28270, BSU_11370, BSU_32260, BSU_32250, BSU_18440, BSU_18450, BSU_32240, BSU_11390, BSU_11400, BSU_11430, BSU_11450, BSU_36640, BSU_11460, BSU_04070, BSU_14860, BSU_11440, BSU_04090, BSU_11470, BSU_04050, BSU_04060, BSU_36520, BSU_36920, BSU_30360, BSU_13310, BSU_36910, BSU_04100, BSU_04080	IlvC, LeuC, IlvB, LeuD, LeuA, AppD, IlvH, GabP, YodF, LeuB, AppF, Hom, ThrC, GltB, GltA, ThrB, AppB, AppC, OppA, OppC, UreC, OppD, YcsI, PycA, OppB, PxpC, OppF, PxpA, YcsG, NrgB, YwlF, YttA, TnrA, YwlG, KipR, PxpB
ScoC	ScoC	0.703757	0.0012837	0.00738255	BSU_11360, BSU_11370, BSU_11390, BSU_37720, BSU_37730, BSU_11400, BSU_37700, BSU_11430, BSU_37710, BSU_11450, BSU_37690, BSU_11460, BSU_11440, BSU_35360, BSU_11470	AppD, AppF, AppB, BacC, BacB, AppC, BacE, OppA, BacD, OppC, BacF, OppD, OppB, Hag, OppF
SwrA	SwrA	0.618159	0.00129032	0.00738255	BSU_16420, BSU_16430, BSU_16410, BSU_16440, BSU_16400, BSU_16350, BSU_16460, BSU_16470, BSU_16220, BSU_16260, BSU_16320, BSU_16390, BSU_16290, BSU_16310, BSU_16340, BSU_16330, BSU_16210, BSU_16380, BSU_16230, BSU_16240, BSU_16480	CheB, CheA, FlhG, CheW, FlhF, FliP, CheD, SigD, FliG, YlxF, FliY, FlhA, FlgE, FliM, FliZ, CheY, FliF, FlhB, FliH, FliI, SwrB
T-box	T-box	0.774672	0.00129032	0.00738255	BSU_28290, BSU_28260, BSU_28310, BSU_28250, BSU_28280, BSU_28300, BSU_28270	IlvC, LeuC, IlvB, LeuD, LeuA, IlvH, LeuB
S-box	S-box	0.821523	0.00131062	0.00738255	BSU_13180, BSU_38960, BSU_13560, BSU_11880, BSU_13550, BSU_11870, BSU_13620, BSU_13610, BSU_11010, BSU_13590, BSU_38950, BSU_15590, BSU_15600, BSU_13600, BSU_18560, BSU_15610, BSU_15630, BSU_15570	MetE, YxjG, MtnK, MetC, MtnA, MetI, MtnD, MtnB, YitJ, MtnW, YxjH, Sat, CysC, MtnX, YoaD, YlnD, YlnF, CysH
YlxR	YlxR	0.70879	0.00134228	0.00738255	BSU_32610, BSU_32570, BSU_32600, BSU_32550, BSU_29440, BSU_34870, BSU_34860, BSU_33810, BSU_34880, BSU_34930, BSU_34900, BSU_33820, BSU_33830, BSU_34910, BSU_13130, BSU_29450	FrlB, FrlD, FrlO, YurJ, ArgH, HisF, HisI, OpuCC, HisA, HisZ, HisB, OpuCB, OpuCA, HisD, ProA, ArgG
PyrR	PyrR	-0.945371	0.00324675	0.0123526	BSU_15540, BSU_15530, BSU_15560, BSU_15520, BSU_15490, BSU_15500, BSU_15480, BSU_15510	PyrD, PyrK, PyrE, PyrAB, PyrB, PyrC, PyrP, PyrAA
SigV	SigV	-0.615221	0.0034965	0.0123526	BSU_27130, BSU_16950, BSU_04560, BSU_04570, BSU_38540, BSU_38520, BSU_38510, BSU_14480, BSU_38530, BSU_38500, BSU_38480	RsiV, PbpX, Ddl, MurF, DltE, DltC, DltB, Abh, DltD, DltA, SasA
Abh	Abh	-0.652123	0.00358423	0.0123526	BSU_14890, BSU_21440, BSU_21460, BSU_21450, BSU_03520, BSU_34380, BSU_36460, BSU_21470, BSU_03490, BSU_03510, BSU_03480	CtaC, BdbB, BdbA, YolJ, SrfAD, SlrR, YwoF, SunT, SrfAB, SrfAC, SrfAA
YvrHb	YvrHb	-0.565663	0.00358423	0.0123526	BSU_21460, BSU_21450, BSU_38520, BSU_38510, BSU_38530, BSU_38500, BSU_21470	BdbA, YolJ, DltC, DltB, DltD, DltA, SunT
WalR	WalR	-0.592283	0.00364964	0.0123526	BSU_39230, BSU_35760, BSU_06250, BSU_34800, BSU_35710, BSU_06260, BSU_35720, BSU_09420, BSU_19210, BSU_14470	WapA, TagB, YdjM, CwlO, TagG, YdjN, TagF, LytE, YocH, MreBH
SigX	SigX	-0.560805	0.0044843	0.0138365	BSU_00570, BSU_02890, BSU_00580, BSU_00630, BSU_00620, BSU_02260, BSU_16950, BSU_38540, BSU_02920, BSU_11500, BSU_36380, BSU_02290, BSU_38520, BSU_38510, BSU_14480, BSU_38530, BSU_38500, BSU_02270	YabM, YceC, YabN, YabR, DivIC, YbfK, PbpX, DltE, YceF, Spx, RapD, Psd, DltC, DltB, Abh, DltD, DltA, PssA
PhoP	PhoP	-0.509499	0.00471698	0.0138365	BSU_35760, BSU_24990, BSU_06250, BSU_35710, BSU_24960, BSU_06260, BSU_35720, BSU_03520, BSU_24950, BSU_02140, BSU_24980, BSU_03490, BSU_03510, BSU_03480, BSU_02130	TagB, PstS, YdjM, TagG, PstBA, YdjN, TagF, SrfAD, PstBB, GlpT, PstC, SrfAB, SrfAC, SrfAA, GlpQ
SigW	SigW	-0.465776	0.00598802	0.0164671	BSU_30000, BSU_01730, BSU_18980, BSU_00570, BSU_02890, BSU_00580, BSU_00630, BSU_29520, BSU_00620, BSU_06280, BSU_04600, BSU_04590, BSU_14340, BSU_25380, BSU_14360, BSU_29530, BSU_02320, BSU_14370, BSU_18580, BSU_11340, BSU_14350, BSU_02920, BSU_38940, BSU_11330, BSU_30010, BSU_25370, BSU_11500, BSU_06180, BSU_08760, BSU_06210, BSU_02330, BSU_06290, BSU_06190, BSU_06200, BSU_12420, BSU_38480	YthQ, SigW, YobJ, YabM, YceC, YabN, YabR, YteJ, DivIC, YdjP, YdbT, YdbS, YknW, FloA, YknY, SppA, YbfP, YknZ, YoaF, FabF, YknX, YceF, YxjI, FabHA, YthP, YqfB, Spx, PspA, Spo0M, YdjI, YbfQ, YeaA, YdjG, YdjH, YjoB, SasA
PerR	PerR	-0.568422	0.00699301	0.0175859	BSU_03520, BSU_03490, BSU_03510, BSU_03480	SrfAD, SrfAB, SrfAC, SrfAA
SigM	SigM	-0.425144	0.00719424	0.0175859	BSU_00900, BSU_00570, BSU_28020, BSU_02890, BSU_00580, BSU_00630, BSU_00620, BSU_00910, BSU_38120, BSU_28030, BSU_00710, BSU_27020, BSU_00700, BSU_16950, BSU_04560, BSU_23370, BSU_04570, BSU_38540, BSU_22310, BSU_22310, BSU_21920, BSU_02920, BSU_15230, BSU_11500, BSU_07260, BSU_36380, BSU_35840, BSU_38520, BSU_15220, BSU_38510, BSU_14480, BSU_38530, BSU_38500, BSU_38480	IspD, YabM, MreC, YceC, YabN, YabR, DivIC, IspF, RodA, MreB, YacC, YraA, CoaX, PbpX, Ddl, YpuA, MurF, DltE, RecU, RecU, UgtP, YceF, MurB, Spx, YfnI, RapD, TagT, DltC, MurG, DltB, Abh, DltD, DltA, SasA
Spx	Spx	-0.48743	0.00809717	0.0187513	BSU_34790, BSU_00700, BSU_29820, BSU_30340, BSU_27280, BSU_29480, BSU_03520, BSU_03490, BSU_03510, BSU_03480	TrxB, CoaX, YtpR, YtvA, YrrT, YtxK, SrfAD, SrfAB, SrfAC, SrfAA
SigI	SigI	-0.543503	0.00974026	0.0214286	BSU_31960, BSU_11720, BSU_31970, BSU_09420, BSU_31980, BSU_32000, BSU_31990, BSU_14470	DhbF, FabI, DhbB, LytE, DhbE, DhbA, DhbC, MreBH
SigD	SigD	0.374061	0.0133779	0.0280299	BSU_13950, BSU_35860, BSU_16420, BSU_35360, BSU_19750, BSU_14010, BSU_31230, BSU_31260, BSU_19410, BSU_16430, BSU_35780, BSU_13420, BSU_16410, BSU_07350, BSU_16440, BSU_33690, BSU_35440, BSU_21940, BSU_18610, BSU_35630, BSU_35310, BSU_35340, BSU_16400, BSU_16350, BSU_16460, BSU_16470, BSU_16220, BSU_16260, BSU_16320, BSU_07360, BSU_10380, BSU_16390, BSU_29930, BSU_16290, BSU_16310, BSU_16340, BSU…	McpC, PgdS, CheB, Hag, CgeE, CheV, TlpB, McpB, CwlS, CheA, LytD, DgcW, FlhG, YfmT, CheW, YvaQ, YvyF, DegR, YoaH, LytB, Hpf, FliD, FlhF, FliP, CheD, SigD, FliG, YlxF, FliY, YfmS, HemAT, FlhA, AmyX, FlgE, FliM, FliZ, McpA, CheY, FliF, FlhB, FliH, LytA, YscB, FliI, SwrB, MotB, YvyG, YqaR, FlgL, FliL
CcpA	CcpA	0.339156	0.0171306	0.031746	BSU_28290, BSU_28260, BSU_28310, BSU_28250, BSU_28280, BSU_28300, BSU_28270, BSU_23070, BSU_29130, BSU_18000, BSU_27760, BSU_29120, BSU_16090, BSU_27060, BSU_07840, BSU_39370, BSU_15100, BSU_16100, BSU_29680, BSU_39360, BSU_37460, BSU_29140	IlvC, LeuC, IlvB, LeuD, LeuA, IlvH, LeuB, SerA, Icd, CitB, CsbX, Mdh, SucC, LevE, YfkN, HutI, YlbP, SucD, AcsA, HutU, RapF, CitZ
SigH	SigH	0.506954	0.0179718	0.031746	BSU_18910, BSU_36640, BSU_37460, BSU_05010, BSU_23460, BSU_19410, BSU_10750, BSU_29770, BSU_29760, BSU_18360, BSU_23470, BSU_13990, BSU_35310, BSU_29780	RapK, UreC, RapF, RapI, SpoIIAB, CwlS, YisK, YtxH, YtxJ, GalM, SpoIIAA, KinA, Hpf, YtxG
CymR	CymR	0.583588	0.0181564	0.031746	BSU_15590, BSU_15600, BSU_15610, BSU_15630, BSU_15570, BSU_00730, BSU_15620, BSU_39510, BSU_39500, BSU_39520, BSU_39470, BSU_04520	Sat, CysC, YlnD, YlnF, CysH, CysK, SirB, SnaB, YxeM, YxeK, SndB, YdbM
stringent response	stringent response	-0.530549	0.0185185	0.031746	BSU_36830, BSU_01130, BSU_01430, BSU_27520, BSU_24320, BSU_24250, BSU_14590, BSU_36820, BSU_36810, BSU_27620, BSU_28870, BSU_14580, BSU_36850, BSU_28230, BSU_36800, BSU_27510, BSU_16510, BSU_40900, BSU_16500, BSU_16650, BSU_00510, BSU_15180, BSU_01370, BSU_36860, BSU_01120, BSU_13910, BSU_23220, BSU_38540, BSU_01170, BSU_15200, BSU_36410, BSU_01230, BSU_15950, BSU_27500, BSU_16680, BSU_13890, BSU…	AtpA, TufA, RpoA, CymR, NusB, AhrC, PdhB, AtpG, AtpD, RecJ, InfC, PdhA, AtpF, Tig, AtpC, YrvO, PyrH, SsbA, Tsf, RbfA, Prs, MurE, Adk, AtpE, FusA, PtsI, ScpA, DltE, RplD, MurD, Mbl, RplP, FtsY, TrmU, RpsO, PtsG, RpsL, RpsG, RpsD, RpsS, RplC, YlaG, RpsB, RpsC, RpsJ, RpsH, RplA, RplK, RplO, RplB, RpsI, RpsE, RpsP, RplF, RplT, RplN, RplE, RplU, MurB, RpsK, ScpB, RplS, RplQ, RplW, RpmC, RpmJ, RplX, Rp…
AbrB	AbrB	-0.275395	0.0188679	0.031746	BSU_09290, BSU_34840, BSU_14360, BSU_09280, BSU_03040, BSU_31960, BSU_35070, BSU_39870, BSU_02320, BSU_14370, BSU_05870, BSU_34320, BSU_14900, BSU_14350, BSU_09890, BSU_20420, BSU_14890, BSU_32010, BSU_26230, BSU_25190, BSU_21440, BSU_21460, BSU_01510, BSU_09900, BSU_21450, BSU_06180, BSU_05830, BSU_34380, BSU_06210, BSU_05840, BSU_37370, BSU_31970, BSU_02330, BSU_06190, BSU_19210, BSU_36460, BSU…	GlpK, YvcB, YknY, GlpF, AmyE, DhbF, YvmC, YxbD, YbfP, YknZ, GmuF, EpsF, CtaD, YknX, YhaQ, YorD, CtaC, BesA, YqaP, CccA, BdbB, BdbA, YbaJ, YhaP, YolJ, PspA, GmuC, SlrR, YdjI, GmuD, AlbA, DhbB, YbfQ, YdjG, YocH, YwoF, YdjH, DhbE, GntZ, SunT, DhbA, DhbC, RbsA, RbsK, RbsR, YjcM, RbsB, RbsD, RbsC
FapR	FapR	-0.560652	0.0194805	0.031746	BSU_09540, BSU_11340, BSU_15920, BSU_11720, BSU_11330, BSU_10170	PlsC, FabF, AcpA, FabI, FabHA, FabHB
ResD	ResD	-0.468456	0.0202429	0.0318103	BSU_14870, BSU_17390, BSU_14150, BSU_14880, BSU_09290, BSU_09280, BSU_14900, BSU_14890, BSU_37310, BSU_37370, BSU_38760	CtaA, NrdF, YkuN, CtaB, GlpK, GlpF, CtaD, CtaC, Fnr, AlbA, CydA
DegU	DegU	0.441139	0.0215827	0.0327462	BSU_16420, BSU_16430, BSU_16410, BSU_16440, BSU_35440, BSU_16400, BSU_16350, BSU_16460, BSU_16470, BSU_16220, BSU_16260, BSU_16320, BSU_16390, BSU_16290, BSU_16310, BSU_16340, BSU_16330, BSU_16210, BSU_16380, BSU_16230, BSU_16240, BSU_16480, BSU_02780, BSU_35420, BSU_35400, BSU_16300, BSU_35410, BSU_35430	CheB, CheA, FlhG, CheW, YvyF, FlhF, FliP, CheD, SigD, FliG, YlxF, FliY, FlhA, FlgE, FliM, FliZ, CheY, FliF, FlhB, FliH, FliI, SwrB, YcdA, YvyG, FlgL, FliL, FlgK, FlgM
